# Supplementary material for: Assessment of computational methods for predicting the effects of missense mutations in human cancers
Source: BMC Genomics. 2013 May 28;14(Suppl 3):S7. doi: 10.1186/1471-2164-14-S3-S7 (PMC3665581; doi:10.1186/1471-2164-14-S3-S7)
Supplement: Additional file 1 — Datasets used for assessments. [file 1471-2164-14-S3-S7-S1.xlsx]

## Sheet: COSMIC
Accession	Position	Amino Acid Change	Gene	Frequency	Entrez	Ensembl	Nucleotide Change	SIFT (Effect)	SIFT (Score)	SIFT (Info)	PolyPhen-2 (Effect)	PolyPhen-2 (Score)	mCluster (Cluster)	mCluster (Score)	mCluster (mutations)	CHASM (Score)	CHASM (p)	logRE (PfamID)	logRE (Domain)	logRE (Score)	SNAP (Effect)	SNAP (Reliability)	SNAP (Accuracy)	MappedRefseq	MutationAssessor (Impact)	MutationAssessor (FI Score)	MutationAssessor (VC score)	MutationAssessor (VS Score)	Condel Score
ENSP00000160740	215	R/W	CIC	4	23152	ENSG00000079432	643C>T	DELETERIOUS	0	3.54	probably damaging	0.983	HMG_box.16	9.53e-05	SRY_HUMAN:R75N[ Strongly reduces nuclear localization. Abolishes DNA-binding. Does not reduce interaction with KPNB1 and CAML.](mutagen)	0.522	0.074	PF00505.13	HMG_box	1.09913	Non-neutral	5	87	NP_055940	high	4.145	5.4	2.89	0.873
ENSP00000181796	237	R/Q	FAM107B	3	83641	ENSG00000065809	710G>A	DELETERIOUS	0.03	4.32	probably damaging	0.999	DUF1151.2	0	NA	0.754	0.554	PF06625.5	DUF1151	0.314394	Neutral	0	53	NP_113641	medium	2.79	3.18	2.4	0.855
ENSP00000221486	291	R/H	RNASEH2A	2	10535	ENSG00000104889	872G>A	DELETERIOUS	0.02	2.95	probably damaging	1	-	-	-	0.732	0.477	-	-	-	Non-neutral	1	63	NP_006388	low	1.04	2.08	0	0.883
ENSP00000222270	764	P/L	MLL4	2	9757	ENSG00000105663	2291C>T	-	-	-	possibly damaging	0.68	-	-	-	0.622	0.198	-	-	-	-	-	-	NP_055542	neutral	0	0	0	NA
ENSP00000232603	233	A/V	MORC1	2	27136	ENSG00000114487	698C>T	TOLERATED	0.53	2.91	benign	0	-	-	-	0.644	0.241	-	-	-	Neutral	1	60	NP_055244	neutral	0	0	0	0.007
ENSP00000232603	576	E/K	MORC1	2	27136	ENSG00000114487	1726G>A	TOLERATED	1	2.96	benign	0	-	-	-	0.79	0.675	-	-	-	Neutral	6	92	NP_055244	neutral	0	0	0	0
ENSP00000233242	2802	E/K	APOB	2	338	ENSG00000084674	8404G>A	TOLERATED	0.18	3.06	probably damaging	0.998	-	-	-	0.652	0.256	-	-	-	Neutral	4	85	NA	NA	NA	NA	NA	0.53
ENSP00000239444	311	E/K	PCDHB8	2	56128	ENSG00000120322	931G>A	DELETERIOUS	0	2.82	probably damaging	1	Cadherin.70	0.000629983	CDH1:T330I[carcinoma_in_situ](cosmic)	0.384	0.016	PF00028.11	Cadherin	0	Non-neutral	3	78	NP_061993	high	3.955	6.12	1.79	0.945
ENSP00000240189	138	C/R	PRAMEF2	2	65122	ENSG00000120952	412T>C	TOLERATED	0.21	2.79	probably damaging	0.987	-	-	-	0.67	0.294	-	-	-	Neutral	1	60	NP_075390	low	0.905	0.2	1.61	0.48
ENSP00000243706	553	V/M	HAUS3	2	79441	ENSG00000214367	1657G>A	DELETERIOUS	0.02	2.76	probably damaging	0.998	-	-	-	0.79	0.675	-	-	-	Non-neutral	0	58	NP_078787	low	1.78	1.61	1.95	0.857
ENSP00000251127	468	D/E	NALCN	3	259232	ENSG00000102452	1404T>A	TOLERATED	0.35	2.77	benign	0.181	Ion_trans.50	3.79e-14	SCN5A:L212P[Atrial standstill ?](hgmd), SCN5A_HUMAN:L212P[Progressive familial heart block type 1A (PFHB1A) [MIM:113900]](sprot)	0.604	0.167	PF00520.25	Ion_trans	0.472574	Neutral	0	53	NP_443099	neutral	0.345	0	0.69	0.037
ENSP00000252173	880	M/I	MYH8	2	4626	ENSG00000133020	2640G>C	TOLERATED	0.4	2.82	benign	0.025	-	-	-	0.79	0.675	PF01576.13	Myosin_tail_1	NaN	Neutral	6	92	NP_002463	high	3.7	2.8	4.6	0.017
ENSP00000254260	353	A/T	RHPN2	2	85415	ENSG00000131941	1057G>A	TOLERATED	0.54	2.82	benign	0	BRO1.12	1.95e-05	NA	0.704	0.39	PF03097.12	BRO1	1.47712	Neutral	7	94	NP_149094	neutral	0.6	0.79	0.41	0.007
ENSP00000255380	428	P/S	CHRM3	2	1131	ENSG00000133019	1282C>T	TOLERATED	0.18	2.83	benign	0.002	7tm_1.319	0.000192867	HRH1:D385E[Colorectal](jhu)	0.792	0.681	PF00001.15	7tm_1	0.425969	Neutral	5	89	NP_000731	low	0.82	0.25	1.39	0.056
ENSP00000256593	179	L/P	GSTM5	4	2949	ENSG00000134201	536T>C	TOLERATED	1	2.83	benign	0	GST_C.12	9.36e-07	NA	0.492	0.052	PF00043.19	GST_C	0	Neutral	0	53	NP_000842	neutral	-3.04	-3.73	-2.35	0
ENSP00000261584	15	E/A	PALB2	2	79728	ENSG00000083093	44A>C	DELETERIOUS	0	4.32	probably damaging	1	-	-	-	0.716	0.422	-	-	-	-	-	-	NP_078951	low	0.805	1.61	0	0.945
ENSP00000261937	1333	Y/H	FLT4_ENST00000261937	4	2324	no_ensembl	3997T>C	TOLERATED	0.12	2.95	probably damaging	0.999	-	-	-	0.548	0.1	-	-	-	Non-neutral	3	78	NP_891555	low	1.04	2.08	0	0.751
ENSP00000262304	2896	S/F	PKD1	2	5310	ENSG00000008710	8687C>T	DELETERIOUS	0.01	3.14	possibly damaging	0.51	-	-	-	0.71	0.406	-	-	-	Non-neutral	0	58	NA	NA	NA	NA	NA	0.577
ENSP00000263036	324	E/Q	OPTN	2	10133	ENSG00000123240	970G>C	TOLERATED	0.14	2.74	probably damaging	0.985	-	-	-	0.892	0.961	PF11577.2	NEMO	0	Non-neutral	0	58	NA	NA	NA	NA	NA	0.681
ENSP00000263956	474	R/G	GTF3C3	3	9330	ENSG00000119041	1420C>G	TOLERATED	0.33	2.79	benign	0.27	-	-	-	0.824	0.792	PF07719.11	TPR_2	0.307763	Neutral	0	53	NP_036218	low	1.04	0.69	1.39	0.053
ENSP00000263967	545	E/K	PIK3CA_ENST00000263967	3	5290	no_ensembl	1633G>A	DELETERIOUS	0.02	2.79	probably damaging	0.991	PI3Ka.13	100	PIK3CA:E545A[adenoma,adenoma-nodule-goitre,cancer,carcinoma,glioblastoma_multiforme,glioma](cosmic), PIK3CA.513220:E545A[Breast Cancer,Gastric Cancer](mvp), PIK3CA:E545D[adenocarcinoma,carcinoma,lymphoid_neoplasm](cosmic), PIK3CA.513220:E545D[Glioma](mvp), PIK3CA:E545G[adenocarcinoma,carcinoma,epidermal_nevus,lymphoid_neoplasm,lymphoma,neoplasm](cosmic), PIK3CA.513220:E545G[Colorectal Cancer,Gast…	0.066	0	PF00613.14	PI3Ka	-0.012965	Neutral	0	53	NP_006209	medium	2.105	1.57	2.64	0.827
ENSP00000263967	1047	H/L	PIK3CA_ENST00000263967	8	5290	no_ensembl	3140A>T	TOLERATED	1	2.79	possibly damaging	0.815	-	-	-	0.05	0	-	-	-	Neutral	3	78	NP_006209	neutral	-0.175	-2.3	1.95	0.307
ENSP00000263967	1047	H/R	PIK3CA_ENST00000263967	23	5290	no_ensembl	3140A>G	TOLERATED	0.66	2.79	possibly damaging	0.926	-	-	-	0.032	0	-	-	-	Neutral	2	69	NP_006209	low	0.935	-0.08	1.95	0.377
ENSP00000263967	1043	M/I	PIK3CA_ENST00000263967	2	5290	no_ensembl	3129G>C	TOLERATED	0.33	2.79	benign	0.123	-	-	-	0.048	0	-	-	-	Neutral	5	89	NP_006209	neutral	-0.73	-2.85	1.39	0.034
ENSP00000264895	2391	G/S	FRAS1_ENST00000264895	2	80144	no_ensembl	7171G>A	TOLERATED	0.11	3.32	benign	0.018	-	-	-	0.698	0.373	-	-	-	Neutral	5	89	NP_079350	NA	NA	NA	NA	0.272
ENSP00000265104	3197	R/Q	DNAH5	2	1767	ENSG00000039139	9590G>A	TOLERATED	0.61	2.91	benign	0	-	-	-	0.516	0.07	PF08393.7	DHC_N2	0	Neutral	8	96	NP_001360	neutral	-1.51	-0.82	-2.2	0.004
ENSP00000265148	1429	R/T	CENPE	2	1062	ENSG00000138778	4286G>C	TOLERATED	0.15	2.82	probably damaging	0.989	-	-	-	0.912	0.984	-	-	-	-	-	-	NP_001804	low	0.805	1.61	0	0.68
ENSP00000265368	4060	E/D	SYNE1	2	23345	ENSG00000131018	12180G>T	TOLERATED	0.61	2.78	benign	0.022	-	-	-	0.844	0.854	PF00435.15	Spectrin	-0.243038	Neutral	2	69	NA	NA	NA	NA	NA	0.005
ENSP00000265368	648	R/Q	SYNE1	2	23345	ENSG00000131018	1943G>A	TOLERATED	0.09	3.32	probably damaging	1	-	-	-	0.772	0.614	-	-	-	Neutral	1	60	NA	NA	NA	NA	NA	0.796
ENSP00000265368	648	R/Q	SYNE1_ENST00000265368	2	23345	no_ensembl	1943G>A	TOLERATED	0.09	3.32	probably damaging	1	-	-	-	0.772	0.614	-	-	-	Neutral	1	60	NA	NA	NA	NA	NA	0.796
ENSP00000265814	520	R/H	RUNX1T1_ENST00000265814	2	862	no_ensembl	1559G>A	DELETERIOUS	0	3.19	probably damaging	1	zf-MYND.2	0.800028	RUNX1T1.631390:R493H[Breast Cancer,Non-Small Cell Lung Cancer](mrd)	0.436	0.029	PF01753.12	zf-MYND	0	Non-neutral	3	78	NP_001185560	NA	NA	NA	NA	0.945
ENSP00000266037	550	C/S	DOCK3_ENST00000266037	2	1795	no_ensembl	1648T>A	TOLERATED	0.43	2.88	probably damaging	1	-	-	-	0.606	0.171	-	-	-	Neutral	4	85	NP_004938	medium	3.135	3.71	2.56	0.513
ENSP00000266037	756	F/L	DOCK3_ENST00000266037	2	1795	no_ensembl	2268C>G	DELETERIOUS	0	2.84	probably damaging	1	-	-	-	0.594	0.153	-	-	-	Neutral	5	89	NP_004938	medium	3.18	4.41	1.95	0.945
ENSP00000266037	610	L/P	DOCK3_ENST00000266037	2	1795	no_ensembl	1829T>C	DELETERIOUS	0	2.84	probably damaging	1	-	-	-	0.42	0.025	-	-	-	Non-neutral	0	58	NP_004938	high	3.715	4.87	2.56	0.945
ENSP00000266037	791	S/Y	DOCK3_ENST00000266037	2	1795	no_ensembl	2372C>A	TOLERATED	0.72	2.84	benign	0.334	-	-	-	0.602	0.165	-	-	-	Neutral	5	89	NP_004938	neutral	-0.035	-0.58	0.51	0.106
ENSP00000266037	805	V/L	DOCK3_ENST00000266037	2	1795	no_ensembl	2413G>C	TOLERATED	0.53	2.84	benign	0.425	-	-	-	0.696	0.369	-	-	-	Neutral	7	94	NP_004938	low	1.185	1.45	0.92	0.146
ENSP00000268793	262	R/S	DPEP3	3	64180	ENSG00000141096	786A>C	TOLERATED	0.72	2.84	benign	0	Peptidase_M19.3	0	NA	0.88	0.943	PF01244.15	Peptidase_M19	0	Neutral	3	78	NP_071752	neutral	0.125	-0.85	1.1	0.002
ENSP00000269305	135	C/Y	TP53_ENST00000269305	2	7157	no_ensembl	404G>A	DELETERIOUS	0	2.72	probably damaging	1	P53.24	1.66721	TP53:C135F[Ewings_sarcoma-peripheral_primitive_neuroectodermal_tumour,carcinoma,neuroblastoma](cosmic), TP53:C135R[malignant_melanoma](cosmic), TP53.226297:C135W[Breast Cancer,Ovarian Cancer](mrd), TP53.NM_000546:C135Y[Glioblastoma multiforme](cga_gbm), TP53:C135Y[other](cosmic), TP53.226297:C135Y[Non-Small Cell Lung Cancer](mrd), P53_HUMAN:C135Y[ Decreased E6-mediated binding to E6-AP.](mutagen)	0.002	0	PF00870.12	P53	0.739806	Non-neutral	4	82	NP_001119584	NA	NA	NA	NA	0.945
ENSP00000269305	176	C/F	TP53_ENST00000269305	2	7157	no_ensembl	527G>T	DELETERIOUS	0	2.72	probably damaging	0.976	P53.53	4.10071	TP53:C176F[Ewings_sarcoma-peripheral_primitive_neuroectodermal_tumour,adenocarcinoma,carcinoma,haematopoietic_neoplasm](cosmic), TP53.CCDS11118:C176F[Glioblastoma multiforme](jhu_gbm), TP53.CCDS11118:C176F[Pancreatic cancer](jhu_pan), TP53.226297:C176F[Non-Small Cell Lung Cancer](mvp), TP53.226297:C176G[](mvp), TP53.226297:C176S[Pancreatic Cancer;Glioma](mvp), TP53:C176W[carcinoid-endocrine_tumou…	0	0	PF00870.12	P53	1.11253	Non-neutral	5	87	NP_001119584	NA	NA	NA	NA	0.863
ENSP00000269305	238	C/F	TP53_ENST00000269305	2	7157	no_ensembl	713G>T	DELETERIOUS	0	2.72	probably damaging	1	P53.95	1.86081	TP53.226297:C238F[Breast Cancer,Ovarian Cancer](mrd), TP53.226297:C238F[Glioma](mvp), TP53.NM_000546:C238F[Lung adenocarcinoma](tsp_lung), TP53:C238G[Choroid plexus carcinoma, childhood](hgmd), P53_HUMAN:C238G[Li-Fraumeni syndrome (LFS) [MIM:151623]](sprot), TP53:C238S[Li-Fraumeni syndrome](hgmd), TP53.226297:C238S[Glioma](mvp), P53_HUMAN:C238S[Li-Fraumeni syndrome (LFS) [MIM:151623]](sprot), TP5…	0.006	0	PF00870.12	P53	1.01797	Non-neutral	6	93	NP_001119584	NA	NA	NA	NA	0.945
ENSP00000269305	275	C/F	TP53_ENST00000269305	2	7157	no_ensembl	824G>T	DELETERIOUS	0	2.72	probably damaging	0.971	P53.129	1.86081	TP53:C275F[carcinoma](cosmic), TP53.CCDS11118:C275F[Pancreatic cancer](jhu_pan), TP53:C275G[primitive_neuroectodermal_tumour-medulloblastoma](cosmic), TP53.NM_000546:C275S[Lung adenocarcinoma](tsp_lung), TP53.226297:C275W[Melanoma](mvp), TP53:C275Y[glioma](cosmic), TP53:C275Y[Li-Fraumeni syndrome](hgmd), TP53.CCDS11118:C275Y[Pancreatic cancer](jhu_pan), P53_HUMAN:C275Y[Li-Fraumeni syndrome (LFS) …	0	0	PF00870.12	P53	1.26269	Non-neutral	5	87	NP_001119584	NA	NA	NA	NA	0.857
ENSP00000269305	286	E/K	TP53_ENST00000269305	3	7157	no_ensembl	856G>A	DELETERIOUS	0	2.72	probably damaging	0.982	P53.139	0.00284026	TP53:E286A[Adrenocortical carcinoma](hgmd), P53_HUMAN:E286A[Li-Fraumeni syndrome (LFS) [MIM:151623]](sprot), TP53:E286K[lymphoid_neoplasm](cosmic), TP53.226297:E286K[Glioma](mvp)	0.044	0	PF00870.12	P53	0.640103	Non-neutral	5	87	NP_001119584	NA	NA	NA	NA	0.871
ENSP00000269305	266	G/V	TP53_ENST00000269305	2	7157	no_ensembl	797G>T	DELETERIOUS	0	2.72	probably damaging	0.998	P53.120	3.76112	TP53:G266E[carcinoma,lymphoid_neoplasm,malignant_melanoma](cosmic), TP53.226297:G266E[Non-Small Cell Lung Cancer](mrd), TP53.226297:G266E[Non-Small Cell Lung Cancer;Breast Cancer](mvp), TP53.NM_000546:G266R[Glioblastoma multiforme](cga_gbm), TP53:G266R[carcinoma](cosmic), TP53.226297:G266R[Non-Small Cell Lung Cancer](mrd), TP53.226297:G266R[Breast Cancer](mvp), TP53.NM_000546:G266T[Lung adenocarc…	0.01	0	PF00870.12	P53	0.941133	Non-neutral	5	87	NP_001119584	NA	NA	NA	NA	0.919
ENSP00000269305	179	H/Y	TP53_ENST00000269305	3	7157	no_ensembl	535C>T	DELETERIOUS	0	2.72	probably damaging	0.984	P53.56	4.72517	TP53.226297:H179D[Ovarian Cancer](mvp), TP53:H179Q[Ewings_sarcoma-peripheral_primitive_neuroectodermal_tumour,carcinoma,sarcoma](cosmic), TP53.226297:H179Q[Breast Cancer](mrd), TP53:H179R[carcinoma](cosmic), TP53.CCDS11118:H179R[Pancreatic cancer](jhu_pan), TP53.226297:H179R[Breast Cancer](mrd), TP53.226297:H179R[Colorectal Cancer,Non-Small Cell Lung Cancer](mvp), TP53.NM_000546:H179R[Lung adenoc…	0.006	0	PF00870.12	P53	1.44977	Non-neutral	6	93	NP_001119584	NA	NA	NA	NA	0.875
ENSP00000269305	193	H/L	TP53_ENST00000269305	2	7157	no_ensembl	578A>T	DELETERIOUS	0	2.72	probably damaging	1	P53.63	2.486	TP53:H193L[carcinoma](cosmic), TP53:H193R[carcinoma,malignant_melanoma](cosmic), TP53:H193R[Li-Fraumeni syndrome](hgmd), TP53:H193R[Colorectal](jhu), TP53.226297:H193R[Breast Cancer,Small Cell Lung Cancer](mrd), TP53.226297:H193R[Breast Cancer](mvp), P53_HUMAN:H193R[Li-Fraumeni syndrome (LFS) [MIM:151623]](sprot), TP53:H193Y[adrenal_cortical_carcinoma](cosmic), TP53.226297:H193Y[Breast Cancer](mv…	0.016	0	PF00870.12	P53	0.705044	Non-neutral	3	78	NP_001119584	NA	NA	NA	NA	0.945
ENSP00000269305	237	M/I	TP53_ENST00000269305	2	7157	no_ensembl	711G>A	DELETERIOUS	0	2.72	probably damaging	0.976	P53.94	1.2648	TP53:M237I[carcinoma,glioma](cosmic), TP53:M237I[Li-Fraumeni syndrome](hgmd), TP53.226297:M237I[Ovarian Cancer](mrd), TP53.226297:M237I[Glioma;Breast Cancer](mvp), P53_HUMAN:M237I[Li-Fraumeni syndrome (LFS) [MIM:151623]](sprot), TP53.NM_000546:M237I[Lung adenocarcinoma](tsp_lung)	0.02	0	PF00870.12	P53	0.89693	Non-neutral	5	87	NP_001119584	NA	NA	NA	NA	0.863
ENSP00000269305	278	P/A	TP53_ENST00000269305	2	7157	no_ensembl	832C>G	DELETERIOUS	0	2.72	probably damaging	1	P53.132	5.96223	TP73L:C308S[EEC syndrome](hgmd), P63_HUMAN:C347S[Ectrodactyly-ectodermal dysplasia-cleft lip/palate syndrome type 3 (EEC3) [MIM:604292]](sprot), TP53:P278A[carcinoma](cosmic), TP53:P278L[carcinoma,neuroblastoma](cosmic), TP53:P278L[Breast cancer](hgmd), TP53.226297:P278L[Non-Small Cell Lung Cancer](mrd), P53_HUMAN:P278L[Li-Fraumeni syndrome (LFS) [MIM:151623]](sprot), TP53.NM_000546:P278R[Gliobla…	0	0	PF00870.12	P53	0.838938	Non-neutral	5	87	NP_001119584	NA	NA	NA	NA	0.945
ENSP00000269305	110	R/L	TP53_ENST00000269305	3	7157	no_ensembl	329G>T	DELETERIOUS	0.05	2.72	possibly damaging	0.636	P53.9	0.694165	TP53:R110L[carcinoma,neuroblastoma](cosmic), TP53:R110L[Li-Fraumeni syndrome](hgmd), TP53.CCDS11118:R110L[Pancreatic cancer](jhu_pan), TP53.226297:R110L[Non-Small Cell Lung Cancer](mrd), TP53:R110P[glioma](cosmic)	0.02	0	PF00870.12	P53	0.404014	Non-neutral	1	63	NP_001119584	NA	NA	NA	NA	0.568
ENSP00000269305	175	R/H	TP53_ENST00000269305	5	7157	no_ensembl	524G>A	DELETERIOUS	0	2.72	benign	0.298	P53.52	100	TP53.NM_000546:R175G[Glioblastoma multiforme](cga_gbm), TP53:R175G[Li-Fraumeni syndrome](hgmd), P53_HUMAN:R175G[Li-Fraumeni syndrome (LFS) [MIM:151623]](sprot), TP53.NM_000546:R175H[Glioblastoma multiforme](cga_gbm), TP53:R175H[Ewings_sarcoma-peripheral_primitive_neuroectodermal_tumour,carcinoma,glioma,haematopoietic_neoplasm,leiomyosarcoma,neuroblastoma,sarcoma](cosmic), TP53:R175H[Osteosarcoma]…	0.012	0	PF00870.12	P53	1.14874	Non-neutral	2	70	NP_001119584	NA	NA	NA	NA	0.536
ENSP00000269305	248	R/Q	TP53_ENST00000269305	5	7157	no_ensembl	743G>A	DELETERIOUS	0.01	2.72	probably damaging	1	P53.104	13.6601	TP53:R248G[carcinoma](cosmic), TP53:R248G[Thyroid tumour](hgmd), TP53:R248L[carcinoma](cosmic), TP53.NM_000546:R248L[Lung adenocarcinoma](tsp_lung), TP53:R248P[lymphoid_neoplasm](cosmic), TP53.NM_000546:R248Q[Glioblastoma multiforme](cga_gbm), TP53:R248Q[Ewings_sarcoma-peripheral_primitive_neuroectodermal_tumour,carcinoma,glioma,haematopoietic_neoplasm,leiomyosarcoma,lymphoid_neoplasm,sarcoma](co…	0.008	0	PF00870.12	P53	1.26269	Non-neutral	4	82	NP_001119584	NA	NA	NA	NA	0.905
ENSP00000269305	248	R/W	TP53_ENST00000269305	2	7157	no_ensembl	742C>T	DELETERIOUS	0	2.72	probably damaging	1	P53.104	13.6601	TP53:R248G[carcinoma](cosmic), TP53:R248G[Thyroid tumour](hgmd), TP53:R248L[carcinoma](cosmic), TP53.NM_000546:R248L[Lung adenocarcinoma](tsp_lung), TP53:R248P[lymphoid_neoplasm](cosmic), TP53.NM_000546:R248Q[Glioblastoma multiforme](cga_gbm), TP53:R248Q[Ewings_sarcoma-peripheral_primitive_neuroectodermal_tumour,carcinoma,glioma,haematopoietic_neoplasm,leiomyosarcoma,lymphoid_neoplasm,sarcoma](co…	0.008	0	PF00870.12	P53	1.29487	Non-neutral	5	87	NP_001119584	NA	NA	NA	NA	0.945
ENSP00000269305	249	R/S	TP53_ENST00000269305	3	7157	no_ensembl	747G>T	DELETERIOUS	0	2.72	probably damaging	0.999	P53.105	1.86081	TP53:R249G[malignant_melanoma](cosmic), TP53:R249S[carcinoma](cosmic), TP53:R249S[Colorectal](jhu), TP73L:R279C[EEC syndrome](hgmd), TP73L:R279H[EEC syndrome](hgmd), P63_HUMAN:R318C[Ectrodactyly-ectodermal dysplasia-cleft lip/palate syndrome type 3 (EEC3) [MIM:604292]](sprot), P63_HUMAN:R318H[Ectodermal dysplasia Rapp-Hodgkin type (EDRH) [MIM:129400];Ectrodactyly-ectodermal dysplasia-cleft lip/pa…	0.004	0	PF00870.12	P53	1.06782	Non-neutral	4	82	NP_001119584	NA	NA	NA	NA	0.935
ENSP00000269305	273	R/C	TP53_ENST00000269305	3	7157	no_ensembl	817C>T	DELETERIOUS	0	2.72	probably damaging	1	P53.127	100	TP53.NM_000546:R273C[Glioblastoma multiforme](cga_gbm), TP53:R273C[Ewings_sarcoma-peripheral_primitive_neuroectodermal_tumour,carcinoma,glioma,haematopoietic_neoplasm,lymphoid_neoplasm,sarcoma](cosmic), TP53:R273C[Li-Fraumeni syndrome](hgmd), TP53:R273C[Colorectal](jhu), TP53.CCDS11118:R273C[Glioblastoma multiforme](jhu_gbm), TP53.CCDS11118:R273C[Pancreatic cancer](jhu_pan), TP53.226297:R273C[Ova…	0.012	0	PF00870.12	P53	-0.10307	Non-neutral	6	93	NP_001119584	NA	NA	NA	NA	0.945
ENSP00000269305	273	R/H	TP53_ENST00000269305	5	7157	no_ensembl	818G>A	DELETERIOUS	0.01	2.72	possibly damaging	0.461	P53.127	100	TP53.NM_000546:R273C[Glioblastoma multiforme](cga_gbm), TP53:R273C[Ewings_sarcoma-peripheral_primitive_neuroectodermal_tumour,carcinoma,glioma,haematopoietic_neoplasm,lymphoid_neoplasm,sarcoma](cosmic), TP53:R273C[Li-Fraumeni syndrome](hgmd), TP53:R273C[Colorectal](jhu), TP53.CCDS11118:R273C[Glioblastoma multiforme](jhu_gbm), TP53.CCDS11118:R273C[Pancreatic cancer](jhu_pan), TP53.226297:R273C[Ova…	0.01	0	PF00870.12	P53	0.705044	Non-neutral	4	82	NP_001119584	NA	NA	NA	NA	0.556
ENSP00000269305	282	R/W	TP53_ENST00000269305	5	7157	no_ensembl	844C>T	DELETERIOUS	0	2.72	probably damaging	1	P53.136	12.757	TP73L:D312G[EEC syndrome](hgmd), TP73L:D312H[EEC syndrome](hgmd), TP73L:D312N[EEC syndrome](hgmd), P63_HUMAN:D351G[Ectrodactyly-ectodermal dysplasia-cleft lip/palate syndrome type 3 (EEC3) [MIM:604292]](sprot), P63_HUMAN:D351H[Ectrodactyly-ectodermal dysplasia-cleft lip/palate syndrome type 3 (EEC3) [MIM:604292]](sprot), TP53:R282G[carcinoma](cosmic), TP53:R282G[Li-Fraumeni syndrome](hgmd), P53_H…	0.012	0	PF00870.12	P53	1.35286	Non-neutral	4	82	NP_001119584	NA	NA	NA	NA	0.945
ENSP00000269305	173	V/L	TP53_ENST00000269305	4	7157	no_ensembl	517G>C	DELETERIOUS	0	2.72	probably damaging	0.994	P53.50	0.23277	TP53:V173M[neuroblastoma](cosmic), TP53:V173M[Li-Fraumeni syndrome](hgmd), TP53.226297:V173M[Non-Small Cell Lung Cancer](mrd), TP53.226297:V173M[Glioma](mvp), P53_HUMAN:V173M[Li-Fraumeni syndrome (LFS) [MIM:151623]](sprot), TP73L:V202M[EEC syndrome](hgmd)	0.022	0	PF00870.12	P53	1.13551	Non-neutral	4	82	NP_001119584	NA	NA	NA	NA	0.897
ENSP00000269305	272	V/M	TP53_ENST00000269305	2	7157	no_ensembl	814G>A	DELETERIOUS	0	2.72	probably damaging	0.999	P53.126	4.10071	TP53:V272A[Glioma](hgmd), TP53:V272L[carcinoma](cosmic), TP53:V272L[Li-Fraumeni syndrome](hgmd), P53_HUMAN:V272L[Li-Fraumeni syndrome (LFS) [MIM:151623]](sprot), TP53.NM_000546:V272L[Lung adenocarcinoma](tsp_lung), TP53.NM_000546:V272M[Glioblastoma multiforme](cga_gbm), TP53:V272M[carcinoma,haematopoietic_neoplasm,lymphoid_neoplasm](cosmic), TP53.CCDS11118:V272M[Pancreatic cancer](jhu_pan), TP53.…	0.006	0	PF00870.12	P53	0.449772	Non-neutral	3	78	NP_001119584	NA	NA	NA	NA	0.935
ENSP00000269305	220	Y/C	TP53_ENST00000269305	8	7157	no_ensembl	659A>G	DELETERIOUS	0	2.73	probably damaging	1	P53.84	4.10071	TP53:Y220C[carcinoma,lymphoid_neoplasm,rhabdomyosarcoma](cosmic), TP53:Y220C[Li-Fraumeni syndrome](hgmd), TP53.226297:Y220C[Ovarian Cancer](mrd), TP53.226297:Y220C[Pancreatic Cancer,Breast Cancer](mvp), P53_HUMAN:Y220C[Li-Fraumeni syndrome (LFS) [MIM:151623]](sprot), TP53.NM_000546:Y220C[Lung adenocarcinoma](tsp_lung), TP53:Y220D[carcinoma](cosmic), TP53.226297:Y220D[Small Cell Lung Cancer](mvp),…	0.02	0	PF00870.12	P53	0.148742	Non-neutral	4	82	NP_001119584	NA	NA	NA	NA	0.945
ENSP00000270202	17	E/K	AKT1	86	207	ENSG00000142208	49G>A	DELETERIOUS	0.04	3.29	probably damaging	1	PH.6	0.000114357	PKHA1_HUMAN:A203G[ Binds both PtdIns3,4P2 and PtdIns3,4,5P3.](mutagen), AKT1.103509:E17K[Breast Cancer](mrd), AKT1.NM_001014431:E17K[Lung adenocarcinoma](tsp_lung)	0.146	0	PF00169.23	PH	0.317629	Non-neutral	3	78	NP_001014432	high	3.845	4.39	3.3	0.849
ENSP00000277541	365	R/C	NOTCH1_ENST00000277541	2	4851	no_ensembl	1093C>T	DELETERIOUS	0.01	2.86	probably damaging	1	EGF.34	2.0808	FBN1:C2038Y[Marfan syndrome](hgmd), FBN1_HUMAN:C2038Y[Marfan syndrome (MFS) [MIM:154700]](sprot), F9:F77C[Haemophilia B](hgmd), F9:F77S[Haemophilia B](hgmd), F9:F77Y[Haemophilia B](hgmd), FBN1:G1796E[Kyphoscoliosis](hgmd), FBN1_HUMAN:G1796E[Marfan syndrome (MFS) [MIM:154700]](sprot), FBN1:G1796V[Marfan syndrome](hgmd), FBN1:Y519C[Marfan syndrome](hgmd), NOTCH3:Y574C[CADASIL](hgmd)	0.396	0.019	PF00008.21	EGF	2.8316	Non-neutral	1	63	NP_060087	medium	2.8	3.3	2.3	0.905
ENSP00000281708	505	R/G	FBXW7_ENST00000281708	2	55294	no_ensembl	1513C>G	DELETERIOUS	0	2.76	probably damaging	1	WD40.15	100	EED_HUMAN:I193N[ Impairs interaction with EZH2.](mutagen), EED_MOUSE:I193N[ Hypomorphic allele. Abrogates interaction with EZH2 and impairs transcriptional repression.](mutagen), MET30_YEAST:L386D[ Inactivates MET30 and prevents MET4 interaction; when associated with A-425 and A-467.](mutagen), MET30_YEAST:Q467A[ Inactivates MET30 and prevents MET4 interaction; when associated with D-386 and A-42…	0.656	0.265	PF00400.26	WD40	0.937101	Non-neutral	3	78	NP_361014	high	3.545	4.38	2.71	0.945
ENSP00000282020	173	D/Y	GRID2	2	2895	ENSG00000152208	517G>T	DELETERIOUS	0	2.82	probably damaging	1	ANF_receptor.61	0.846695	ANPRA_RAT:E197K[ Abolishes hormone binding.](mutagen), CASR:P221L[Hypocalcaemia](hgmd), CASR_HUMAN:P221Q[could be associated with FHH](sprot), CASR:P221S[Hypercalcaemia, hypocalciuric](hgmd)	0.406	0.021	PF01094.22	ANF_receptor	-0.0413927	Neutral	1	60	NP_001501	medium	3.355	4.63	2.08	0.945
ENSP00000282507	515	R/H	UGT3A2	2	167127	ENSG00000168671	1544G>A	TOLERATED	0.55	2.71	possibly damaging	0.799	-	-	-	0.844	0.854	-	-	-	Non-neutral	1	63	NP_777574	low	1.65	2.2	1.1	0.308
ENSP00000282903	54	R/Q	PLOD2	2	5352	ENSG00000152952	161G>A	DELETERIOUS	0	3.14	probably damaging	1	-	-	-	0.626	0.206	-	-	-	Non-neutral	4	82	NP_891988	medium	3.315	4.33	2.3	0.945
ENSP00000283148	105	V/L	UXS1	2	0	no_ensembl	313G>C	TOLERATED	0.67	2.78	possibly damaging	0.882	Epimerase.5	1.93e-15	NA	0.77	0.606	PF01370.15	Epimerase	0.556303	Neutral	6	92	NA	NA	NA	NA	NA	0.347
ENSP00000291971	375	E/V	NLRP8	3	126205	ENSG00000179709	1124A>T	TOLERATED	0.07	2.78	benign	0.043	-	-	-	0.724	0.449	-	-	-	Non-neutral	0	58	NP_789781	neutral	0.235	-0.92	1.39	0.322
ENSP00000291971	615	E/K	NLRP8	2	126205	ENSG00000179709	1843G>A	DELETERIOUS	0	2.78	probably damaging	1	-	-	-	0.678	0.317	-	-	-	Neutral	1	60	NP_789781	medium	3.26	4.57	1.95	0.945
ENSP00000292408	681	E/K	FGFR4_ENST00000292408	2	2264	no_ensembl	2041G>A	-	-	-	probably damaging	1	Pkinase.232	0.190232	DDR1.208543:D825N[Non-Small Cell Lung Cancer](mrd), FGFR4.NM_213647:E681K[Lung adenocarcinoma](tsp_lung), FGFR1:I693F[Kallmann syndrome](hgmd), FGFR1_HUMAN:I693F[Kallmann syndrome type 2 (KAL2) [MIM:147950]](sprot), BTK:T606P[Agammaglobulinaemia](hgmd)	0.238	0.001	PF07714.1	Pkinase_Tyr	1.28679	Non-neutral	4	82	NP_998812	high	4.91	5.81	4.01	NA
ENSP00000295901	99	E/K	PSMD6	2	9861	ENSG00000163636	295G>A	-	-	-	possibly damaging	0.937	RPN7.2	2.25887	p44S10.CCDS2901:E99K[Glioblastoma multiforme](jhu_gbm)	0.594	0.153	PF10602.3	RPN7	0.295426	Non-neutral	0	58	NP_055629	high	3.92	5.01	2.83	NA
ENSP00000298877	422	V/I	SLC24A4	2	123041	ENSG00000140090	1264G>A	TOLERATED	0.51	2.81	benign	0	-	-	-	0.59	0.146	PF04695.7	Pex14_N	0	Neutral	4	85	NA	NA	NA	NA	NA	0.009
ENSP00000299308	822	G/E	TMEM132B	2	114795	ENSG00000139364	2465G>A	TOLERATED	1	3.01	possibly damaging	0.67	-	-	-	0.664	0.281	-	-	-	Non-neutral	1	63	NP_443139	low	1.39	1.39	1.39	0.237
ENSP00000299481	779	S/C	NLRP14	2	338323	ENSG00000158077	2336C>G	TOLERATED	0.1	2.69	possibly damaging	0.795	-	-	-	0.78	0.64	PF12799.1	LRR_4	-0.271067	Neutral	0	53	NP_789792	medium	2.6	3.41	1.79	0.585
ENSP00000300305	198	D/G	RUNX1	6	861	ENSG00000159216	593A>G	DELETERIOUS	0	2.85	probably damaging	0.965	Runt.54	13.8211	RUNX1_HUMAN:D171A[ Strongly reduces DNA-binding.](mutagen), RUNX1_MOUSE:D171A[ Interferes with DNA-binding.](mutagen), RUNX1:D198G[haematopoietic_neoplasm,leukaemia,myelodysplastic_syndrome](cosmic), RUNX1:D198N[haematopoietic_neoplasm,leukaemia,myelodysplastic_syndrome](cosmic), RUNX1:D198V[haematopoietic_neoplasm,leukaemia](cosmic), RUNX1:D198Y[Platelet disorder, familial](hgmd)	0.098	0	PF00853.13	Runt	0.856578	Non-neutral	2	70	NP_001745	high	4	4.53	3.47	0.851
ENSP00000300305	198	D/N	RUNX1	10	861	ENSG00000159216	592G>A	DELETERIOUS	0	2.85	probably damaging	0.972	Runt.54	13.8211	RUNX1_HUMAN:D171A[ Strongly reduces DNA-binding.](mutagen), RUNX1_MOUSE:D171A[ Interferes with DNA-binding.](mutagen), RUNX1:D198G[haematopoietic_neoplasm,leukaemia,myelodysplastic_syndrome](cosmic), RUNX1:D198N[haematopoietic_neoplasm,leukaemia,myelodysplastic_syndrome](cosmic), RUNX1:D198V[haematopoietic_neoplasm,leukaemia](cosmic), RUNX1:D198Y[Platelet disorder, familial](hgmd)	0.094	0	PF00853.13	Runt	0.750123	Non-neutral	2	70	NP_001745	high	4	4.53	3.47	0.859
ENSP00000300305	198	D/V	RUNX1	2	861	ENSG00000159216	593A>T	DELETERIOUS	0	2.85	probably damaging	0.954	Runt.54	13.8211	RUNX1_HUMAN:D171A[ Strongly reduces DNA-binding.](mutagen), RUNX1_MOUSE:D171A[ Interferes with DNA-binding.](mutagen), RUNX1:D198G[haematopoietic_neoplasm,leukaemia,myelodysplastic_syndrome](cosmic), RUNX1:D198N[haematopoietic_neoplasm,leukaemia,myelodysplastic_syndrome](cosmic), RUNX1:D198V[haematopoietic_neoplasm,leukaemia](cosmic), RUNX1:D198Y[Platelet disorder, familial](hgmd)	0.084	0	PF00853.13	Runt	-0.425969	Non-neutral	3	78	NP_001745	high	4	4.53	3.47	0.842
ENSP00000300305	75	D/Y	RUNX1	2	861	ENSG00000159216	223G>T	DELETERIOUS	0.03	2.94	probably damaging	1	Runt.2	0.00168538	RUNX1:D75Y[haematopoietic_neoplasm,myelodysplastic_syndrome](cosmic)	0.304	0.003	-	-	-	Non-neutral	0	58	NP_001745	medium	2.125	2.3	1.95	0.865
ENSP00000300305	165	G/D	RUNX1	2	861	ENSG00000159216	494G>A	DELETERIOUS	0	2.85	probably damaging	1	Runt.35	4.62433	RUNX1:G165C[haematopoietic_neoplasm,leukaemia](cosmic), RUNX1:G165D[haematopoietic_neoplasm,leukaemia,myelodysplastic_syndrome](cosmic), RUNX1:G165V[haematopoietic_neoplasm,myelodysplastic_syndrome](cosmic), RUNX2:R190Q[Cleidocranial dysplasia](hgmd), RUNX2_HUMAN:R190Q[Cleidocranial dysplasia (CCD) [MIM:119600]](sprot), RUNX2:R190W[Cleidocranial dysplasia](hgmd), RUNX2_HUMAN:R190W[Cleidocranial d…	0.04	0	PF00853.13	Runt	1.69897	Non-neutral	4	82	NP_001745	high	4.02	4.57	3.47	0.945
ENSP00000300305	165	G/V	RUNX1	2	861	ENSG00000159216	494G>T	DELETERIOUS	0	2.85	probably damaging	1	Runt.35	4.62433	RUNX1:G165C[haematopoietic_neoplasm,leukaemia](cosmic), RUNX1:G165D[haematopoietic_neoplasm,leukaemia,myelodysplastic_syndrome](cosmic), RUNX1:G165V[haematopoietic_neoplasm,myelodysplastic_syndrome](cosmic), RUNX2:R190Q[Cleidocranial dysplasia](hgmd), RUNX2_HUMAN:R190Q[Cleidocranial dysplasia (CCD) [MIM:119600]](sprot), RUNX2:R190W[Cleidocranial dysplasia](hgmd), RUNX2_HUMAN:R190W[Cleidocranial d…	0.034	0	PF00853.13	Runt	1.1383	Non-neutral	2	70	NP_001745	high	4.02	4.57	3.47	0.945
ENSP00000300305	199	G/R	RUNX1	2	861	ENSG00000159216	595G>A	DELETERIOUS	0	2.85	possibly damaging	0.921	Runt.55	1.97382	RUNX1:G199A[haematopoietic_neoplasm,leukaemia](cosmic), RUNX1:G199N[haematopoietic_neoplasm,leukaemia](cosmic), RUNX1:G199Q[haematopoietic_neoplasm,leukaemia](cosmic), RUNX1:G199R[haematopoietic_neoplasm,leukaemia,myelodysplastic_syndrome](cosmic)	0.084	0	PF00853.13	Runt	1.08591	Non-neutral	3	78	NP_001745	high	3.995	4.52	3.47	0.816
ENSP00000300305	69	G/R	RUNX1	2	861	ENSG00000159216	205G>C	TOLERATED	0.13	3.1	possibly damaging	0.802	-	-	-	0.4	0.02	-	-	-	Neutral	2	69	NP_001745	low	0.805	1.61	0	0.554
ENSP00000300305	85	H/N	RUNX1	2	861	ENSG00000159216	253C>A	DELETERIOUS	0.01	2.84	probably damaging	0.972	Runt.4	0.18219	RUNX1:H85N[haematopoietic_neoplasm,leukaemia,myeloproliferative_disease](cosmic)	0.274	0.002	PF00853.13	Runt	0.0389181	Non-neutral	2	70	NP_001745	high	3.605	3.99	3.22	0.82
ENSP00000300305	110	K/N	RUNX1	2	861	ENSG00000159216	330G>C	DELETERIOUS	0	2.85	probably damaging	0.999	Runt.16	1.2893	RUNX1:K110N[haematopoietic_neoplasm,leukaemia](cosmic), RUNX1:K110Q[haematopoietic_neoplasm,leukaemia](cosmic), RUNX1:K110R[haematopoietic_neoplasm,leukaemia](cosmic), RUNX1_HUMAN:K83A[ Strongly reduces DNA-binding.](mutagen)	0.234	0.001	PF00853.13	Runt	0	Non-neutral	4	82	NP_001745	high	3.995	4.52	3.47	0.935
ENSP00000300305	110	K/R	RUNX1	2	861	ENSG00000159216	329A>G	DELETERIOUS	0	2.85	probably damaging	0.978	Runt.16	1.2893	RUNX1:K110N[haematopoietic_neoplasm,leukaemia](cosmic), RUNX1:K110Q[haematopoietic_neoplasm,leukaemia](cosmic), RUNX1:K110R[haematopoietic_neoplasm,leukaemia](cosmic), RUNX1_HUMAN:K83A[ Strongly reduces DNA-binding.](mutagen)	0.288	0.003	PF00853.13	Runt	1.1181	Non-neutral	5	87	NP_001745	high	3.995	4.52	3.47	0.865
ENSP00000300305	56	L/S	RUNX1	5	861	ENSG00000159216	167T>C	TOLERATED	0.45	3.24	possibly damaging	0.829	-	-	-	0.336	0.007	-	-	-	Neutral	3	78	NP_001745	neutral	0.345	0.69	0	0.327
ENSP00000300305	107	R/C	RUNX1	7	861	ENSG00000159216	319C>T	DELETERIOUS	0	2.85	probably damaging	1	Runt.15	9.47175	RUNX1:R107C[haematopoietic_neoplasm,leukaemia,myelodysplastic_syndrome](cosmic), RUNX1:R107H[haematopoietic_neoplasm,leukaemia](cosmic), RUNX1_HUMAN:R80A[ Strongly reduces DNA-binding.](mutagen), RUNX1_MOUSE:R80A[ Interferes with DNA-binding.](mutagen)	0.162	0	PF00853.13	Runt	1.95725	Non-neutral	5	87	NP_001745	high	4	4.53	3.47	0.945
ENSP00000300305	162	R/G	RUNX1	2	861	ENSG00000159216	484A>G	DELETERIOUS	0	2.85	probably damaging	1	Runt.33	1.97382	RUNX1_HUMAN:R135A[ Strongly reduces DNA-binding.](mutagen), RUNX1:R162G[haematopoietic_neoplasm,leukaemia,myelodysplastic_syndrome](cosmic), RUNX1:R162M[haematopoietic_neoplasm,leukaemia](cosmic)	0.044	0	PF00853.13	Runt	1.21913	Non-neutral	5	87	NP_001745	high	4.025	4.58	3.47	0.945
ENSP00000300305	166	R/G	RUNX1	3	861	ENSG00000159216	496C>G	DELETERIOUS	0	2.85	probably damaging	0.999	Runt.36	5.38771	RUNX1_HUMAN:R139A[ Strongly reduces DNA-binding.](mutagen), RUNX1_HUMAN:R139Q[Familial platelet disorder with associated myeloid malignancy (FPDMM) [MIM:601399]](sprot), RUNX1:R166G[haematopoietic_neoplasm,leukaemia,myelodysplastic_syndrome](cosmic), RUNX1:R166P[haematopoietic_neoplasm,leukaemia](cosmic), RUNX1:R166Q[Platelet disorder, familial](hgmd), RUNX2:S191N[Cleidocranial dysplasia](hgmd), …	0.054	0	PF00853.13	Runt	1.30103	Non-neutral	4	82	NP_001745	high	4.01	4.55	3.47	0.935
ENSP00000300305	166	R/Q	RUNX1	3	861	ENSG00000159216	497G>A	DELETERIOUS	0	2.85	probably damaging	0.999	Runt.36	5.38771	RUNX1_HUMAN:R139A[ Strongly reduces DNA-binding.](mutagen), RUNX1_HUMAN:R139Q[Familial platelet disorder with associated myeloid malignancy (FPDMM) [MIM:601399]](sprot), RUNX1:R166G[haematopoietic_neoplasm,leukaemia,myelodysplastic_syndrome](cosmic), RUNX1:R166P[haematopoietic_neoplasm,leukaemia](cosmic), RUNX1:R166Q[Platelet disorder, familial](hgmd), RUNX2:S191N[Cleidocranial dysplasia](hgmd), …	0.066	0	PF00853.13	Runt	1.19382	Non-neutral	5	87	NP_001745	high	4.01	4.55	3.47	0.935
ENSP00000300305	201	R/Q	RUNX1	7	861	ENSG00000159216	602G>A	DELETERIOUS	0	2.85	possibly damaging	0.81	Runt.57	3.82812	RUNX1_HUMAN:R174A[ Strongly reduces DNA-binding.](mutagen), RUNX1_MOUSE:R174A[ Interferes with DNA-binding.](mutagen), RUNX1_HUMAN:R174Q[Familial platelet disorder with associated myeloid malignancy (FPDMM) [MIM:601399]](sprot), RUNX1:R201Q[haematopoietic_neoplasm,leukaemia,thrombocythaemia](cosmic), RUNX1:R201Q[Platelet disorder, familial](hgmd)	0.068	0	PF00853.13	Runt	0.957248	Non-neutral	3	78	NP_001745	medium	3.435	3.4	3.47	0.75
ENSP00000300305	204	R/Q	RUNX1	5	861	ENSG00000159216	611G>A	DELETERIOUS	0	2.81	probably damaging	0.997	Runt.58	1.2893	RUNX1_HUMAN:R177A[ Strongly reduces DNA-binding.](mutagen), RUNX1_MOUSE:R177A[ Interferes with DNA-binding.](mutagen), RUNX1.642528:R177Q[Non-Small Cell Lung Cancer](mrd), RUNX1:R204Q[haematopoietic_neoplasm,leukaemia,myelodysplastic_syndrome](cosmic)	0.1	0	PF00853.13	Runt	0.856578	Non-neutral	4	82	NP_001745	high	3.97	4.51	3.43	0.911
ENSP00000300305	106	W/C	RUNX1	4	861	ENSG00000159216	318G>C	DELETERIOUS	0	2.85	probably damaging	1	Runt.14	1.2893	RUNX2:R131G[Cleidocranial dysplasia](hgmd), RUNX1:W106C[haematopoietic_neoplasm,leukaemia](cosmic)	0.18	0	PF00853.13	Runt	1.57403	Non-neutral	3	78	NP_001745	high	4.005	4.54	3.47	0.945
ENSP00000302716	861	S/T	MUC17	3	140453	ENSG00000169876	2582G>C	TOLERATED	1	2.91	unknown	NA	-	-	-	0.784	0.655	-	-	-	Neutral	5	89	NP_001035194	neutral	0.55	1.1	0	NA
ENSP00000303248	269	S/F	RXFP1	2	59350	ENSG00000171509	806C>T	-	-	-	probably damaging	0.991	-	-	-	0.606	0.171	-	-	-	Neutral	5	89	NP_067647	low	1.49	0.78	2.2	NA
ENSP00000303476	1644	D/N	TLN2	2	83660	ENSG00000171914	4930G>A	DELETERIOUS	0.04	2.88	probably damaging	1	-	-	-	0.776	0.627	PF01608.11	I_LWEQ	0.253106	Neutral	5	89	NP_055874	medium	2.575	2.67	2.48	0.849
ENSP00000304146	55	G/E	DCC	3	1630	ENSG00000187323	164G>A	-	-	-	benign	0	-	-	-	0.666	0.285	PF07686.11	V-set	-0.140815	-	-	-	NA	NA	NA	NA	NA	NA
ENSP00000305941	574	P/S	USH2A	2	7399	ENSG00000042781	1720C>T	TOLERATED	0.07	3.33	benign	0.429	-	-	-	0.764	0.585	-	-	-	Neutral	2	69	NA	NA	NA	NA	NA	0.459
ENSP00000306157	185	S/C	IL7R	4	3575	ENSG00000168685	553A>T	DELETERIOUS	0.04	2.76	possibly damaging	0.735	fn3.56	3.42e-07	NA	0.788	0.667	PF00041.15	fn3	1.28631	Neutral	0	53	NP_002176	medium	2.2	2.2	2.2	0.617
ENSP00000306306	576	E/K	TGFBI	3	7045	no_ensembl	1726G>A	TOLERATED	0.2	2.84	possibly damaging	0.928	Fasciclin.17	2.31e-09	NA	0.058	0	PF02469.16	Fasciclin	0.09691	Non-neutral	0	58	NA	NA	NA	NA	NA	0.424
ENSP00000306528	151	T/S	PPPDE1	3	51029	ENSG00000121644	451A>T	-	-	-	probably damaging	0.985	-	-	-	0.596	0.156	PF09468.4	RNase_H2-Ydr279	1.25181	Neutral	6	92	NP_057160	low	1.04	2.08	0	NA
ENSP00000308578	7	G/E	ZNF431	2	170959	ENSG00000196705	20G>A	DELETERIOUS	0.02	4.32	probably damaging	0.996	-	-	-	0.736	0.491	-	-	-	Non-neutral	1	63	NP_597730	low	0.895	1.79	0	0.845
ENSP00000308975	42	G/S	MEN1	2	4221	ENSG00000133895	124G>A	DELETERIOUS	0	3.36	probably damaging	1	Menin.11	0.804138	MEN1:G42D[Multiple endocrine neoplasia 1](hgmd), MEN1:G42S[adenoma,carcinoid-endocrine_tumour,neuroendocrine_tumour](cosmic)	0.258	0.001	PF05053.7	Menin	NaN	Non-neutral	3	78	NA	NA	NA	NA	NA	0.945
ENSP00000308975	89	L/R	MEN1	2	4221	ENSG00000133895	266T>G	DELETERIOUS	0	3.36	probably damaging	1	Menin.17	0.0786493	MEN1:L89R[carcinoid-endocrine_tumour,glucagonoma,hyperplasia](cosmic)	0.09	0	PF05053.7	Menin	NaN	Non-neutral	3	78	NA	NA	NA	NA	NA	0.945
ENSP00000308975	32	P/R	MEN1	2	4221	ENSG00000133895	95C>G	DELETERIOUS	0	3.36	probably damaging	1	Menin.7	5.42e-08	MEN1:P32R[adenoma](cosmic)	0.256	0.001	PF05053.7	Menin	NaN	Non-neutral	1	63	NA	NA	NA	NA	NA	0.945
ENSP00000308975	330	R/P	MEN1	2	4221	ENSG00000133895	989G>C	DELETERIOUS	0	3.36	probably damaging	1	Menin.83	0.0786493	MEN1:R330P[carcinoid-endocrine_tumour,gastrinoma](cosmic)	0.45	0.033	PF05053.7	Menin	NaN	Non-neutral	7	96	NA	NA	NA	NA	NA	0.945
ENSP00000309913	375	R/W	TBX5	2	6910	ENSG00000089225	1123C>T	DELETERIOUS	0	2.88	probably damaging	1	-	-	-	0.502	0.059	-	-	-	Non-neutral	3	78	NP_000183	medium	3.02	3.64	2.4	0.945
ENSP00000311095	185	V/F	CYP4A11	2	1579	ENSG00000187048	553G>T	-	-	-	possibly damaging	0.784	p450.89	7.26e-05	NA	0.476	0.044	PF00067.16	p450	0.477121	Neutral	2	69	NP_000769	low	1.82	1.69	1.95	NA
ENSP00000312663	437	D/E	CHRNA9	3	55584	ENSG00000174343	1311C>A	TOLERATED	0.59	2.72	benign	0.002	Neur_chan_memb.70	0	5HT3A_HUMAN:R440A[ Increased conductance. Massive increase of conductance; when associated with Q-432 and D-436.](mutagen)	0.886	0.952	PF02932.10	Neur_chan_memb	0.721536	Neutral	7	94	NP_060051	low	1.235	0.68	1.79	0.004
ENSP00000315203	279	R/K	CREG2	2	200407	ENSG00000175874	836G>A	-	-	-	benign	0	-	-	-	0.814	0.759	-	-	-	Neutral	8	96	NP_722578	neutral	0.205	0	0.41	NA
ENSP00000318217	607	R/Q	DDR1_ENST00000324771	2	780	no_ensembl	1820G>A	DELETERIOUS	0.01	2.89	probably damaging	1	-	-	-	0.796	0.693	-	-	-	Non-neutral	2	70	NP_054699	medium	2.545	3.3	1.79	0.905
ENSP00000319501	420	F/S	UGDH	2	7358	ENSG00000109814	1259T>C	DELETERIOUS	0	2.88	probably damaging	1	UDPG_MGDP_dh_C.2	2.05114	UGDH.CCDS3455:F420S[Glioblastoma multiforme](jhu_gbm)	0.288	0.003	PF03720.9	UDPG_MGDP_dh_C	0.823909	Non-neutral	2	70	NP_003350	high	4.305	6.13	2.48	0.945
ENSP00000320758	771	S/L	NOS1	2	4842	ENSG00000089250	2312C>T	DELETERIOUS	0	2.86	probably damaging	0.999	Flavodoxin_1.2	7.04e-06	NA	0.566	0.121	PF00258.19	Flavodoxin_1	0	Non-neutral	1	63	NP_000611	high	3.73	4.82	2.64	0.935
ENSP00000321929	221	R/W	TXNDC6	3	347736	ENSG00000181322	661C>T	DELETERIOUS	0	2.89	benign	0.002	NDK.14	0.00793623	NA	0.81	0.744	PF00334.13	NDK	2.16633	Neutral	1	60	NP_835231	neutral	0.69	0.69	0.69	0.445
ENSP00000322617	128	V/M	HTR3C	2	170572	ENSG00000178084	382G>A	TOLERATED	0.24	2.8	benign	0.002	Neur_chan_LBD.24	0.00899468	HTR3C:V128M[Colorectal](jhu)	0.846	0.86	PF02931.17	Neur_chan_LBD	0.43725	Neutral	0	53	NP_570126	low	0.84	0.29	1.39	0.037
ENSP00000323737	696	P/L	EIF4G1	2	1981	ENSG00000114867	2087C>T	-	-	-	benign	0.042	-	-	-	0.696	0.369	-	-	-	Non-neutral	0	58	NA	NA	NA	NA	NA	NA
ENSP00000324323	140	F/L	TCTEX1D2	2	255758	ENSG00000213123	420C>G	DELETERIOUS	0.02	2.69	probably damaging	0.985	Tctex-1.4	2.12547	MGC33212:F140L[Breast](jhu)	0.584	0.14	PF03645.7	Tctex-1	25.6383	Non-neutral	2	70	NP_689986	medium	2.25	2.3	2.2	0.815
ENSP00000325526	344	C/Y	WNT11	2	7481	ENSG00000085741	1031G>A	DELETERIOUS	0	2.82	probably damaging	1	wnt.48	1.07e-13	NA	0.578	0.133	PF00110.13	wnt	1.30103	Non-neutral	5	87	NP_004617	high	4.175	6.05	2.3	0.945
ENSP00000327724	213	M/I	TAS2R60	2	338398	ENSG00000185899	639G>A	TOLERATED	1	2.84	benign	0.125	TAS2R.22	2.13e-12	NA	0.69	0.353	PF05296.7	TAS2R	-0.0330003	Neutral	4	85	NP_803186	neutral	0.785	-0.73	2.3	0.011
ENSP00000328150	343	S/L	KCNJ12	2	3768	ENSG00000184185	1028C>T	TOLERATED	0.16	2.84	benign	0.037	IRK.102	6.08e-08	KCNJ11:Y330C[Diabetes, permanent neonatal](hgmd), IRK11_HUMAN:Y330C[Permanent neonatal diabetes mellitus (PNDM) [MIM:606176]](sprot), IRK11_HUMAN:Y330S[Permanent neonatal diabetes mellitus (PNDM) [MIM:606176]](sprot)	0.726	0.456	PF01007.14	IRK	1.34358	Non-neutral	0	58	NP_066292	medium	2.855	2.53	3.18	0.061
ENSP00000330280	74	S/F	OR8B8	2	26493	ENSG00000197125	221C>T	DELETERIOUS	0	2.82	probably damaging	0.997	7tm_1.35	0.0925209	MCHR2.639794:I83V[Non-Small Cell Lung Cancer](mrd), MC2R:S74I[Glucocorticoid deficiency](hgmd), ACTHR_HUMAN:S74I[Glucocorticoid deficiency type 1 (GCCD1) [MIM:202200]](sprot), MC4R:S94R[Obesity, autosomal dominant](hgmd)	0.67	0.294	PF00001.15	7tm_1	-0.342423	Non-neutral	3	78	NP_036510	high	4.6	6.11	3.09	0.911
ENSP00000334828	409	A/S	CSMD1	3	64478	no_ensembl	1225G>T	DELETERIOUS	0.03	2.82	benign	0.362	-	-	-	0.66	0.272	-	-	-	-	-	-	NA	NA	NA	NA	NA	0.479
ENSP00000334828	616	E/K	CSMD1	4	64478	no_ensembl	1846G>A	TOLERATED	0.2	2.93	benign	0.146	-	-	-	0.496	0.055	PF00431.14	CUB	-0.200915	-	-	-	NA	NA	NA	NA	NA	0.061
ENSP00000334828	2270	Q/R	CSMD1	4	64478	no_ensembl	6809A>G	-	-	-	-	-	-	-	-	0.048	0	PF00084.14	Sushi	0.335792	-	-	-	NA	NA	NA	NA	NA	NA
ENSP00000334828	1464	T/R	CSMD1	4	64478	no_ensembl	4391C>G	-	-	-	-	-	-	-	-	0.682	0.329	PF00431.14	CUB	0	-	-	-	NA	NA	NA	NA	NA	NA
ENSP00000335321	781	D/G	SF3B1	3	23451	ENSG00000115524	2342A>G	DELETERIOUS	0.01	2.8	probably damaging	1	-	-	-	0.458	0.035	-	-	-	Non-neutral	0	58	NP_036565	high	3.79	4.69	2.89	0.905
ENSP00000335321	592	E/K	SF3B1	2	23451	ENSG00000115524	1774G>A	DELETERIOUS	0.01	2.79	probably damaging	1	-	-	-	0.536	0.087	PF12755.1	Vac14_Fab1_bd	-0.444452	Neutral	3	78	NP_036565	high	3.89	4.64	3.14	0.905
ENSP00000335321	622	E/D	SF3B1	13	23451	ENSG00000115524	1866G>C	TOLERATED	0.06	2.79	possibly damaging	0.86	-	-	-	0.646	0.245	PF02985.16	HEAT	0.0347621	Neutral	4	85	NP_036565	medium	3.105	3.07	3.14	0.655
ENSP00000335321	662	H/D	SF3B1	3	23451	ENSG00000115524	1984C>G	DELETERIOUS	0	2.8	probably damaging	1	-	-	-	0.582	0.138	PF02985.16	HEAT	8.92082	Neutral	5	89	NP_036565	high	3.77	4.71	2.83	0.945
ENSP00000335321	662	H/Q	SF3B1	20	23451	ENSG00000115524	1986C>A	DELETERIOUS	0	2.8	probably damaging	1	-	-	-	0.596	0.156	PF02985.16	HEAT	0.335792	Neutral	5	89	NP_036565	medium	2.965	3.1	2.83	0.945
ENSP00000335321	666	K/E	SF3B1	6	23451	ENSG00000115524	1996A>G	DELETERIOUS	0	2.8	probably damaging	1	-	-	-	0.564	0.119	PF02985.16	HEAT	0.0347621	Neutral	3	78	NP_036565	high	3.73	4.57	2.89	0.945
ENSP00000335321	666	K/M	SF3B1	2	23451	ENSG00000115524	1997A>T	DELETERIOUS	0	2.8	probably damaging	1	-	-	-	0.622	0.198	PF02985.16	HEAT	0.151268	Neutral	7	94	NP_036565	high	3.73	4.57	2.89	0.945
ENSP00000335321	666	K/N	SF3B1	15	23451	ENSG00000115524	1998G>C	DELETERIOUS	0	2.8	probably damaging	1	-	-	-	0.672	0.297	PF02985.16	HEAT	0.09691	Neutral	6	92	NP_036565	high	3.73	4.57	2.89	0.945
ENSP00000335321	666	K/R	SF3B1	7	23451	ENSG00000115524	1997A>G	TOLERATED	0.27	2.8	possibly damaging	0.933	-	-	-	0.676	0.311	PF02985.16	HEAT	0.176091	Neutral	5	89	NP_036565	medium	2.235	1.58	2.89	0.412
ENSP00000335321	666	K/T	SF3B1	6	23451	ENSG00000115524	1997A>C	DELETERIOUS	0	2.8	probably damaging	1	-	-	-	0.664	0.281	PF02985.16	HEAT	0.0347621	Neutral	4	85	NP_036565	high	3.73	4.57	2.89	0.945
ENSP00000335321	700	K/E	SF3B1	142	23451	ENSG00000115524	2098A>G	DELETERIOUS	0.03	2.8	probably damaging	1	-	-	-	0.556	0.109	PF02985.16	HEAT	0.318759	Neutral	3	78	NP_036565	high	3.69	4.49	2.89	0.865
ENSP00000335321	534	Q/P	SF3B1	2	23451	ENSG00000115524	1601A>C	DELETERIOUS	0.04	2.8	possibly damaging	0.908	-	-	-	0.79	0.675	-	-	-	Neutral	0	53	NP_036565	high	3.74	4.34	3.14	0.71
ENSP00000335321	625	R/C	SF3B1	4	23451	ENSG00000115524	1873C>T	DELETERIOUS	0	2.8	probably damaging	1	-	-	-	0.674	0.305	PF02985.16	HEAT	0.199572	Non-neutral	1	63	NP_036565	high	3.61	4.08	3.14	0.945
ENSP00000335321	625	R/L	SF3B1	8	23451	ENSG00000115524	1874G>T	DELETERIOUS	0	2.8	probably damaging	1	-	-	-	0.726	0.456	PF02985.16	HEAT	0.0347621	Neutral	6	92	NP_036565	high	3.955	4.77	3.14	0.945
ENSP00000335321	625	R/P	SF3B1	2	23451	ENSG00000115524	1874G>C	DELETERIOUS	0	2.8	probably damaging	1	-	-	-	0.702	0.384	PF02985.16	HEAT	0	Non-neutral	4	82	NP_036565	high	3.955	4.77	3.14	0.945
ENSP00000335529	310	H/Y	OR5L1	2	219437	ENSG00000186117	928C>T	TOLERATED	0.77	2.91	benign	0	-	-	-	0.774	0.622	-	-	-	Neutral	5	89	NP_001004738	neutral	0.325	1.06	-0.41	0.001
ENSP00000335575	109	D/N	OR1J2	2	26740	ENSG00000197233	325G>A	TOLERATED	0.7	2.85	benign	0.002	7tm_1.71	0.232817	FPR1:F110S[Periodontitis, juvenile, association with](hgmd), EDNRB:G186R[Waardenburg-Hirschsprung disease](hgmd), OR5T1.NM_001004745:L107I[Pancreatic cancer](jhu_pan), NPY2R.652323:Q135R[Non-Small Cell Lung Cancer](mrd)	0.762	0.579	PF00001.15	7tm_1	0.588272	Neutral	3	78	NP_473448	low	1.655	1.01	2.3	0.002
ENSP00000336936	152	P/T	IFRD2	2	0	no_ensembl	454C>A	Not Scored	-	-	possibly damaging	0.949	-	-	-	0.854	0.881	-	-	-	Neutral	0	53	NA	NA	NA	NA	NA	NA
ENSP00000338283	136	Q/R	NPAS2	2	4862	ENSG00000170485	407A>G	TOLERATED	0.54	2.8	probably damaging	0.979	PAS.2	0.062629	NA	0.712	0.409	PF08447.5	PAS_3	0.0991315	Neutral	4	85	NP_002509	neutral	-0.02	0.18	-0.22	0.429
ENSP00000340858	1	M/V	B2M	2	567	ENSG00000166710	1A>G	DELETERIOUS	0	3.28	possibly damaging	0.473	-	-	-	0.424	0.026	-	-	-	Non-neutral	0	58	NP_004039	neutral	0	0	0	0.601
ENSP00000341179	61	L/M	AC002472.13	2	0	no_ensembl	181C>A	TOLERATED	0.07	2.85	probably damaging	0.999	-	-	-	0.622	0.198	PF00560.27	LRR_1	11.6778	Neutral	5	89	NA	NA	NA	NA	NA	0.809
ENSP00000342697	264	S/F	OR2AG2	2	338755	ENSG00000188124	791C>T	DELETERIOUS	0	2.77	benign	0.017	7TM_GPCR_Srsx.242	0.28458	RHO:K296E[Retinitis pigmentosa](hgmd), OPSD_HUMAN:K296E[Retinitis pigmentosa type 4 (RP4) [MIM:180380]](sprot), RHO:K296M[Retinitis pigmentosa](hgmd), RHO:K296N[Retinitis pigmentosa](hgmd), ADRA1A.652531:P293S[Non-Small Cell Lung Cancer](mrd)	0.552	0.104	PF00001.15	7tm_1	0.30103	Non-neutral	1	63	NP_001004490	high	3.505	4.34	2.67	0.445
ENSP00000342952	888	V/I	ADCY2	2	108	ENSG00000078295	2662G>A	TOLERATED	0.14	2.81	probably damaging	0.999	Guanylate_cyc.2	7.69e-13	NA	0.518	0.073	PF00211.14	Guanylate_cyc	0.00706185	Neutral	3	78	NP_065433	low	1.79	0.75	2.83	0.74
ENSP00000343204	634	A/D	JAK1	2	3716	ENSG00000162434	1901C>A	DELETERIOUS	0	2.78	probably damaging	0.999	Pkinase.81	12.8549	ROR2:V542M[carcinoma](cosmic), JAK2:V617F[Budd-Chiari_syndrome,NORMAL: NON-TUMOUR,NS,apparent_erythrocytosis,cerebral_vein_thrombosis,essential_thrombocythaemia,haematopoietic_neoplasm,hypereosinophilic_syndrome,idiopathic_erythrocytosis,leukaemia,lymphoid_neoplasm,mastocytosis,metaplasia,myelodysplasia,myelodysplastic-myeloproliferative_disease,myelodysplastic_syndrome,myelofibrosis,myeloprolife…	0.12	0	PF07714.1	Pkinase_Tyr	1.07918	Neutral	0	53	NP_002218	low	1.06	0.04	2.08	0.935
ENSP00000343204	724	R/H	JAK1	4	3716	ENSG00000162434	2171G>A	DELETERIOUS	0	2.78	probably damaging	1	Pkinase.181	1.36069	PTK7:A933V[carcinoma](cosmic), BTK:F559S[Agammaglobulinaemia](hgmd), BTK_HUMAN:F559S[X-linked agammaglobulinemia (XLA) [MIM:300755]](sprot), EGFR:G874S[adenocarcinoma,carcinoma](cosmic), BRAF:I617T[malignant_melanoma,melanoma](cosmic), PINK1:R279H[Parkinson disease, early-onset](hgmd), PINK1_HUMAN:R279H[Autosomal recessive early-onset Parkinson disease 6 (PARK6) [MIM:605909, 168600]](sprot), KSR2…	0.156	0	PF07714.1	Pkinase_Tyr	-0.102373	Non-neutral	2	70	NP_002218	medium	2.91	3.62	2.2	0.945
ENSP00000343204	703	S/T	JAK1	2	3716	ENSG00000162434	2108G>C	TOLERATED	0.19	2.78	probably damaging	0.995	Pkinase.160	7.97357	AKT2.226506:F294S[Non-Small Cell Lung Cancer](mvp), CDC2_DROME:G148R[ In cdc2-D57; embryonic or larval- pupal lethal.](mutagen), FYN:G410R[malignant_melanoma](cosmic), YPK1_YEAST:G490R[ Reduced sphingolipid biosynthesis inhibitor drug myriocin (ISP-1) resistance. Defective in growth and endocytosis.](mutagen), BTK:G541D[Agammaglobulinaemia](hgmd), BRAF:G596D[adenocarcinoma,carcinoma](cosmic), BRA…	0.276	0.002	PF07714.1	Pkinase_Tyr	0.113943	Neutral	5	89	NP_002218	medium	2.235	2.27	2.2	0.507
ENSP00000343204	658	V/F	JAK1	3	3716	ENSG00000162434	1972G>T	DELETERIOUS	0.02	2.78	probably damaging	1	Pkinase.107	0.767748	ERBB4.115980:E810K[Normal](mvp), EGFR:K806E[adenocarcinoma,carcinoma](cosmic), PRKCI.548660:L341F[Breast Cancer](mrd), EPHA6:P732S[malignant_melanoma](cosmic), MAP3K11.638871:V210M[Breast Cancer](mrd), TGFBR2:Y336N[Loeys-Dietz aortic aneurysm syndrome](hgmd), TGFR2_HUMAN:Y336N[Loeys-Dietz syndrome type 1B (LDS1B) [MIM:610168]](sprot)	0.116	0	PF07714.1	Pkinase_Tyr	0.832509	Non-neutral	2	70	NP_002218	medium	2.815	3.43	2.2	0.883
ENSP00000345491	311	E/K	PCDHB13	2	56123	ENSG00000187372	931G>A	-	-	-	probably damaging	1	Cadherin.70	0.000629983	CDH1:T330I[carcinoma_in_situ](cosmic)	0.52	0.074	PF00028.11	Cadherin	0	Non-neutral	2	70	NP_061756	high	3.955	6.12	1.79	NA
ENSP00000346809	565	F/C	PGAP1	2	80055	ENSG00000197121	1694T>G	DELETERIOUS	0	2.88	benign	0.001	-	-	-	0.74	0.504	PF05486.6	SRP9-21	1.25964	Non-neutral	1	63	NP_079265	neutral	0	0	0	0.445
ENSP00000348019	364	R/C	SLC17A5	2	26503	ENSG00000119899	1090C>T	DELETERIOUS	0	2.75	probably damaging	1	Sugar_tr.204	0	S22A1_RAT:C470A[ Choline affinity is increased fourfold by MMTS; when associated with A- 26; A-155; A-179; S-322; A-358; A-418; A- 437 and A-474.](mutagen)	0.596	0.156	PF07690.10	MFS_1	0.142668	Non-neutral	4	82	NP_036566	high	4.01	5.19	2.83	0.945
ENSP00000349401	39	N/D	ZNF708	3	7562	ENSG00000182141	115A>G	DELETERIOUS	0.01	2.83	probably damaging	0.998	KRAB.19	4.85e-05	NA	0.808	0.738	PF01352.21	KRAB	0.647817	Non-neutral	1	63	NP_067092	high	3.88	4.99	2.77	0.88
ENSP00000351015	1444	K/E	NF1	3	4763	ENSG00000196712	4330A>G	DELETERIOUS	0	2.85	possibly damaging	0.881	RasGAP.21	4.30851	NF1:K1444E[adenocarcinoma,carcinoma,haematopoietic_neoplasm,myelodysplastic_syndrome](cosmic), NF1_HUMAN:K1444E[Neurofibromatosis-Noonan syndrome (NFNS) [MIM:601321];Type 1 neurofibromatosis (NF1) [MIM:162200]](sprot), NF1_HUMAN:K1444N[Type 1 neurofibromatosis (NF1) [MIM:162200]](sprot), NF1:K1444Q[glioma](cosmic), NF1_HUMAN:K1444R[Type 1 neurofibromatosis (NF1) [MIM:162200]](sprot)	0.476	0.044	PF00616.13	RasGAP	1.6713	Non-neutral	3	78	NP_001035957	medium	3.24	5.23	1.25	0.788
ENSP00000351836	799	D/Y	ASXL1	2	171023	ENSG00000171456	2395G>T	TOLERATED	0.22	3.59	possibly damaging	0.63	-	-	-	0.88	0.943	-	-	-	Non-neutral	0	58	NA	NA	NA	NA	NA	0.262
ENSP00000351836	1102	E/D	ASXL1	9	171023	ENSG00000171456	3306G>T	DELETERIOUS	0.05	3.73	probably damaging	0.994	-	-	-	0.764	0.585	-	-	-	Neutral	1	60	NA	NA	NA	NA	NA	0.797
ENSP00000351836	1397	G/S	ASXL1	2	171023	ENSG00000171456	4189G>A	DELETERIOUS	0	4.32	possibly damaging	0.608	-	-	-	0.828	0.805	-	-	-	Neutral	2	69	NA	NA	NA	NA	NA	0.655
ENSP00000351836	1395	L/V	ASXL1	2	171023	ENSG00000171456	4183C>G	DELETERIOUS	0.03	4.32	probably damaging	0.998	-	-	-	0.44	0.03	-	-	-	Non-neutral	0	58	NA	NA	NA	NA	NA	0.839
ENSP00000351836	890	L/F	ASXL1	2	171023	ENSG00000171456	2668C>T	TOLERATED	0.58	3.76	benign	0.002	-	-	-	0.894	0.964	-	-	-	Neutral	6	92	NA	NA	NA	NA	NA	0.005
ENSP00000351836	986	N/S	ASXL1	2	171023	ENSG00000171456	2957A>G	TOLERATED	0.11	4.32	benign	0.018	-	-	-	0.676	0.311	-	-	-	Neutral	3	78	NA	NA	NA	NA	NA	0.272
ENSP00000352561	405	Q/H	CALCR	2	799	ENSG00000004948	1215A>T	-	-	-	-	-	-	-	-	0.778	0.633	PF00002.18	7tm_2	0.276206	-	-	-	NP_001158209	NA	NA	NA	NA	NA
ENSP00000352925	722	S/F	TRRAP_ENST00000359863	5	0	no_ensembl	2165C>T	DELETERIOUS	0.01	2.74	probably damaging	0.998	-	-	-	0.514	0.069	-	-	-	Non-neutral	2	70	NP_001231509	NA	NA	NA	NA	0.88
ENSP00000353074	77	E/K	HIST1H2BF	2	8343	ENSG00000197846	229G>A	-	-	-	possibly damaging	0.932	Histone.24	0.394139	CENPA_YEAST:L197S[ In CSE4-110; impairs nuclear division by disrupting the core centromere structure.](mutagen)	0.634	0.224	PF00125.18	Histone	-0.34733	Non-neutral	1	63	NP_003513	NA	NA	NA	NA	NA
ENSP00000353104	159	R/H	DHDDS	3	79947	ENSG00000117682	476G>A	DELETERIOUS	0	2.75	probably damaging	0.975	Prenyltransf.3	0	NA	0.336	0.007	PF01255.13	Prenyltransf	0.642489	Non-neutral	1	63	NP_079163	high	3.71	4.42	3	0.861
ENSP00000353504	483	R/H	RUNX1T1	2	862	ENSG00000079102	1448G>A	DELETERIOUS	0	3.09	probably damaging	1	zf-MYND.2	0.800028	RUNX1T1.631390:R493H[Breast Cancer,Non-Small Cell Lung Cancer](mrd)	0.384	0.016	PF01753.12	zf-MYND	0	Non-neutral	1	63	NP_783554	medium	3.135	3.5	2.77	0.945
ENSP00000353847	299	F/V	WWTR1	3	25937	ENSG00000018408	895T>G	DELETERIOUS	0	3.35	benign	0.277	-	-	-	0.726	0.456	-	-	-	Non-neutral	1	63	NP_001161752	NA	NA	NA	NA	0.474
ENSP00000355153	135	P/L	CDKN2A_ENST00000361570	3	1029	no_ensembl	404C>T	-	-	-	probably damaging	0.975	-	-	-	0.644	0.241	-	-	-	Non-neutral	2	70	NA	NA	NA	NA	NA	NA
ENSP00000355234	202	L/M	MAG	3	4099	ENSG00000105695	604C>A	-	-	-	probably damaging	0.999	C2-set_2.31	9.95e-14	MAG.634713:L202M[Breast Cancer](mrd)	0.784	0.655	PF08205.6	C2-set_2	0.0501666	Non-neutral	3	78	NP_542167	low	1.895	2.4	1.39	NA
ENSP00000355316	848	G/E	GRM3	2	2913	ENSG00000198822	2543G>A	TOLERATED	0.06	2.87	benign	0.422	-	-	-	0.692	0.358	-	-	-	Neutral	0	53	NP_000831	low	1.1	1.1	1.1	0.46
ENSP00000355316	610	S/L	GRM3	2	2913	ENSG00000198822	1829C>T	DELETERIOUS	0	2.81	probably damaging	1	7tm_3.7	0	GRM3.638170:S610L[Non-Small Cell Lung Cancer](mrd)	0.472	0.041	PF00003.16	7tm_3	2.24304	Non-neutral	1	63	NP_000831	high	3.85	4.93	2.77	0.945
ENSP00000356586	925	R/H	TDRD5	2	163589	ENSG00000162782	2774G>A	-	-	-	benign	0.002	-	-	-	0.83	0.81	-	-	-	Neutral	5	89	NP_001186020	NA	NA	NA	NA	NA
ENSP00000357315	1620	D/N	GON4L_ENST00000368331	2	0	no_ensembl	4858G>A	DELETERIOUS	0	4.32	probably damaging	1	-	-	-	0.606	0.171	-	-	-	Neutral	1	60	NA	NA	NA	NA	NA	0.945
ENSP00000358142	419	R/C	SV2A	2	9900	ENSG00000159164	1255C>T	DELETERIOUS	0	3.01	probably damaging	0.997	MFS_1.144	0.000106207	SV2A.CCDS940:R419C[Pancreatic cancer](jhu_pan)	0.716	0.422	PF07690.10	MFS_1	-0.0871502	Non-neutral	1	63	NP_055664	medium	3.06	3.18	2.94	0.911
ENSP00000359719	3	A/S	PRKACB_ENST00000370685	2	5567	no_ensembl	7G>T	TOLERATED	0.26	4.32	benign	0.001	-	-	-	0.748	0.532	-	-	-	Neutral	3	78	NP_891993	low	1.61	1.61	1.61	0.034
ENSP00000359899	96	L/V	HCRTR2	2	3062	ENSG00000137252	286C>G	DELETERIOUS	0	2.74	probably damaging	1	7tm_1.27	0.0254943	NPY2R.652323:L92M[Non-Small Cell Lung Cancer](mrd), HCRTR2.641438:L96V[Non-Small Cell Lung Cancer](mrd), OPN1MW:N94K[Deuteranopia](hgmd)	0.546	0.098	PF00001.15	7tm_1	1.40478	Non-neutral	1	63	NP_001517	high	3.845	4.92	2.77	0.945
ENSP00000360069	1474	S/F	ZNF831	3	128611	ENSG00000124203	4421C>T	Not Scored	-	-	probably damaging	0.978	-	-	-	0.644	0.241	-	-	-	Non-neutral	0	58	NP_848552	low	0.805	1.61	0	NA
ENSP00000360141	548	A/E	GNAS_ENST00000371100	2	2778	no_ensembl	1643C>A	TOLERATED	0.09	4.32	benign	0.261	-	-	-	0.846	0.86	-	-	-	Non-neutral	0	58	NP_536350	NA	NA	NA	NA	0.324
ENSP00000361519	2119	G/R	SZT2	3	23334	ENSG00000198198	6355G>A	DELETERIOUS	0	4.32	probably damaging	1	-	-	-	0.844	0.854	-	-	-	Non-neutral	1	63	NA	NA	NA	NA	NA	0.945
ENSP00000362441	1398	D/N	ATRX	2	546	no_ensembl	4192G>A	TOLERATED	0.43	2.97	probably damaging	1	-	-	-	0.68	0.322	-	-	-	Neutral	0	53	NP_000480	medium	2.14	2.2	2.08	0.513
ENSP00000362441	1175	K/E	ATRX	2	546	no_ensembl	3523A>G	TOLERATED	0.45	3.49	benign	0.117	-	-	-	0.672	0.297	PF00176.17	SNF2_N	0	Non-neutral	1	63	NP_000480	low	0.895	1.79	0	0.021
ENSP00000362441	192	L/F	ATRX	2	546	no_ensembl	576G>C	DELETERIOUS	0	3.41	probably damaging	1	-	-	-	0.602	0.165	-	-	-	Non-neutral	4	82	NP_000480	medium	2.485	2.77	2.2	0.945
ENSP00000363193	44	G/A	MED12	12	9968	no_ensembl	131G>C	DELETERIOUS	0	3.08	probably damaging	1	-	-	-	0.62	0.194	-	-	-	Non-neutral	0	58	NP_005111	medium	2.835	3.47	2.2	0.945
ENSP00000363193	44	G/C	MED12	8	9968	no_ensembl	130G>T	DELETERIOUS	0	3.08	probably damaging	1	-	-	-	0.624	0.202	-	-	-	Non-neutral	2	70	NP_005111	medium	2.835	3.47	2.2	0.945
ENSP00000363193	44	G/D	MED12	51	9968	no_ensembl	131G>A	DELETERIOUS	0	3.08	probably damaging	1	-	-	-	0.57	0.124	-	-	-	Non-neutral	4	82	NP_005111	medium	2.835	3.47	2.2	0.945
ENSP00000363193	44	G/R	MED12	17	9968	no_ensembl	130G>C	DELETERIOUS	0	3.08	probably damaging	1	-	-	-	0.624	0.202	-	-	-	Non-neutral	4	82	NP_005111	medium	2.835	3.47	2.2	0.945
ENSP00000363193	44	G/S	MED12	18	9968	no_ensembl	130G>A	DELETERIOUS	0	3.08	probably damaging	1	-	-	-	0.606	0.171	-	-	-	Non-neutral	1	63	NP_005111	medium	2.835	3.47	2.2	0.945
ENSP00000363193	44	G/V	MED12	12	9968	no_ensembl	131G>T	DELETERIOUS	0	3.08	probably damaging	1	-	-	-	0.594	0.153	-	-	-	Non-neutral	2	70	NP_005111	medium	2.835	3.47	2.2	0.945
ENSP00000363193	36	L/R	MED12	13	9968	no_ensembl	107T>G	DELETERIOUS	0	3.08	probably damaging	0.999	-	-	-	0.572	0.127	-	-	-	Non-neutral	3	78	NP_005111	medium	2.815	3.43	2.2	0.935
ENSP00000363193	43	Q/P	MED12	4	9968	no_ensembl	128A>C	DELETERIOUS	0.04	3.08	probably damaging	0.997	-	-	-	0.724	0.449	-	-	-	Neutral	0	53	NP_005111	medium	2.42	2.64	2.2	0.815
ENSP00000363193	1976	T/I	MED12	2	9968	no_ensembl	5927C>T	TOLERATED	0.13	4.09	possibly damaging	0.471	-	-	-	0.786	0.662	PF12144.2	Med12-PQL	1.14267	Neutral	2	69	NP_005111	low	1.59	1.79	1.39	0.408
ENSP00000363852	132	A/T	SLC44A1	3	23446	ENSG00000070214	394G>A	TOLERATED	0.49	2.84	probably damaging	1	-	-	-	0.556	0.109	-	-	-	Neutral	5	89	NP_536856	medium	2.78	3.26	2.3	0.51
ENSP00000364140	37	S/F	COL15A1	2	1306	ENSG00000204291	110C>T	TOLERATED	0.14	3.39	probably damaging	0.982	-	-	-	0.49	0.052	-	-	-	Non-neutral	1	63	NP_001846	medium	1.935	1.79	2.08	0.676
ENSP00000365528	365	S/F	PTPRH	2	5794	ENSG00000080031	1094C>T	DELETERIOUS	0.03	2.93	possibly damaging	0.939	fn3.70	6.58e-05	MID1:P441L[Opitz G/BBB syndrome](hgmd)	0.68	0.322	PF00041.15	fn3	0.741374	Non-neutral	2	70	NP_002833	low	0.805	1.61	0	0.749
ENSP00000365817	346	W/S	HLA-E	3	3133	ENSG00000204592	1037G>C	TOLERATED	1	4.06	benign	0.086	-	-	-	0.702	0.384	PF06623.5	MHC_I_C	2.48953	Neutral	4	85	NP_005507	neutral	-0.65	-2.69	1.39	0.006
ENSP00000366331	50	V/I	MAS1L	2	116511	ENSG00000204687	148G>A	TOLERATED	0.22	3.32	benign	0	-	-	-	0.804	0.723	-	-	-	Neutral	6	92	NP_443199	neutral	0	0	0	0.042
ENSP00000368244	258	R/Q	CHGB	3	1114	ENSG00000089199	773G>A	TOLERATED	0.59	2.79	benign	0	Granin.6	2.65e-06	NA	0.82	0.779	PF01271.11	Granin	-0.243038	Neutral	4	85	NP_001810	neutral	-0.115	-0.92	0.69	0.004
ENSP00000368752	129	M/V	PRNP	2	5621	ENSG00000171867	385A>G	DELETERIOUS	0.04	3.14	benign	0.019	-	-	-	0.702	0.384	PF02687.15	FtsX	1.39794	Non-neutral	2	70	NP_001073592	high	3.565	3.95	3.18	0.35
ENSP00000369351	1865	A/G	TET2	2	54790	ENSG00000168769	5594C>G	DELETERIOUS	0	3.69	probably damaging	0.997	-	-	-	0.762	0.579	PF12851.1	TET_DSBH	0	Neutral	1	60	NP_001120680	NA	NA	NA	NA	0.911
ENSP00000369351	1271	C/W	TET2	2	54790	ENSG00000168769	3813C>G	DELETERIOUS	0	3.71	probably damaging	1	-	-	-	0.508	0.064	PF12880.1	TET_Cys_rich	0.60206	Non-neutral	3	78	NP_001120680	NA	NA	NA	NA	0.945
ENSP00000369351	1298	C/Y	TET2	2	54790	ENSG00000168769	3893G>A	DELETERIOUS	0	3.69	probably damaging	1	-	-	-	0.576	0.132	PF12880.1	TET_Cys_rich	1.16386	Neutral	1	60	NP_001120680	NA	NA	NA	NA	0.945
ENSP00000369351	1242	D/V	TET2	2	54790	ENSG00000168769	3725A>T	DELETERIOUS	0.03	3.71	probably damaging	0.96	-	-	-	0.514	0.069	PF12880.1	TET_Cys_rich	0.452298	Non-neutral	0	58	NP_001120680	NA	NA	NA	NA	0.768
ENSP00000369351	1318	E/G	TET2	2	54790	ENSG00000168769	3953A>G	DELETERIOUS	0.01	3.69	probably damaging	0.999	-	-	-	0.726	0.456	PF12880.1	TET_Cys_rich	0	Non-neutral	0	58	NP_001120680	NA	NA	NA	NA	0.896
ENSP00000369351	1380	H/Y	TET2	3	54790	ENSG00000168769	4138C>T	DELETERIOUS	0	3.69	probably damaging	1	-	-	-	0.496	0.055	PF12851.1	TET_DSBH	1.50864	Non-neutral	4	82	NP_001120680	NA	NA	NA	NA	0.945
ENSP00000369351	1871	I/S	TET2	2	54790	ENSG00000168769	5612T>G	DELETERIOUS	0	3.69	possibly damaging	0.837	-	-	-	0.674	0.305	PF12851.1	TET_DSBH	0.622582	Non-neutral	1	63	NP_001120680	NA	NA	NA	NA	0.764
ENSP00000369351	1873	I/T	TET2	11	54790	ENSG00000168769	5618T>C	DELETERIOUS	0	3.69	probably damaging	0.997	-	-	-	0.432	0.028	PF12851.1	TET_DSBH	-0.0763883	Non-neutral	2	70	NP_001120680	NA	NA	NA	NA	0.911
ENSP00000369351	1299	K/E	TET2	2	54790	ENSG00000168769	3895A>G	DELETERIOUS	0	3.69	probably damaging	0.999	-	-	-	0.566	0.121	PF12880.1	TET_Cys_rich	0.69897	Non-neutral	4	82	NP_001120680	NA	NA	NA	NA	0.935
ENSP00000369351	1322	L/P	TET2	2	54790	ENSG00000168769	3965T>C	DELETERIOUS	0	3.75	probably damaging	1	-	-	-	0.382	0.016	PF12880.1	TET_Cys_rich	0.850238	Neutral	1	60	NP_001120680	NA	NA	NA	NA	0.945
ENSP00000369351	1340	L/P	TET2	2	54790	ENSG00000168769	4019T>C	DELETERIOUS	0	3.75	probably damaging	0.999	-	-	-	0.464	0.037	PF12880.1	TET_Cys_rich	1.09691	Neutral	4	85	NP_001120680	NA	NA	NA	NA	0.935
ENSP00000369351	1872	L/P	TET2	3	54790	ENSG00000168769	5615T>C	DELETERIOUS	0	3.69	probably damaging	1	-	-	-	0.558	0.112	PF12851.1	TET_DSBH	0.0401172	Non-neutral	1	63	NP_001120680	NA	NA	NA	NA	0.945
ENSP00000369351	699	L/M	TET2	2	54790	ENSG00000168769	2095T>A	TOLERATED	0.06	4.32	probably damaging	0.99	-	-	-	0.798	0.7	PF12851.1	TET_DSBH	0	Neutral	2	69	NP_001120680	NA	NA	NA	NA	0.764
ENSP00000369351	1367	P/S	TET2	2	54790	ENSG00000168769	4099C>T	DELETERIOUS	0	3.69	probably damaging	1	-	-	-	0.538	0.089	PF12851.1	TET_DSBH	0	Non-neutral	2	70	NP_001120680	NA	NA	NA	NA	0.945
ENSP00000369351	1962	P/L	TET2	2	54790	ENSG00000168769	5885C>T	DELETERIOUS	0.05	3.8	possibly damaging	0.847	-	-	-	0.656	0.265	-	-	-	Non-neutral	0	58	NP_001120680	NA	NA	NA	NA	0.67
ENSP00000369351	1214	R/W	TET2	2	54790	ENSG00000168769	3640C>T	DELETERIOUS	0	3.71	probably damaging	1	-	-	-	0.444	0.031	PF12880.1	TET_Cys_rich	1.1383	Non-neutral	3	78	NP_001120680	NA	NA	NA	NA	0.945
ENSP00000369351	1261	R/C	TET2	3	54790	ENSG00000168769	3781C>T	DELETERIOUS	0	3.71	probably damaging	1	-	-	-	0.522	0.074	PF12880.1	TET_Cys_rich	0.661181	Non-neutral	3	78	NP_001120680	NA	NA	NA	NA	0.945
ENSP00000369351	1302	R/G	TET2	2	54790	ENSG00000168769	3904A>G	DELETERIOUS	0	3.69	probably damaging	1	-	-	-	0.55	0.102	PF12880.1	TET_Cys_rich	1.22185	Non-neutral	2	70	NP_001120680	NA	NA	NA	NA	0.945
ENSP00000369351	1359	R/C	TET2	3	54790	ENSG00000168769	4075C>T	TOLERATED	0.25	3.69	possibly damaging	0.889	-	-	-	0.532	0.083	PF12851.1	TET_DSBH	0	Non-neutral	4	82	NP_001120680	NA	NA	NA	NA	0.386
ENSP00000369351	1359	R/H	TET2	2	54790	ENSG00000168769	4076G>A	TOLERATED	0.2	3.69	probably damaging	1	-	-	-	0.658	0.269	PF12851.1	TET_DSBH	0	Neutral	1	60	NP_001120680	NA	NA	NA	NA	0.549
ENSP00000369351	1366	R/H	TET2	3	54790	ENSG00000168769	4097G>A	DELETERIOUS	0	3.69	probably damaging	1	-	-	-	0.572	0.127	PF12851.1	TET_DSBH	0	Non-neutral	1	63	NP_001120680	NA	NA	NA	NA	0.945
ENSP00000369351	1898	S/F	TET2	2	54790	ENSG00000168769	5693C>T	DELETERIOUS	0	3.72	probably damaging	0.999	-	-	-	0.468	0.039	PF12851.1	TET_DSBH	0.27949	Neutral	0	53	NP_001120680	NA	NA	NA	NA	0.935
ENSP00000369351	1417	V/F	TET2	2	54790	ENSG00000168769	4249G>T	DELETERIOUS	0	3.67	probably damaging	1	-	-	-	0.536	0.087	PF12851.1	TET_DSBH	0.249001	Non-neutral	1	63	NP_001120680	NA	NA	NA	NA	0.945
ENSP00000369351	1718	V/L	TET2	4	54790	ENSG00000168769	5152G>T	TOLERATED	1	3.83	benign	0.019	-	-	-	0.882	0.946	PF12851.1	TET_DSBH	-0.986212	Neutral	0	53	NP_001120680	NA	NA	NA	NA	0.001
ENSP00000369351	1291	W/R	TET2	2	54790	ENSG00000168769	3871T>C	DELETERIOUS	0	3.71	probably damaging	0.999	-	-	-	0.5	0.057	PF12880.1	TET_Cys_rich	0.765917	Non-neutral	5	87	NP_001120680	NA	NA	NA	NA	0.935
ENSP00000371067	618	C/R	JAK2	4	3717	ENSG00000096968	1852T>C	TOLERATED	0.35	2.84	probably damaging	1	Pkinase.82	1.11439	FGFR3.513192:G548C[Ovarian Cancer](mvp), KIT:G664R[Piebaldism](hgmd), KIT_HUMAN:G664R[Piebaldism [MIM:172800]](sprot), ACVRL1:L273P[Haemorrhagic telangiectasia 2](hgmd), TEK.655934:L898F[Breast Cancer](mrd), STK11:Q123R[carcinoma](cosmic), ARAF.226502:Q383H[Small Cell Lung Cancer](mrd), EGFR.401352:Q787K[Non-Small Cell Lung Cancer](mvp), EGFR:Q787R[adenocarcinoma,carcinoma](cosmic), TGFBR2:T315M[…	0.07	0	PF07714.1	Pkinase_Tyr	0.519525	Neutral	0	53	NP_004963	low	0.915	-1	2.83	0.52
ENSP00000371067	620	D/E	JAK2	2	3717	ENSG00000096968	1860C>A	TOLERATED	1	2.84	benign	0.001	Pkinase.84	100	JAK2:D620E[haematopoietic_neoplasm,myeloproliferative_syndrome,polycythaemia](cosmic), BTK:M477R[Agammaglobulinaemia](hgmd), BTK_HUMAN:M477R[X-linked agammaglobulinemia (XLA) [MIM:300755]](sprot), RPS6KA3:M496R[Coffin-Lowry syndrome](hgmd), MELK.396729:P90S[Non-Small Cell Lung Cancer](mvp), ABL1:T315I[haematopoietic_neoplasm,leukaemia,lymphoid_neoplasm](cosmic), ABL1:T315N[haematopoietic_neoplasm…	0.288	0.003	PF07714.1	Pkinase_Tyr	1.36318	Neutral	5	89	NP_004963	neutral	-0.33	-0.44	-0.22	0
ENSP00000371067	571	G/S	JAK2	3	3717	ENSG00000096968	1711G>A	TOLERATED	0.18	2.84	probably damaging	0.978	Pkinase.30	0.190232	LCK_MOUSE:A271S[ Reduced activity.](mutagen), NTRK3.520002:D565H[Non-Small Cell Lung Cancer](mrd), JAK2.328574:G571S[Gastric Cancer,Melanoma,Normal](mvp), RET.513223:G751V[Soft Tissue Sarcoma](mvp), EGFR.401352:I740T[Non-Small Cell Lung Cancer](mvp), BUB1_YEAST:K733R[ Loss of activity.](mutagen), MKK2.513226:R100K[Prostate Cancer](mvp), TEK:R849W[Venous malformation](hgmd), TIE2_HUMAN:R849W[Domin…	0.114	0	PF07714.1	Pkinase_Tyr	0.761118	Neutral	4	85	NP_004963	medium	2.585	2.34	2.83	0.476
ENSP00000371067	166	I/T	JAK2	3	3717	ENSG00000096968	497T>C	DELETERIOUS	0.03	2.84	benign	0.077	-	-	-	0.342	0.008	-	-	-	Neutral	0	53	NP_004963	medium	2.425	2.77	2.08	0.37
ENSP00000371067	611	L/V	JAK2	3	3717	ENSG00000096968	1831T>G	DELETERIOUS	0.01	2.84	probably damaging	1	Pkinase_Tyr.72	4.14325	BTK:G462D[Agammaglobulinaemia](hgmd), BTK_HUMAN:G462D[X-linked agammaglobulinemia (XLA) [MIM:300755]](sprot), BTK:G462V[Agammaglobulinaemia](hgmd), BTK_HUMAN:G462V[X-linked agammaglobulinemia (XLA) [MIM:300755]](sprot), CDKL5_HUMAN:I72N[Epileptic encephalopathy early infantile type 2 (EIEE2) [MIM:300672]](sprot), CDKL5_HUMAN:I72T[Epileptic encephalopathy early infantile type 2 (EIEE2) [MIM:300672…	0.146	0	PF07714.1	Pkinase_Tyr	1.06215	Non-neutral	2	70	NP_004963	medium	2.925	3.02	2.83	0.905
ENSP00000371067	1122	R/P	JAK2	2	3717	ENSG00000096968	3365G>C	TOLERATED	0.28	2.84	probably damaging	0.975	Pkinase_Tyr.286	0.00980788	RPS6KA3:N620D[Coffin-Lowry syndrome](hgmd), JAK2.NM_004972:R1122P[Lung adenocarcinoma](tsp_lung), KIT:S868G[haematopoietic_neoplasm,polycythaemia](cosmic), EIF2AK3:S878P[Wolcott-Rallison syndrome](hgmd), SIK1_HUMAN:T182A[ Prevents phosphorylation and activation by STK11 complex.](mutagen), KCC4_RAT:T196A[ Loss of kinase activity; confers nuclear localization.](mutagen), NLK_CAEEL:T400A[ No detect…	0.148	0	-	-	-	Non-neutral	2	70	NP_004963	medium	2.715	3.64	1.79	0.449
ENSP00000371067	564	R/L	JAK2	3	3717	ENSG00000096968	1691G>T	TOLERATED	0.26	2.84	probably damaging	1	Pkinase.23	0.879848	NEK1:E25K[carcinoma](cosmic), EGFR:P733L[carcinoma](cosmic), EGFR:P733S[adenocarcinoma,carcinoma](cosmic), EGFR.401352:P733S[Non-Small Cell Lung Cancer](mrd), MST4.328862:R45C[Colorectal Cancer;Normal,,Breast Cancer,Non-Small Cell Lung Cancer](mvp), ALK.NM_004304:V1135E[Lung adenocarcinoma](tsp_lung), STK11:V66M[adenocarcinoma,adenoma_malignum](cosmic)	0.134	0	PF07714.1	Pkinase_Tyr	0.482654	Neutral	1	60	NP_004963	neutral	0.795	-1.24	2.83	0.534
ENSP00000371067	564	R/Q	JAK2	2	3717	ENSG00000096968	1691G>A	TOLERATED	0.32	2.84	probably damaging	1	Pkinase.23	0.879848	NEK1:E25K[carcinoma](cosmic), EGFR:P733L[carcinoma](cosmic), EGFR:P733S[adenocarcinoma,carcinoma](cosmic), EGFR.401352:P733S[Non-Small Cell Lung Cancer](mrd), MST4.328862:R45C[Colorectal Cancer;Normal,,Breast Cancer,Non-Small Cell Lung Cancer](mvp), ALK.NM_004304:V1135E[Lung adenocarcinoma](tsp_lung), STK11:V66M[adenocarcinoma,adenoma_malignum](cosmic)	0.182	0	PF07714.1	Pkinase_Tyr	-0.210853	Non-neutral	1	63	NP_004963	medium	2.31	1.79	2.83	0.524
ENSP00000371067	683	R/G	JAK2	29	3717	ENSG00000096968	2047A>G	DELETERIOUS	0	2.84	probably damaging	1	Pkinase_Tyr.150	100	KPEL_DROME:D346A[ Reduced activity.](mutagen), RAF1.513206:E478K[Breast Cancer](mvp), BRAF:L588P[malignant_melanoma,melanoma](cosmic), BRAF:L588R[malignant_melanoma,melanoma](cosmic), RPS6KA3:N544K[Coffin-Lowry syndrome](hgmd), ACVRL1:R329H[Haemorrhagic telangiectasia 2](hgmd), NTRK3:R678Q[carcinoma](cosmic), JAK2:R683G[haematopoietic_neoplasm,leukaemia,lymphoid_neoplasm](cosmic), JAK2:R683K[leuk…	0.078	0	PF07714.1	Pkinase_Tyr	0	Non-neutral	3	78	NP_004963	medium	2.44	2.11	2.77	0.945
ENSP00000371067	683	R/S	JAK2	11	3717	ENSG00000096968	2049A>C	DELETERIOUS	0	2.84	probably damaging	1	Pkinase_Tyr.150	100	KPEL_DROME:D346A[ Reduced activity.](mutagen), RAF1.513206:E478K[Breast Cancer](mvp), BRAF:L588P[malignant_melanoma,melanoma](cosmic), BRAF:L588R[malignant_melanoma,melanoma](cosmic), RPS6KA3:N544K[Coffin-Lowry syndrome](hgmd), ACVRL1:R329H[Haemorrhagic telangiectasia 2](hgmd), NTRK3:R678Q[carcinoma](cosmic), JAK2:R683G[haematopoietic_neoplasm,leukaemia,lymphoid_neoplasm](cosmic), JAK2:R683K[leuk…	0.07	0	PF07714.1	Pkinase_Tyr	0.0763883	Non-neutral	2	70	NP_004963	low	1.26	-0.25	2.77	0.945
ENSP00000371067	683	R/T	JAK2	2	3717	ENSG00000096968	2048G>C	DELETERIOUS	0	2.84	probably damaging	1	Pkinase_Tyr.150	100	KPEL_DROME:D346A[ Reduced activity.](mutagen), RAF1.513206:E478K[Breast Cancer](mvp), BRAF:L588P[malignant_melanoma,melanoma](cosmic), BRAF:L588R[malignant_melanoma,melanoma](cosmic), RPS6KA3:N544K[Coffin-Lowry syndrome](hgmd), ACVRL1:R329H[Haemorrhagic telangiectasia 2](hgmd), NTRK3:R678Q[carcinoma](cosmic), JAK2:R683G[haematopoietic_neoplasm,leukaemia,lymphoid_neoplasm](cosmic), JAK2:R683K[leuk…	0.082	0	PF07714.1	Pkinase_Tyr	0.0474246	Non-neutral	2	70	NP_004963	low	1.775	0.78	2.77	0.945
ENSP00000371067	514	T/M	JAK2	2	3717	ENSG00000096968	1541C>T	TOLERATED	0.08	2.85	possibly damaging	0.571	-	-	-	0.446	0.032	-	-	-	Neutral	1	60	NP_004963	medium	1.905	2.2	1.61	0.495
ENSP00000371067	617	V/F	JAK2	27454	3717	ENSG00000096968	1849G>T	DELETERIOUS	0.01	2.84	probably damaging	1	Pkinase_Tyr.78	100	DCLK3:E422K[carcinoma](cosmic), AKT3.513217:F207S[Bladder Cancer](mvp), NTRK1:G571R[Pain insensitivity, congenital](hgmd), NTRK1_HUMAN:G577R[Congenital insensitivity to pain with anhidrosis (CIPA) [MIM:256800]](sprot), NTRK1.226140:G577S[Normal,Ovarian Cancer](mvp), BMPR2:R266T[Pulmonary hypertension, primary](hgmd), JAK2:V617F[Budd-Chiari_syndrome,NORMAL: NON-TUMOUR,NS,apparent_erythrocytosis,ce…	0.108	0	PF07714.1	Pkinase_Tyr	0.815476	Non-neutral	4	82	NP_004963	medium	2.55	2.27	2.83	0.905
ENSP00000371341	445	R/W	TNK2_ENST00000381916	2	10188	no_ensembl	1333C>T	DELETERIOUS	0.01	3	probably damaging	1	Pkinase.301	0.406626	KIAA1804.NM_032435:A392S[Lung adenocarcinoma](tsp_lung), PINK1:C388R[Parkinson disease, early-onset](hgmd), PINK1_HUMAN:C388R[Autosomal recessive early-onset Parkinson disease 6 (PARK6) [MIM:605909, 168600]](sprot), BTK:I651T[Agammaglobulinaemia](hgmd), NTRK1:P762L[Sensory and autonomic neuropathy type IV](hgmd), KIT:Y870C[Piebaldism](hgmd)	0.672	0.297	PF07714.1	Pkinase_Tyr	1.89526	Non-neutral	0	58	NP_001010938	medium	2.82	3.69	1.95	0.905
ENSP00000377729	228	D/G	GSDMB	2	55876	ENSG00000073605	683A>G	TOLERATED	0.21	2.88	benign	0.038	Gasdermin.8	3.25225	GSDML:D228G[Breast](jhu), GSDML.CCDS11354:D228G[Pancreatic cancer](jhu_pan)	0.856	0.886	PF04598.6	Gasdermin	0	Non-neutral	0	58	NP_061000	low	1.52	2.35	0.69	0.046
ENSP00000379231	106	P/L	ZNF286A	2	57335	ENSG00000187607	317C>T	TOLERATED	0.75	2.73	benign	0.002	-	-	-	0.738	0.499	-	-	-	Neutral	1	60	NP_001124314	NA	NA	NA	NA	0.002
ENSP00000379625	220	I/T	MYD88	2	4615	no_ensembl	659T>C	-	-	-	benign	0.271	TIR.14	8.44e-10	NA	0.09	0	PF01582.14	TIR	0.315753	Neutral	4	85	NP_002459	NA	NA	NA	NA	NA
ENSP00000379625	265	L/P	MYD88	74	4615	no_ensembl	794T>C	-	-	-	probably damaging	1	TIR.22	8.44e-10	NA	0.082	0	PF01582.14	TIR	0.350515	Non-neutral	1	63	NP_002459	NA	NA	NA	NA	NA
ENSP00000379625	232	M/T	MYD88	3	4615	no_ensembl	695T>C	-	-	-	possibly damaging	0.717	TIR.16	0.981049	TLR9:T933M[Colorectal](jhu)	0.138	0	PF01582.14	TIR	0.491845	Neutral	3	78	NP_002459	NA	NA	NA	NA	NA
ENSP00000379625	219	S/C	MYD88	11	4615	no_ensembl	656C>G	-	-	-	probably damaging	0.997	TIR.13	8.44e-10	NA	0.184	0	PF01582.14	TIR	0	Neutral	3	78	NP_002459	NA	NA	NA	NA	NA
ENSP00000379625	222	S/R	MYD88	2	4615	no_ensembl	666T>G	-	-	-	probably damaging	0.985	TIR.15	8.44e-10	NA	0.178	0	PF01582.14	TIR	0.277965	Neutral	0	53	NP_002459	NA	NA	NA	NA	NA
ENSP00000379625	243	S/N	MYD88	5	4615	no_ensembl	728G>A	-	-	-	possibly damaging	0.936	TIR.18	8.44e-10	NA	0.162	0	PF01582.14	TIR	0.849356	Non-neutral	1	63	NP_002459	NA	NA	NA	NA	NA
ENSP00000379625	217	V/F	MYD88	2	4615	no_ensembl	649G>T	-	-	-	possibly damaging	0.909	TIR.11	8.44e-10	NA	0.146	0	PF01582.14	TIR	1.61678	Neutral	3	78	NP_002459	NA	NA	NA	NA	NA
ENSP00000380253	29	D/G	NFE2L2	3	4780	ENSG00000116044	86A>G	-	-	-	-	-	-	-	-	0.806	0.73	PF07716.9	bZIP_2	5.65758	-	-	-	NP_001138884	NA	NA	NA	NA	NA
ENSP00000380253	29	D/H	NFE2L2	6	4780	ENSG00000116044	85G>C	-	-	-	-	-	-	-	-	0.874	0.932	PF07716.9	bZIP_2	0	-	-	-	NP_001138884	NA	NA	NA	NA	NA
ENSP00000380253	77	D/A	NFE2L2	2	4780	ENSG00000116044	230A>C	-	-	-	-	-	-	-	-	0.858	0.89	-	-	-	-	-	-	NP_001138884	NA	NA	NA	NA	NA
ENSP00000380253	77	D/G	NFE2L2	2	4780	ENSG00000116044	230A>G	-	-	-	-	-	-	-	-	0.788	0.667	-	-	-	-	-	-	NP_001138884	NA	NA	NA	NA	NA
ENSP00000380253	77	D/V	NFE2L2	3	4780	ENSG00000116044	230A>T	-	-	-	-	-	-	-	-	0.784	0.655	-	-	-	-	-	-	NP_001138884	NA	NA	NA	NA	NA
ENSP00000380253	79	E/K	NFE2L2	9	4780	ENSG00000116044	235G>A	-	-	-	possibly damaging	0.884	-	-	-	0.692	0.358	-	-	-	-	-	-	NP_001138884	NA	NA	NA	NA	NA
ENSP00000380253	79	E/Q	NFE2L2	6	4780	ENSG00000116044	235G>C	-	-	-	probably damaging	0.988	-	-	-	0.932	0.995	-	-	-	-	-	-	NP_001138884	NA	NA	NA	NA	NA
ENSP00000380253	82	E/D	NFE2L2	2	4780	ENSG00000116044	246A>T	-	-	-	-	-	-	-	-	0.874	0.932	-	-	-	-	-	-	NP_001138884	NA	NA	NA	NA	NA
ENSP00000380253	82	E/Q	NFE2L2	6	4780	ENSG00000116044	244G>C	-	-	-	-	-	-	-	-	0.918	0.989	-	-	-	-	-	-	NP_001138884	NA	NA	NA	NA	NA
ENSP00000380253	31	G/A	NFE2L2	3	4780	ENSG00000116044	92G>C	-	-	-	-	-	-	-	-	0.784	0.655	PF07716.9	bZIP_2	5.65758	-	-	-	NP_001138884	NA	NA	NA	NA	NA
ENSP00000380253	81	G/D	NFE2L2	4	4780	ENSG00000116044	242G>A	-	-	-	-	-	-	-	-	0.558	0.112	-	-	-	-	-	-	NP_001138884	NA	NA	NA	NA	NA
ENSP00000380253	30	L/F	NFE2L2	3	4780	ENSG00000116044	88C>T	-	-	-	-	-	-	-	-	0.812	0.753	PF07716.9	bZIP_2	0	-	-	-	NP_001138884	NA	NA	NA	NA	NA
ENSP00000380253	30	L/R	NFE2L2	2	4780	ENSG00000116044	89T>G	-	-	-	-	-	-	-	-	0.622	0.198	PF07716.9	bZIP_2	0	-	-	-	NP_001138884	NA	NA	NA	NA	NA
ENSP00000380253	75	Q/H	NFE2L2	2	4780	ENSG00000116044	225A>C	-	-	-	possibly damaging	0.909	-	-	-	0.826	0.799	-	-	-	-	-	-	NP_001138884	NA	NA	NA	NA	NA
ENSP00000380253	34	R/G	NFE2L2	2	4780	ENSG00000116044	100C>G	-	-	-	-	-	-	-	-	0.776	0.627	PF00170.15	bZIP_1	7.58503	-	-	-	NP_001138884	NA	NA	NA	NA	NA
ENSP00000380253	34	R/Q	NFE2L2	7	4780	ENSG00000116044	101G>A	-	-	-	-	-	-	-	-	0.814	0.759	PF00170.15	bZIP_1	7.58503	-	-	-	NP_001138884	NA	NA	NA	NA	NA
ENSP00000380253	80	T/K	NFE2L2	2	4780	ENSG00000116044	239C>A	-	-	-	benign	0.282	-	-	-	0.768	0.6	-	-	-	-	-	-	NP_001138884	NA	NA	NA	NA	NA
ENSP00000380253	32	V/G	NFE2L2	2	4780	ENSG00000116044	95T>G	-	-	-	-	-	-	-	-	0.656	0.265	PF07716.9	bZIP_2	5.65758	-	-	-	NP_001138884	NA	NA	NA	NA	NA
ENSP00000380253	24	W/C	NFE2L2	4	4780	ENSG00000116044	72G>C	-	-	-	-	-	-	-	-	0.712	0.409	-	-	-	-	-	-	NP_001138884	NA	NA	NA	NA	NA
ENSP00000380494	366	A/P	MYCL1_ENST00000397332	2	4610	no_ensembl	1096G>C	TOLERATED	0.13	2.81	probably damaging	0.97	-	-	-	0.856	0.886	-	-	-	Neutral	2	69	NP_001028254	NA	NA	NA	NA	0.665
ENSP00000380722	12	G/D	HRAS_ENST00000397594	2	3265	no_ensembl	35G>A	DELETERIOUS	0	2.79	probably damaging	0.953	Miro.7	100	MIRO2_HUMAN:A13V[ Causes constitutive activation inducing an aggregation of the mitochondrial network.](mutagen), SAR1_YEAST:D32G[ No cell growth at 37 degrees Celsius. Decreases GTP binding and ER-to- Golgi vesicle transport.](mutagen), KRAS.NM_033360:G12A[Glioblastoma multiforme](cga_gbm), HRAS:G12A[carcinoma,chondrosarcoma,sarcoma](cosmic), KRAS:G12A[NS,aberrant_crypt_foci,adenocarcinoma,adeno…	0.274	0.002	PF00071.16	Ras	0.430125	Non-neutral	3	78	NP_789765	high	4.05	5.33	2.77	0.841
ENSP00000380722	61	Q/K	HRAS_ENST00000397594	2	3265	no_ensembl	181C>A	DELETERIOUS	0	2.8	benign	0.027	Miro.56	13.6428	ARL4C:G71S[malignant_melanoma,melanoma](cosmic), ARD1_HUMAN:K458I[ Suppresses GTPase activity. Decreases interaction with PSCD1.](mutagen), RHOU_HUMAN:Q107L[ Constitutively active. Results in increased rates of stress fiber dissolution and cell migration.](mutagen), HRAS:Q61E[carcinoma](cosmic), KRAS:Q61E[adenocarcinoma,carcinoma,glioma](cosmic), NRAS:Q61E[adenoma,adenoma-nodule-goitre,carcinoma,…	0.276	0.002	PF00071.16	Ras	2.1493	Non-neutral	2	70	NP_789765	high	4.355	4.84	3.87	0.446
ENSP00000380722	61	Q/L	HRAS_ENST00000397594	3	3265	no_ensembl	182A>T	DELETERIOUS	0	2.8	possibly damaging	0.822	Miro.56	13.6428	ARL4C:G71S[malignant_melanoma,melanoma](cosmic), ARD1_HUMAN:K458I[ Suppresses GTPase activity. Decreases interaction with PSCD1.](mutagen), RHOU_HUMAN:Q107L[ Constitutively active. Results in increased rates of stress fiber dissolution and cell migration.](mutagen), HRAS:Q61E[carcinoma](cosmic), KRAS:Q61E[adenocarcinoma,carcinoma,glioma](cosmic), NRAS:Q61E[adenoma,adenoma-nodule-goitre,carcinoma,…	0.284	0.003	PF00071.16	Ras	2.22185	Non-neutral	2	70	NP_789765	high	4.705	5.54	3.87	0.756
ENSP00000380722	158	S/P	HRAS_ENST00000397594	2	3265	no_ensembl	472T>C	TOLERATED	0.08	2.77	unknown	NA	-	-	-	0.722	0.442	-	-	-	Neutral	1	60	NP_789765	low	1.1	1.1	1.1	NA
ENSP00000381097	771	D/N	EPHB1_ENST00000398015	2	2047	no_ensembl	2311G>A	TOLERATED	0.07	2.9	benign	0.004	Pkinase.171	4.89571	EGFR:A864E[carcinoma](cosmic), EGFR:A864T[carcinoma](cosmic), RET:A883F[carcinoma](cosmic), RET:A883P[carcinoma](cosmic), RET:A883S[carcinoma](cosmic), RET:A883T[Thyroid cancer](hgmd), HOG1_YEAST:D170A[ Activates HOG1 in a constitutive manner, without the need of a stimulating stress.](mutagen), CDK8_HUMAN:D173A[ Abrogates kinase activity and TFIIH-dependent transcriptional repression.](mutagen),…	0.452	0.033	PF07714.1	Pkinase_Tyr	0.830858	Neutral	4	85	NP_004432	medium	2.355	2.63	2.08	0.319
ENSP00000381097	387	T/M	EPHB1_ENST00000398015	2	2047	no_ensembl	1160C>T	DELETERIOUS	0.04	2.85	possibly damaging	0.58	fn3.64	0.0638937	EPHB1.NM_004441:G499C[Lung adenocarcinoma](tsp_lung), MYPC3_HUMAN:I1130T[Cardiomyopathy familial hypertrophic type 4 (CMH4) [MIM:115197]](sprot), EPHB1.652985:T387M[Ovarian Cancer](mrd), USH2A.CCDS1516:W1208C[Glioblastoma multiforme](jhu_gbm)	0.728	0.464	PF00041.15	fn3	0.678767	Non-neutral	1	63	NP_004432	medium	3.17	3.51	2.83	0.548
ENSP00000381167	1300	R/Q	DYNC2H1_ENST00000398093	3	79659	no_ensembl	3899G>A	-	-	-	-	-	DHC_N2.10	3.55e-07	NA	0.79	0.675	PF08393.7	DHC_N2	-0.157608	-	-	-	NP_001073932	NA	NA	NA	NA	NA
ENSP00000381512	885	E/A	ZNF295	2	49854	ENSG00000173276	2654A>C	DELETERIOUS	0.02	2.95	possibly damaging	0.895	-	-	-	0.71	0.406	-	-	-	Neutral	0	53	NP_001091872	neutral	0.55	1.1	0	0.736
ENSP00000383641	232	F/C	CRLF2	7	0	ENSG00000205755	695T>G	-	-	-	probably damaging	0.995	-	-	-	0.558	0.112	PF07654.9	C1-set	-0.0669468	Non-neutral	1	63	NA	NA	NA	NA	NA	NA
ENSP00000387165	903	D/N	TBC1D2B	2	23102	ENSG00000167202	2707G>A	TOLERATED	1	2.89	benign	0	-	-	-	0.866	0.91	-	-	-	Neutral	6	92	NP_055894	NA	NA	NA	NA	0
ENSP00000394195	3	C/Y	TP53_ENST00000414315	2	0	no_ensembl	8G>A	DELETERIOUS	0	3.2	probably damaging	1	-	-	-	0.408	0.022	PF00870.12	P53	1.27755	Non-neutral	4	82	NA	NA	NA	NA	NA	0.945
ENSP00000394195	44	C/F	TP53_ENST00000414315	2	0	no_ensembl	131G>T	DELETERIOUS	0	3.18	probably damaging	0.97	-	-	-	0.438	0.03	PF00870.12	P53	1.76264	Non-neutral	6	93	NA	NA	NA	NA	NA	0.857
ENSP00000394195	47	H/Y	TP53_ENST00000414315	3	0	no_ensembl	139C>T	DELETERIOUS	0	3.18	probably damaging	0.988	-	-	-	0.382	0.016	PF00870.12	P53	1.10146	Non-neutral	6	93	NA	NA	NA	NA	NA	0.882
ENSP00000394195	61	H/L	TP53_ENST00000414315	2	0	no_ensembl	182A>T	DELETERIOUS	0	3.19	probably damaging	1	-	-	-	0.384	0.016	PF00870.12	P53	0.800428	Non-neutral	6	93	NA	NA	NA	NA	NA	0.945
ENSP00000394195	43	R/H	TP53_ENST00000414315	7	0	no_ensembl	128G>A	DELETERIOUS	0	3.18	possibly damaging	0.591	-	-	-	0.48	0.046	PF00870.12	P53	0.951695	Non-neutral	2	70	NA	NA	NA	NA	NA	0.648
ENSP00000394195	41	V/L	TP53_ENST00000414315	4	0	no_ensembl	121G>C	DELETERIOUS	0	3.18	probably damaging	0.999	-	-	-	0.414	0.023	PF00870.12	P53	0.721246	Non-neutral	4	82	NA	NA	NA	NA	NA	0.935
ENSP00000394195	41	V/M	TP53_ENST00000414315	2	0	no_ensembl	121G>A	DELETERIOUS	0.02	3.18	probably damaging	1	-	-	-	0.424	0.026	PF00870.12	P53	0.675489	Non-neutral	4	82	NA	NA	NA	NA	NA	0.883
ENSP00000410739	135	C/Y	TP53_ENST00000413465	2	0	no_ensembl	404G>A	-	-	-	probably damaging	1	-	-	-	0.286	0.003	PF00870.12	P53	0.750123	Non-neutral	4	82	NA	NA	NA	NA	NA	NA
ENSP00000410739	176	C/F	TP53_ENST00000413465	2	0	no_ensembl	527G>T	-	-	-	probably damaging	1	-	-	-	0.318	0.005	PF00870.12	P53	1.15761	Non-neutral	5	87	NA	NA	NA	NA	NA	NA
ENSP00000410739	238	C/F	TP53_ENST00000413465	2	0	no_ensembl	713G>T	-	-	-	probably damaging	1	-	-	-	0.166	0	PF00870.12	P53	1.03892	Non-neutral	6	93	NA	NA	NA	NA	NA	NA
ENSP00000410739	179	H/Y	TP53_ENST00000413465	3	0	no_ensembl	535C>T	-	-	-	probably damaging	0.998	-	-	-	0.3	0.003	PF00870.12	P53	1.44909	Non-neutral	5	87	NA	NA	NA	NA	NA	NA
ENSP00000410739	193	H/L	TP53_ENST00000413465	2	0	no_ensembl	578A>T	-	-	-	probably damaging	1	-	-	-	0.294	0.003	PF00870.12	P53	0.69897	Non-neutral	5	87	NA	NA	NA	NA	NA	NA
ENSP00000410739	237	M/I	TP53_ENST00000413465	2	0	no_ensembl	711G>A	-	-	-	probably damaging	1	-	-	-	0.346	0.008	PF00870.12	P53	0.89279	Non-neutral	6	93	NA	NA	NA	NA	NA	NA
ENSP00000410739	110	R/L	TP53_ENST00000413465	3	0	no_ensembl	329G>T	-	-	-	possibly damaging	0.48	-	-	-	0.37	0.013	PF00870.12	P53	0.386945	Non-neutral	2	70	NA	NA	NA	NA	NA	NA
ENSP00000410739	175	R/H	TP53_ENST00000413465	7	0	no_ensembl	524G>A	-	-	-	probably damaging	0.999	-	-	-	0.292	0.003	PF00870.12	P53	1.16695	Non-neutral	2	70	NA	NA	NA	NA	NA	NA
ENSP00000410739	248	R/Q	TP53_ENST00000413465	6	0	no_ensembl	743G>A	-	-	-	probably damaging	1	-	-	-	0.292	0.003	PF00870.12	P53	1.23521	Non-neutral	5	87	NA	NA	NA	NA	NA	NA
ENSP00000410739	248	R/W	TP53_ENST00000413465	2	0	no_ensembl	742C>T	-	-	-	probably damaging	1	-	-	-	0.226	0.001	PF00870.12	P53	1.3337	Non-neutral	6	93	NA	NA	NA	NA	NA	NA
ENSP00000410739	249	R/S	TP53_ENST00000413465	3	0	no_ensembl	747G>T	-	-	-	probably damaging	1	-	-	-	0.242	0.001	PF00870.12	P53	1.05115	Non-neutral	5	87	NA	NA	NA	NA	NA	NA
ENSP00000410739	173	V/L	TP53_ENST00000413465	4	0	no_ensembl	517G>C	-	-	-	probably damaging	0.999	-	-	-	0.316	0.005	PF00870.12	P53	1.15761	Non-neutral	3	78	NA	NA	NA	NA	NA	NA
ENSP00000410739	173	V/M	TP53_ENST00000413465	2	0	no_ensembl	517G>A	-	-	-	probably damaging	1	-	-	-	0.322	0.005	PF00870.12	P53	0.971971	Non-neutral	3	78	NA	NA	NA	NA	NA	NA
ENSP00000410739	220	Y/C	TP53_ENST00000413465	8	0	no_ensembl	659A>G	-	-	-	probably damaging	1	-	-	-	0.294	0.003	PF00870.12	P53	0.09691	Non-neutral	4	82	NA	NA	NA	NA	NA	NA
ENSP00000417132	91	C/W	BAP1	2	8314	ENSG00000163930	273T>G	DELETERIOUS	0	3.02	probably damaging	1	Peptidase_C12.8	5.26e-05	UCHL5_HUMAN:C88A[ Abolishes enzymatic activity.](mutagen), BAP1_HUMAN:C91S[ Abolishes enzymatic activity.](mutagen)	0.178	0	PF01088.15	Peptidase_C12	1.24885	Non-neutral	7	96	NP_004647	high	4.33	6.1	2.56	0.945
ENSP00000417132	169	H/Q	BAP1	2	8314	ENSG00000163930	507C>G	DELETERIOUS	0	3.02	probably damaging	1	Peptidase_C12.18	5.26e-05	NA	0.212	0	PF01088.15	Peptidase_C12	0.0886375	Non-neutral	6	93	NP_004647	high	4.325	6.09	2.56	0.945
ENSP00000417132	227	R/C	BAP1	2	8314	ENSG00000163930	679C>T	DELETERIOUS	0	3.02	probably damaging	0.988	-	-	-	0.154	0	-	-	-	Neutral	0	53	NP_004647	medium	2.565	3.18	1.95	0.882
ENSP00000417132	63	S/C	BAP1	2	8314	ENSG00000163930	188C>G	DELETERIOUS	0.01	3.11	possibly damaging	0.888	Peptidase_C12.6	5.26e-05	NA	0.774	0.622	PF01088.15	Peptidase_C12	0.0886375	Neutral	0	53	NP_004647	medium	2.295	2.51	2.08	0.753
ENSP00000418191	175	R/H	CTNNA2_ENST00000466387	2	1496	no_ensembl	524G>A	-	-	-	benign	0.057	Vinculin.7	2.6274	CTNNA2.NM_004389:R175H[Pancreatic cancer](jhu_pan), VINC_CHICK:Y160F[ No change of phosphorylation levels in platelets.](mutagen)	0.536	0.087	PF01044.13	Vinculin	NaN	Neutral	4	85	NP_004380	low	1.78	1.95	1.61	NA
ENSP00000437792	145	C/F	TP53_ENST00000545858	2	0	no_ensembl	434G>T	DELETERIOUS	0	2.96	probably damaging	1	P53.117	0.23277	TP53:G262D[carcinoma](cosmic), TP53:G262V[adenocarcinoma,carcinoma](cosmic), TP53.226297:G262V[Non-Small Cell Lung Cancer](mrd), TP53.226297:G262V[Non-Small Cell Lung Cancer](mvp)	NA	NA	PF00870.12	P53	0.0399633	Non-neutral	6	93	NA	NA	NA	NA	NA	0.945
ENSP00000437792	42	C/Y	TP53_ENST00000545858	2	0	no_ensembl	125G>A	DELETERIOUS	0	2.96	probably damaging	1	P53.42	0.065321	TP53:A159D[carcinoma](cosmic), TP53.226297:A159D[Colorectal Cancer](mvp), TP53:A159V[carcinoma,glioma](cosmic), TP53.226297:A159V[Non-Small Cell Lung Cancer](mrd), TP53.226297:A159V[Pancreatic Cancer;Small Cell Lung Cancer](mvp)	NA	NA	PF00870.12	P53	1.22705	Non-neutral	3	78	NA	NA	NA	NA	NA	0.945
ENSP00000437792	83	C/F	TP53_ENST00000545858	2	0	no_ensembl	248G>T	DELETERIOUS	0	2.96	probably damaging	1	P53.69	6.05e-08	NA	NA	NA	PF00870.12	P53	1.25701	Non-neutral	5	87	NA	NA	NA	NA	NA	0.945
ENSP00000437792	100	H/L	TP53_ENST00000545858	2	0	no_ensembl	299A>T	DELETERIOUS	0	2.96	probably damaging	1	P53.81	0.00284026	TP53.CCDS11118:V217G[Pancreatic cancer](jhu_pan)	NA	NA	PF00870.12	P53	0.257013	Non-neutral	5	87	NA	NA	NA	NA	NA	0.945
ENSP00000437792	86	H/Y	TP53_ENST00000545858	3	0	no_ensembl	256C>T	DELETERIOUS	0	2.96	probably damaging	1	P53.71	6.05e-08	NA	NA	NA	PF00870.12	P53	0.866252	Non-neutral	5	87	NA	NA	NA	NA	NA	0.945
ENSP00000437792	144	M/I	TP53_ENST00000545858	2	0	no_ensembl	432G>A	DELETERIOUS	0.01	2.96	probably damaging	1	P53.116	6.05e-08	TP53:S261T[lymphoid_neoplasm](cosmic)	NA	NA	PF00870.12	P53	0.989407	Non-neutral	4	82	NA	NA	NA	NA	NA	0.905
ENSP00000437792	155	R/Q	TP53_ENST00000545858	6	0	no_ensembl	464G>A	DELETERIOUS	0.02	3.35	probably damaging	1	P53.126	4.10071	TP53:V272A[Glioma](hgmd), TP53:V272L[carcinoma](cosmic), TP53:V272L[Li-Fraumeni syndrome](hgmd), P53_HUMAN:V272L[Li-Fraumeni syndrome (LFS) [MIM:151623]](sprot), TP53.NM_000546:V272L[Lung adenocarcinoma](tsp_lung), TP53.NM_000546:V272M[Glioblastoma multiforme](cga_gbm), TP53:V272M[carcinoma,haematopoietic_neoplasm,lymphoid_neoplasm](cosmic), TP53.CCDS11118:V272M[Pancreatic cancer](jhu_pan), TP53.…	NA	NA	PF00870.12	P53	0.913431	Non-neutral	4	82	NA	NA	NA	NA	NA	0.883
ENSP00000437792	155	R/W	TP53_ENST00000545858	2	0	no_ensembl	463C>T	DELETERIOUS	0	3.35	probably damaging	1	P53.126	4.10071	TP53:V272A[Glioma](hgmd), TP53:V272L[carcinoma](cosmic), TP53:V272L[Li-Fraumeni syndrome](hgmd), P53_HUMAN:V272L[Li-Fraumeni syndrome (LFS) [MIM:151623]](sprot), TP53.NM_000546:V272L[Lung adenocarcinoma](tsp_lung), TP53.NM_000546:V272M[Glioblastoma multiforme](cga_gbm), TP53:V272M[carcinoma,haematopoietic_neoplasm,lymphoid_neoplasm](cosmic), TP53.CCDS11118:V272M[Pancreatic cancer](jhu_pan), TP53.…	NA	NA	PF00870.12	P53	0.938254	Non-neutral	5	87	NA	NA	NA	NA	NA	0.945
ENSP00000437792	82	R/H	TP53_ENST00000545858	7	0	no_ensembl	245G>A	DELETERIOUS	0	2.96	probably damaging	0.997	P53.68	5.06e-15	NA	NA	NA	PF00870.12	P53	0.586072	Non-neutral	3	78	NA	NA	NA	NA	NA	0.911
ENSP00000437792	80	V/L	TP53_ENST00000545858	4	0	no_ensembl	238G>C	DELETERIOUS	0	2.96	probably damaging	0.999	P53.66	0.065321	TP53:R196P[Li-Fraumeni syndrome](hgmd), P53_HUMAN:R196P[Li-Fraumeni syndrome (LFS) [MIM:151623]](sprot), TP53.NM_000546:R196P[Lung adenocarcinoma](tsp_lung)	NA	NA	PF00870.12	P53	0.637224	Non-neutral	2	70	NA	NA	NA	NA	NA	0.935
ENSP00000437792	80	V/M	TP53_ENST00000545858	2	0	no_ensembl	238G>A	DELETERIOUS	0.01	2.96	probably damaging	1	P53.66	0.065321	TP53:R196P[Li-Fraumeni syndrome](hgmd), P53_HUMAN:R196P[Li-Fraumeni syndrome (LFS) [MIM:151623]](sprot), TP53.NM_000546:R196P[Lung adenocarcinoma](tsp_lung)	NA	NA	PF00870.12	P53	0.693706	Non-neutral	3	78	NA	NA	NA	NA	NA	0.905
ENSP00000437792	127	Y/C	TP53_ENST00000545858	8	0	no_ensembl	380A>G	DELETERIOUS	0	2.96	probably damaging	1	P53.101	1.86081	TP53:G244A[carcinoma](cosmic), TP53:G244C[carcinoma](cosmic), TP53:G244D[lymphoid_neoplasm](cosmic), TP53:G244D[Breast and colorectal cancer](hgmd), P53_HUMAN:G244D[Li-Fraumeni syndrome (LFS) [MIM:151623]](sprot), TP53:G244S[carcinoma](cosmic), TP53.CCDS11118:G244S[Pancreatic cancer](jhu_pan), TP53:G244V[Choroid plexus carcinoma, childhood](hgmd), P53_HUMAN:G244V[Li-Fraumeni syndrome (LFS) [MIM:1…	NA	NA	PF00870.12	P53	0.900466	Non-neutral	4	82	NA	NA	NA	NA	NA	0.945
NP_000029	1306	E/K	APC	2	324	ENSG00000134982	3916G>A	TOLERATED	0.1	3.33	benign	0.226	-	-	-	0.074	0	-	-	-	Neutral	4	85	NP_000029	low	1.04	2.08	0	0.309
NP_000029	1317	E/Q	APC	4	324	ENSG00000134982	3949G>C	TOLERATED	0.2	3.33	benign	0.001	-	-	-	0.118	0	PF05956.5	APC_basic	0	Neutral	2	69	NP_000029	neutral	0.55	1.1	0	0.049
NP_000029	1374	E/K	APC	2	324	ENSG00000134982	4120G>A	DELETERIOUS	0.03	3.33	probably damaging	0.998	APC_crr.6	0.565054	APC:E1374K[carcinoma](cosmic), APC:F1491L[carcinoma](cosmic)	0.094	0	PF05956.5	APC_basic	0	Neutral	0	53	NP_000029	low	1.1	2.2	0	0.839
NP_000029	1120	G/E	APC	2	324	ENSG00000134982	3359G>A	DELETERIOUS	0.01	4.32	benign	0.215	-	-	-	0.122	0	-	-	-	Non-neutral	0	58	NP_000029	low	0.895	1.79	0	0.427
NP_000029	1339	G/A	APC	5	324	ENSG00000134982	4016G>C	TOLERATED	1	3.43	benign	0	-	-	-	0.176	0	PF05956.5	APC_basic	0	Neutral	8	96	NP_000029	neutral	-0.975	-1.95	0	0
NP_000029	880	I/T	APC	2	324	ENSG00000134982	2639T>C	DELETERIOUS	0	3.45	benign	0.391	-	-	-	0.236	0.001	-	-	-	Non-neutral	0	58	NP_000029	medium	2.175	2.4	1.95	0.57
NP_000029	1454	K/E	APC	3	324	ENSG00000134982	4360A>G	TOLERATED	0.38	3.39	possibly damaging	0.923	-	-	-	0.174	0	PF05937.5	EB1_binding	0	Neutral	5	89	NP_000029	medium	2.075	2.2	1.95	0.39
NP_000029	1420	P/L	APC	2	324	ENSG00000134982	4259C>T	DELETERIOUS	0	3.33	probably damaging	1	-	-	-	0.14	0	PF05937.5	EB1_binding	0	Neutral	0	53	NP_000029	medium	2.485	2.89	2.08	0.945
NP_000029	1341	S/R	APC	18	324	ENSG00000134982	4023T>G	TOLERATED	0.06	3.33	benign	0.029	-	-	-	0.198	0	PF05956.5	APC_basic	0	Neutral	1	60	NP_000029	neutral	0	0	0	0.324
NP_000029	1355	S/P	APC	3	324	ENSG00000134982	4063T>C	TOLERATED	0.22	3.53	benign	0	-	-	-	0.098	0	PF05956.5	APC_basic	0	Neutral	2	69	NP_000029	low	1.04	2.08	0	0.042
NP_000029	1395	S/C	APC	3	324	ENSG00000134982	4183A>T	DELETERIOUS	0	3.33	probably damaging	0.999	-	-	-	0.108	0	PF05937.5	EB1_binding	0	Non-neutral	1	63	NP_000029	medium	2.32	2.56	2.08	0.935
NP_000029	1495	S/I	APC	2	324	ENSG00000134982	4484G>T	TOLERATED	0.06	3.33	probably damaging	0.999	APC_crr.8	0.565054	APC:S1495G[glioma,primitive_neuroectodermal_tumour-medulloblastoma](cosmic)	0.246	0.001	PF05923.6	APC_crr	0	Neutral	0	53	NP_000029	low	0.895	1.79	0	0.813
NP_000029	1301	T/S	APC	2	324	ENSG00000134982	3902C>G	TOLERATED	0.66	3.41	benign	0.004	-	-	-	0.132	0	-	-	-	Neutral	7	94	NP_000029	low	1.04	2.08	0	0.003
NP_000029	1537	T/K	APC	6	324	ENSG00000134982	4610C>A	TOLERATED	0.21	3.42	benign	0.167	-	-	-	0.198	0	-	-	-	Neutral	3	78	NP_000029	low	1.04	2.08	0	0.059
NP_000029	1326	V/M	APC	2	324	ENSG00000134982	3976G>A	TOLERATED	0.06	3.33	benign	0.029	-	-	-	0.148	0	PF05956.5	APC_basic	0	Neutral	0	53	NP_000029	low	0.805	1.61	0	0.324
NP_000042	1309	A/T	ATM	2	472	ENSG00000149311	3925G>A	TOLERATED	0.07	3.08	benign	0.059	-	-	-	0.258	0.001	-	-	-	-	-	-	NP_000042	low	1.445	1.1	1.79	0.323
NP_000042	1742	A/P	ATM	2	472	ENSG00000149311	5224G>C	TOLERATED	0.08	2.89	benign	0.373	-	-	-	0.234	0.001	PF11640.2	TAN	0	-	-	-	NP_000042	medium	2.175	2.4	1.95	0.419
NP_000042	1682	D/Y	ATM	2	472	ENSG00000149311	5044G>T	DELETERIOUS	0	2.86	probably damaging	1	-	-	-	0.128	0	-	-	-	-	-	-	NP_000042	medium	2.56	3.04	2.08	0.945
NP_000042	1853	D/N	ATM	10	472	ENSG00000149311	5557G>A	TOLERATED	0.15	2.84	probably damaging	1	-	-	-	0.096	0	-	-	-	-	-	-	NP_000042	medium	2.155	2.01	2.3	0.741
NP_000042	2725	D/V	ATM	2	472	ENSG00000149311	8174A>T	DELETERIOUS	0	2.81	probably damaging	1	PI3_PI4_kinase.8	2.93641	ATM:D2725G[leukaemia,lymphoid_neoplasm](cosmic), ATM:D2725V[leukaemia,lymphoid_neoplasm,lymphoma](cosmic)	0.044	0	PF00454.21	PI3_PI4_kinase	0	-	-	-	NP_000042	high	4.385	6.21	2.56	0.945
NP_000042	479	D/Y	ATM	3	472	ENSG00000149311	1435G>T	DELETERIOUS	0	3.56	possibly damaging	0.583	-	-	-	0.446	0.032	-	-	-	-	-	-	NP_000042	medium	1.995	2.2	1.79	0.645
NP_000042	1991	E/D	ATM	2	472	ENSG00000149311	5973A>C	TOLERATED	0.13	2.89	benign	0.123	-	-	-	0.136	0	-	-	-	-	-	-	NP_000042	medium	2.39	2.48	2.3	0.263
NP_000042	848	E/Q	ATM	2	472	ENSG00000149311	2542G>C	TOLERATED	0.28	3.55	benign	0.008	-	-	-	0.21	0	-	-	-	-	-	-	NP_000042	low	1.24	0.69	1.79	0.032
NP_000042	858	F/L	ATM	3	472	ENSG00000149311	2572T>C	TOLERATED	0.08	3.55	benign	0.204	-	-	-	0.212	0	-	-	-	-	-	-	NP_000042	medium	2.095	2.4	1.79	0.32
NP_000042	2695	G/A	ATM	2	472	ENSG00000149311	8084G>C	DELETERIOUS	0.03	2.81	probably damaging	1	-	-	-	0.134	0	-	-	-	-	-	-	NP_000042	high	3.72	4.88	2.56	0.865
NP_000042	2867	G/E	ATM	2	472	ENSG00000149311	8600G>A	DELETERIOUS	0.02	2.81	probably damaging	1	PI3_PI4_kinase.43	0.851068	TOR1_YEAST:D2275A[ Abolishes protein kinase activity.](mutagen), TOR2_YEAST:D2279A[ Loss of function.](mutagen), VPS34_YEAST:D731A[ Loss of kinase activity and no vacuolar carboxypeptidase Y (PCR1) sorting to the vacuole.](mutagen), ATM:G2867E[leukaemia,lymphoid_neoplasm](cosmic), ATM:G2867R[Ataxia telangiectasia](hgmd), ATM_HUMAN:G2867R[Ataxia telangiectasia (AT) [MIM:208900]](sprot), PK3CD_HUMA…	0.02	0	PF00454.21	PI3_PI4_kinase	-0.882887	-	-	-	NP_000042	high	3.895	5.15	2.64	0.883
NP_000042	1681	I/V	ATM	2	472	ENSG00000149311	5041A>G	TOLERATED	0.82	2.86	benign	0	-	-	-	0.2	0	-	-	-	-	-	-	NP_000042	neutral	-0.115	-0.92	0.69	0.001
NP_000042	2356	I/F	ATM	2	472	ENSG00000149311	7066A>T	DELETERIOUS	0	2.82	probably damaging	1	FAT.17	0.039069	ATM:I2356F[carcinoma](cosmic)	0.09	0	PF02259.17	FAT	0.675489	-	-	-	NP_000042	medium	3.35	4.3	2.4	0.945
NP_000042	2890	L/V	ATM	2	472	ENSG00000149311	8668C>G	DELETERIOUS	0.01	2.81	probably damaging	0.999	PI3_PI4_kinase.57	0.171051	ATM:L2890V[leukaemia,lymphoid_neoplasm,lymphoma](cosmic)	0.044	0	PF00454.21	PI3_PI4_kinase	0.290565	-	-	-	NP_000042	high	3.665	4.77	2.56	0.896
NP_000042	604	P/S	ATM	4	472	ENSG00000149311	1810C>T	TOLERATED	0.32	3.55	benign	0.103	-	-	-	0.218	0.001	-	-	-	-	-	-	NP_000042	low	1.645	1.5	1.79	0.032
NP_000042	2442	Q/P	ATM	3	472	ENSG00000149311	7325A>C	TOLERATED	0.07	2.83	possibly damaging	0.935	FAT.34	2.32407	ATM:Q2442P[carcinoma,leukaemia,lymphoid_neoplasm](cosmic), ATM.NM_000051:Q2442P[Lung adenocarcinoma](tsp_lung)	0.134	0	PF02259.17	FAT	-0.291982	-	-	-	NP_000042	medium	2.78	3.26	2.3	0.7
NP_000042	2443	R/Q	ATM	3	472	ENSG00000149311	7328G>A	TOLERATED	0.23	2.83	probably damaging	0.996	FAT.35	2.32407	ATM:R2443Q[carcinoma,lymphoid_neoplasm,lymphoma](cosmic)	0.144	0	PF02259.17	FAT	0.119186	-	-	-	NP_000042	low	1.11	-0.08	2.3	0.503
NP_000042	3008	R/C	ATM	4	472	ENSG00000149311	9022C>T	DELETERIOUS	0	2.89	probably damaging	1	-	-	-	0.1	0	-	-	-	-	-	-	NP_000042	low	1.15	2.3	0	0.945
NP_000042	3008	R/H	ATM	4	472	ENSG00000149311	9023G>A	DELETERIOUS	0.01	2.89	probably damaging	1	-	-	-	0.126	0	-	-	-	-	-	-	NP_000042	low	1.15	2.3	0	0.905
NP_000042	337	R/C	ATM	2	472	ENSG00000149311	1009C>T	DELETERIOUS	0	3.56	probably damaging	1	-	-	-	0.156	0	-	-	-	-	-	-	NP_000042	medium	2.24	2.4	2.08	0.945
NP_000042	337	R/S	ATM	2	472	ENSG00000149311	1009C>A	DELETERIOUS	0	3.56	probably damaging	1	-	-	-	0.184	0	-	-	-	-	-	-	NP_000042	medium	2.24	2.4	2.08	0.945
NP_000042	707	S/P	ATM	2	472	ENSG00000149311	2119T>C	TOLERATED	0.46	3.55	benign	0.001	-	-	-	0.306	0.004	-	-	-	-	-	-	NP_000042	neutral	0.055	-0.18	0.29	0.012
NP_000042	2666	T/A	ATM	2	472	ENSG00000149311	7996A>G	DELETERIOUS	0.01	2.81	probably damaging	0.99	-	-	-	0.154	0	-	-	-	-	-	-	NP_000042	medium	2.655	3.01	2.3	0.847
NP_000042	2947	T/S	ATM	2	472	ENSG00000149311	8839A>T	TOLERATED	0.35	2.81	probably damaging	1	PI3_PI4_kinase.76	0.171051	ATM:T2947S[leukaemia,lymphoid_neoplasm](cosmic)	0.094	0	PF00454.21	PI3_PI4_kinase	0.176091	-	-	-	NP_000042	low	1.605	0.57	2.64	0.52
NP_000042	1941	V/L	ATM	2	472	ENSG00000149311	5821G>C	TOLERATED	0.3	2.81	possibly damaging	0.88	-	-	-	0.126	0	-	-	-	-	-	-	NP_000042	low	1.73	1.16	2.3	0.372
NP_000042	410	V/A	ATM	2	472	ENSG00000149311	1229T>C	DELETERIOUS	0.01	3.56	possibly damaging	0.823	-	-	-	0.242	0.001	-	-	-	-	-	-	NP_000042	medium	1.995	2.2	1.79	0.717
NP_000068	100	A/S	CDKN2A	3	1029	ENSG00000147889	298G>T	TOLERATED	0.41	2.74	benign	0.02	-	-	-	0.026	0	PF12796.1	Ank_2	-0.407924	Neutral	5	89	NP_000068	low	1.785	1.22	2.35	0.016
NP_000068	102	A/E	CDKN2A	2	1029	ENSG00000147889	305C>A	DELETERIOUS	0	2.74	probably damaging	1	-	-	-	0.03	0	PF12796.1	Ank_2	0.538391	Non-neutral	3	78	NP_000068	high	4.5	5.86	3.14	0.945
NP_000068	102	A/V	CDKN2A	3	1029	ENSG00000147889	305C>T	DELETERIOUS	0	2.74	probably damaging	1	-	-	-	0.01	0	PF12796.1	Ank_2	1.44997	Non-neutral	0	58	NP_000068	medium	3.05	2.96	3.14	0.945
NP_000068	132	A/P	CDKN2A	3	1029	ENSG00000147889	394G>C	TOLERATED	0.28	2.84	probably damaging	0.987	-	-	-	0.048	0	PF12796.1	Ank_2	15.6576	Non-neutral	0	58	NP_000068	medium	3.065	3.3	2.83	0.468
NP_000068	147	A/T	CDKN2A	3	1029	ENSG00000147889	439G>A	TOLERATED	0.77	2.91	benign	0.084	-	-	-	0.066	0	-	-	-	Neutral	2	69	NP_000068	neutral	0.345	0.69	0	0.007
NP_000068	20	A/P	CDKN2A	3	1029	ENSG00000147889	58G>C	DELETERIOUS	0.01	2.81	benign	0.026	-	-	-	0.028	0	PF12796.1	Ank_2	1.5552	Non-neutral	4	82	NP_000068	high	4.07	5.37	2.77	0.407
NP_000068	20	A/T	CDKN2A	2	1029	ENSG00000147889	58G>A	DELETERIOUS	0.01	2.81	possibly damaging	0.892	-	-	-	0.018	0	PF12796.1	Ank_2	0.69897	Neutral	2	69	NP_000068	medium	2.6	2.43	2.77	0.757
NP_000068	21	A/D	CDKN2A	2	1029	ENSG00000147889	62C>A	DELETERIOUS	0	2.81	probably damaging	0.999	-	-	-	0.08	0	PF12796.1	Ank_2	0.0193052	Neutral	3	78	NP_000068	medium	3.295	3.7	2.89	0.935
NP_000068	30	A/V	CDKN2A	3	1029	ENSG00000147889	89C>T	TOLERATED	0.46	2.74	probably damaging	0.987	-	-	-	0.032	0	PF12796.1	Ank_2	-0.0202034	Neutral	6	92	NP_000068	neutral	0.765	0.28	1.25	0.449
NP_000068	34	A/V	CDKN2A	2	1029	ENSG00000147889	101C>T	TOLERATED	0.29	2.74	possibly damaging	0.725	-	-	-	0.04	0	PF12796.1	Ank_2	0.630705	Neutral	4	85	NP_000068	medium	2.16	1.43	2.89	0.293
NP_000068	40	A/V	CDKN2A	2	1029	ENSG00000147889	119C>T	TOLERATED	0.07	2.74	possibly damaging	0.446	-	-	-	0.046	0	PF12796.1	Ank_2	0.653213	Neutral	6	92	NP_000068	medium	2.125	1.69	2.56	0.465
NP_000068	57	A/P	CDKN2A	4	1029	ENSG00000147889	169G>C	TOLERATED	0.22	2.74	benign	0.007	-	-	-	0.046	0	PF12796.1	Ank_2	-0.0636691	Neutral	3	78	NP_000068	low	1.6	0.8	2.4	0.042
NP_000068	57	A/V	CDKN2A	5	1029	ENSG00000147889	170C>T	TOLERATED	0.33	2.74	benign	0.003	-	-	-	0.05	0	PF12796.1	Ank_2	-0.369295	Neutral	5	89	NP_000068	neutral	0.675	0.56	0.79	0.024
NP_000068	5	A/T	CDKN2A	2	1029	ENSG00000147889	13G>A	TOLERATED	0.07	4.32	benign	0.002	-	-	-	0.048	0	-	-	-	Neutral	3	78	NP_000068	neutral	0	0	0	0.319
NP_000068	60	A/V	CDKN2A	2	1029	ENSG00000147889	179C>T	TOLERATED	0.08	2.74	probably damaging	1	-	-	-	0.048	0	PF12796.1	Ank_2	-1.22848	Neutral	4	85	NP_000068	low	0.995	-0.41	2.4	0.8
NP_000068	68	A/T	CDKN2A	5	1029	ENSG00000147889	202G>A	DELETERIOUS	0	2.74	probably damaging	1	-	-	-	0.03	0	PF12796.1	Ank_2	1.83367	Non-neutral	2	70	NP_000068	medium	3.255	3.37	3.14	0.945
NP_000068	68	A/V	CDKN2A	3	1029	ENSG00000147889	203C>T	DELETERIOUS	0	2.74	probably damaging	1	-	-	-	0.014	0	PF12796.1	Ank_2	2.88803	Non-neutral	2	70	NP_000068	medium	3.175	3.91	2.44	0.945
NP_000068	76	A/V	CDKN2A	3	1029	ENSG00000147889	227C>T	TOLERATED	0.11	2.89	benign	0.002	-	-	-	0.054	0	PF12796.1	Ank_2	1.65758	Neutral	3	78	NP_000068	low	1.37	0.73	2.01	0.272
NP_000068	108	D/H	CDKN2A	7	1029	ENSG00000147889	322G>C	DELETERIOUS	0	2.74	probably damaging	1	-	-	-	0.034	0	PF12796.1	Ank_2	0.435729	Non-neutral	3	78	NP_000068	high	4.24	5.39	3.09	0.945
NP_000068	108	D/N	CDKN2A	5	1029	ENSG00000147889	322G>A	DELETERIOUS	0	2.74	probably damaging	1	-	-	-	0.044	0	PF12796.1	Ank_2	0.373581	Neutral	0	53	NP_000068	low	1.505	0.61	2.4	0.945
NP_000068	108	D/Y	CDKN2A	12	1029	ENSG00000147889	322G>T	DELETERIOUS	0	2.74	probably damaging	1	-	-	-	0.028	0	PF12796.1	Ank_2	0.803705	Non-neutral	3	78	NP_000068	high	3.695	4.3	3.09	0.945
NP_000068	116	D/Y	CDKN2A	2	1029	ENSG00000147889	346G>T	DELETERIOUS	0.05	2.74	probably damaging	0.999	-	-	-	0.032	0	PF12796.1	Ank_2	0.0889411	Neutral	6	92	NP_000068	medium	2.915	2.79	3.04	0.836
NP_000068	125	D/N	CDKN2A	2	1029	ENSG00000147889	373G>A	TOLERATED	0.29	2.78	benign	0.003	-	-	-	0.036	0	PF12796.1	Ank_2	0.291046	Neutral	5	89	NP_000068	medium	2.615	2.34	2.89	0.029
NP_000068	14	D/E	CDKN2A	2	1029	ENSG00000147889	42C>G	TOLERATED	0.35	2.8	benign	0.212	-	-	-	0.05	0	PF09722.4	DUF2384	0.124939	Neutral	2	69	NP_000068	low	1.24	1.92	0.56	0.041
NP_000068	74	D/N	CDKN2A	2	1029	ENSG00000147889	220G>A	DELETERIOUS	0	2.74	probably damaging	1	-	-	-	0.044	0	PF12796.1	Ank_2	-0.263241	Non-neutral	0	58	NP_000068	medium	2.59	2.09	3.09	0.945
NP_000068	74	D/V	CDKN2A	2	1029	ENSG00000147889	221A>T	DELETERIOUS	0	2.74	probably damaging	1	-	-	-	0.042	0	PF12796.1	Ank_2	0.0193052	Non-neutral	2	70	NP_000068	medium	3.265	3.44	3.09	0.945
NP_000068	74	D/Y	CDKN2A	5	1029	ENSG00000147889	220G>T	DELETERIOUS	0	2.74	probably damaging	1	-	-	-	0.06	0	PF12796.1	Ank_2	0.477121	Non-neutral	3	78	NP_000068	high	4.305	5.52	3.09	0.945
NP_000068	84	D/G	CDKN2A	2	1029	ENSG00000147889	251A>G	DELETERIOUS	0.02	2.74	probably damaging	1	-	-	-	0.018	0	PF12796.1	Ank_2	2.49009	Neutral	2	69	NP_000068	medium	3.06	2.98	3.14	0.883
NP_000068	84	D/H	CDKN2A	2	1029	ENSG00000147889	250G>C	DELETERIOUS	0.01	2.74	probably damaging	1	-	-	-	0.028	0	PF12796.1	Ank_2	0	Neutral	4	85	NP_000068	medium	2.715	2.29	3.14	0.905
NP_000068	84	D/N	CDKN2A	3	1029	ENSG00000147889	250G>A	DELETERIOUS	0.02	2.74	probably damaging	1	-	-	-	0.028	0	PF12796.1	Ank_2	1.39794	Neutral	3	78	NP_000068	medium	2.78	2.42	3.14	0.883
NP_000068	84	D/V	CDKN2A	4	1029	ENSG00000147889	251A>T	TOLERATED	0.11	2.74	probably damaging	1	-	-	-	0.016	0	PF12796.1	Ank_2	1.42843	Neutral	3	78	NP_000068	low	1.86	1.28	2.44	0.772
NP_000068	84	D/Y	CDKN2A	9	1029	ENSG00000147889	250G>T	DELETERIOUS	0	2.74	probably damaging	1	-	-	-	0.028	0	PF12796.1	Ank_2	1.14894	Neutral	5	89	NP_000068	medium	2.04	0.94	3.14	0.945
NP_000068	119	E/Q	CDKN2A	2	1029	ENSG00000147889	355G>C	TOLERATED	0.46	2.78	benign	0.031	-	-	-	0.05	0	PF12796.1	Ank_2	1.63071	Neutral	6	92	NP_000068	low	1.63	1.12	2.14	0.013
NP_000068	120	E/K	CDKN2A	4	1029	ENSG00000147889	358G>A	TOLERATED	0.52	2.78	possibly damaging	0.937	-	-	-	0.052	0	PF12796.1	Ank_2	-0.111974	Neutral	3	78	NP_000068	medium	2.055	0.93	3.18	0.392
NP_000068	69	E/V	CDKN2A	2	1029	ENSG00000147889	206A>T	DELETERIOUS	0.01	2.74	benign	0.076	-	-	-	0.038	0	PF12796.1	Ank_2	1.24864	Neutral	0	53	NP_000068	medium	2.24	2.28	2.2	0.411
NP_000068	88	E/D	CDKN2A	2	1029	ENSG00000147889	264G>T	TOLERATED	0.38	2.74	possibly damaging	0.838	-	-	-	0.048	0	PF12796.1	Ank_2	0.736759	Neutral	1	60	NP_000068	medium	2.205	1.41	3	0.338
NP_000068	88	E/K	CDKN2A	3	1029	ENSG00000147889	262G>A	TOLERATED	0.34	2.74	possibly damaging	0.929	-	-	-	0.03	0	PF12796.1	Ank_2	0.0889411	Neutral	2	69	NP_000068	low	1.685	0.37	3	0.399
NP_000068	90	F/L	CDKN2A	2	1029	ENSG00000147889	268T>C	DELETERIOUS	0.02	2.74	probably damaging	1	-	-	-	0.084	0	PF12796.1	Ank_2	1.48365	Neutral	6	92	NP_000068	medium	2.16	1.28	3.04	0.883
NP_000068	122	G/D	CDKN2A	3	1029	ENSG00000147889	365G>A	DELETERIOUS	0	2.78	possibly damaging	0.939	-	-	-	0.026	0	PF12796.1	Ank_2	2.05552	Non-neutral	3	78	NP_000068	medium	2.79	3.18	2.4	0.829
NP_000068	122	G/S	CDKN2A	2	1029	ENSG00000147889	364G>A	DELETERIOUS	0.02	2.78	probably damaging	0.999	-	-	-	0.018	0	PF12796.1	Ank_2	1.88803	Non-neutral	4	82	NP_000068	high	3.785	4.48	3.09	0.873
NP_000068	35	G/E	CDKN2A	3	1029	ENSG00000147889	104G>A	TOLERATED	0.29	2.74	probably damaging	1	-	-	-	0.016	0	PF12796.1	Ank_2	0.538391	Non-neutral	3	78	NP_000068	medium	3.42	3.84	3	0.529
NP_000068	35	G/R	CDKN2A	2	1029	ENSG00000147889	103G>A	TOLERATED	0.24	2.74	probably damaging	1	-	-	-	0.036	0	PF12796.1	Ank_2	0.803705	Non-neutral	3	78	NP_000068	medium	3.295	3.59	3	0.537
NP_000068	45	G/D	CDKN2A	2	1029	ENSG00000147889	134G>A	DELETERIOUS	0.01	2.74	probably damaging	1	-	-	-	0.018	0	PF12796.1	Ank_2	0.861697	Neutral	0	53	NP_000068	medium	2.91	2.82	3	0.905
NP_000068	67	G/S	CDKN2A	2	1029	ENSG00000147889	199G>A	DELETERIOUS	0.01	2.74	probably damaging	1	-	-	-	0.016	0	PF12796.1	Ank_2	1.65321	Non-neutral	2	70	NP_000068	high	3.94	4.74	3.14	0.905
NP_000068	67	G/V	CDKN2A	2	1029	ENSG00000147889	200G>T	DELETERIOUS	0	2.74	probably damaging	1	-	-	-	0.044	0	PF12796.1	Ank_2	2.21388	Non-neutral	3	78	NP_000068	high	4.49	5.84	3.14	0.945
NP_000068	123	H/Q	CDKN2A	3	1029	ENSG00000147889	369T>A	DELETERIOUS	0	2.78	probably damaging	1	-	-	-	0.046	0	PF12796.1	Ank_2	-0.342423	Non-neutral	3	78	NP_000068	medium	2.9	2.71	3.09	0.945
NP_000068	66	H/R	CDKN2A	3	1029	ENSG00000147889	197A>G	TOLERATED	0.8	2.74	benign	0.192	-	-	-	0.046	0	PF12796.1	Ank_2	-1.30103	Neutral	1	60	NP_000068	medium	2.175	1.52	2.83	0.018
NP_000068	83	H/P	CDKN2A	2	1029	ENSG00000147889	248A>C	DELETERIOUS	0.01	2.74	probably damaging	1	-	-	-	0.022	0	PF12796.1	Ank_2	0.936331	Non-neutral	4	82	NP_000068	high	4.12	5.06	3.18	0.905
NP_000068	83	H/Y	CDKN2A	27	1029	ENSG00000147889	247C>T	DELETERIOUS	0	2.74	probably damaging	1	-	-	-	0.026	0	PF12796.1	Ank_2	0.338819	Non-neutral	1	63	NP_000068	medium	3.425	3.67	3.18	0.945
NP_000068	98	H/R	CDKN2A	2	1029	ENSG00000147889	293A>G	TOLERATED	0.14	2.74	benign	0.047	-	-	-	0.026	0	PF12796.1	Ank_2	2.01931	Non-neutral	0	58	NP_000068	medium	2.43	2.56	2.3	0.253
NP_000068	130	L/P	CDKN2A	2	1029	ENSG00000147889	389T>C	DELETERIOUS	0	2.78	probably damaging	1	-	-	-	0.022	0	PF12796.1	Ank_2	0.888026	Non-neutral	3	78	NP_000068	high	4.45	5.72	3.18	0.945
NP_000068	130	L/R	CDKN2A	2	1029	ENSG00000147889	389T>G	DELETERIOUS	0	2.78	probably damaging	1	-	-	-	0.02	0	PF12796.1	Ank_2	0	Non-neutral	3	78	NP_000068	high	4.105	5.03	3.18	0.945
NP_000068	63	L/P	CDKN2A	2	1029	ENSG00000147889	188T>C	DELETERIOUS	0	2.74	probably damaging	1	-	-	-	0.02	0	PF12796.1	Ank_2	2.69897	Non-neutral	3	78	NP_000068	high	4.58	5.98	3.18	0.945
NP_000068	63	L/V	CDKN2A	2	1029	ENSG00000147889	187C>G	DELETERIOUS	0	2.74	probably damaging	1	-	-	-	0.062	0	PF12796.1	Ank_2	0.771521	Neutral	1	60	NP_000068	high	4.235	5.29	3.18	0.945
NP_000068	65	L/P	CDKN2A	2	1029	ENSG00000147889	194T>C	TOLERATED	0.26	2.74	possibly damaging	0.707	-	-	-	0.064	0	PF12796.1	Ank_2	3.07255	Neutral	3	78	NP_000068	medium	3.235	3.58	2.89	0.289
NP_000068	97	L/P	CDKN2A	4	1029	ENSG00000147889	290T>C	DELETERIOUS	0	2.74	probably damaging	1	-	-	-	0.014	0	PF12796.1	Ank_2	0.958607	Non-neutral	5	87	NP_000068	high	4.575	5.97	3.18	0.945
NP_000068	52	M/I	CDKN2A	3	1029	ENSG00000147889	156G>C	TOLERATED	0.12	2.74	benign	0.053	-	-	-	0.026	0	PF12796.1	Ank_2	-0.228479	Neutral	7	94	NP_000068	low	1.205	0.85	1.56	0.264
NP_000068	52	M/K	CDKN2A	4	1029	ENSG00000147889	155T>A	DELETERIOUS	0	2.74	possibly damaging	0.674	-	-	-	0.054	0	PF12796.1	Ank_2	1.20165	Neutral	2	69	NP_000068	medium	3.135	3.33	2.94	0.684
NP_000068	9	M/I	CDKN2A	2	1029	ENSG00000147889	27G>A	TOLERATED	0.13	3.54	benign	0.009	-	-	-	0.068	0	-	-	-	Neutral	2	69	NP_000068	medium	1.95	1.95	1.95	0.253
NP_000068	71	N/K	CDKN2A	3	1029	ENSG00000147889	213C>A	DELETERIOUS	0.05	2.74	probably damaging	0.966	-	-	-	0.032	0	PF12796.1	Ank_2	0.958607	Non-neutral	1	63	NP_000068	medium	3.16	3.97	2.35	0.753
NP_000068	114	P/H	CDKN2A	3	1029	ENSG00000147889	341C>A	DELETERIOUS	0	2.74	probably damaging	1	-	-	-	0.02	0	PF12796.1	Ank_2	-0.228479	Non-neutral	4	82	NP_000068	high	4.49	5.8	3.18	0.945
NP_000068	114	P/L	CDKN2A	20	1029	ENSG00000147889	341C>T	DELETERIOUS	0	2.74	probably damaging	1	-	-	-	0.028	0	PF12796.1	Ank_2	0	Non-neutral	2	70	NP_000068	high	4.49	5.8	3.18	0.945
NP_000068	114	P/S	CDKN2A	2	1029	ENSG00000147889	340C>T	DELETERIOUS	0	2.74	probably damaging	1	-	-	-	0.018	0	PF12796.1	Ank_2	-0.670325	Neutral	0	53	NP_000068	high	3.515	3.85	3.18	0.945
NP_000068	48	P/L	CDKN2A	6	1029	ENSG00000147889	143C>T	DELETERIOUS	0.05	2.74	probably damaging	0.997	-	-	-	0.024	0	PF12796.1	Ank_2	0.291046	Non-neutral	1	63	NP_000068	medium	3.155	3.54	2.77	0.811
NP_000068	70	P/L	CDKN2A	2	1029	ENSG00000147889	209C>T	DELETERIOUS	0.01	2.74	probably damaging	1	-	-	-	0.028	0	PF12796.1	Ank_2	1.65758	Neutral	2	69	NP_000068	medium	1.91	1.57	2.25	0.905
NP_000068	75	P/L	CDKN2A	2	1029	ENSG00000147889	224C>T	TOLERATED	0.06	2.8	probably damaging	0.999	-	-	-	0.07	0	PF12796.1	Ank_2	0.329675	Neutral	3	78	NP_000068	medium	3.26	3.43	3.09	0.813
NP_000068	81	P/H	CDKN2A	2	1029	ENSG00000147889	242C>A	DELETERIOUS	0.01	2.76	probably damaging	1	-	-	-	0.024	0	PF12796.1	Ank_2	0.0193052	Non-neutral	4	82	NP_000068	high	4.47	5.8	3.14	0.905
NP_000068	81	P/L	CDKN2A	7	1029	ENSG00000147889	242C>T	TOLERATED	0.08	2.76	probably damaging	1	-	-	-	0.014	0	PF12796.1	Ank_2	0.248642	Non-neutral	2	70	NP_000068	high	3.665	4.19	3.14	0.8
NP_000068	112	R/G	CDKN2A	4	1029	ENSG00000147889	334C>G	TOLERATED	0.3	2.74	probably damaging	1	-	-	-	0.044	0	PF12796.1	Ank_2	0	Neutral	0	53	NP_000068	medium	2.845	2.65	3.04	0.528
NP_000068	124	R/H	CDKN2A	2	1029	ENSG00000147889	371G>A	TOLERATED	0.24	2.78	benign	0.002	-	-	-	0.056	0	PF12796.1	Ank_2	0.69897	Neutral	3	78	NP_000068	low	1.025	1.28	0.77	0.037
NP_000068	128	R/W	CDKN2A	2	1029	ENSG00000147889	382C>T	DELETERIOUS	0.02	2.78	probably damaging	0.993	-	-	-	0.048	0	PF12796.1	Ank_2	0.936331	Neutral	2	69	NP_000068	medium	3.06	3.56	2.56	0.833
NP_000068	131	R/H	CDKN2A	4	1029	ENSG00000147889	392G>A	TOLERATED	0.37	2.84	benign	0.226	-	-	-	0.022	0	PF12796.1	Ank_2	0.91285	Neutral	6	92	NP_000068	low	1.565	1.85	1.28	0.041
NP_000068	138	R/I	CDKN2A	2	1029	ENSG00000147889	413G>T	TOLERATED	0.18	2.91	benign	0.008	-	-	-	0.074	0	-	-	-	Neutral	1	60	NP_000068	neutral	0.625	1.25	0	0.056
NP_000068	24	R/P	CDKN2A	2	1029	ENSG00000147889	71G>C	TOLERATED	0.19	2.76	probably damaging	0.973	-	-	-	0.042	0	PF12796.1	Ank_2	0.936331	Non-neutral	0	58	NP_000068	medium	3.015	4.08	1.95	0.464
NP_000068	80	R/Q	CDKN2A	2	1029	ENSG00000147889	239G>A	TOLERATED	0.13	2.74	probably damaging	0.979	-	-	-	0.026	0	PF12796.1	Ank_2	-0.0871502	Non-neutral	2	70	NP_000068	medium	2.67	2.34	3	0.674
NP_000068	99	R/Q	CDKN2A	2	1029	ENSG00000147889	296G>A	TOLERATED	0.55	2.74	benign	0.164	-	-	-	0.018	0	PF12796.1	Ank_2	0.639849	Neutral	4	85	NP_000068	neutral	0.675	-0.04	1.39	0.022
NP_000068	99	R/W	CDKN2A	2	1029	ENSG00000147889	295C>T	DELETERIOUS	0.01	2.74	probably damaging	0.999	-	-	-	0.044	0	PF12796.1	Ank_2	0.470491	Non-neutral	0	58	NP_000068	medium	3.39	4.01	2.77	0.896
NP_000068	43	S/I	CDKN2A	6	1029	ENSG00000147889	128G>T	TOLERATED	0.23	2.74	benign	0.402	-	-	-	0.054	0	PF12796.1	Ank_2	0.248642	Neutral	3	78	NP_000068	low	1.135	1.17	1.1	0.171
NP_000068	79	T/I	CDKN2A	2	1029	ENSG00000147889	236C>T	TOLERATED	0.12	2.75	probably damaging	0.995	-	-	-	0.056	0	PF12796.1	Ank_2	0.0889411	Neutral	1	60	NP_000068	medium	1.975	1.12	2.83	0.718
NP_000068	106	V/M	CDKN2A	2	1029	ENSG00000147889	316G>A	TOLERATED	0.13	2.74	probably damaging	0.995	-	-	-	0.052	0	PF12796.1	Ank_2	0.69897	Neutral	7	94	NP_000068	medium	2.26	1.43	3.09	0.71
NP_000068	115	V/L	CDKN2A	2	1029	ENSG00000147889	343G>T	TOLERATED	0.82	2.74	benign	0.02	-	-	-	0.026	0	PF12796.1	Ank_2	1.01931	Neutral	7	94	NP_000068	neutral	-0.075	-1.76	1.61	0.002
NP_000068	126	V/F	CDKN2A	2	1029	ENSG00000147889	376G>T	DELETERIOUS	0	2.78	probably damaging	1	-	-	-	0.04	0	PF12796.1	Ank_2	-0.418143	Non-neutral	1	63	NP_000068	medium	3.36	3.83	2.89	0.945
NP_000068	51	V/A	CDKN2A	3	1029	ENSG00000147889	152T>C	TOLERATED	0.11	2.74	probably damaging	1	-	-	-	0.052	0	PF12796.1	Ank_2	-1.0202	Neutral	7	94	NP_000068	neutral	0.14	-1.38	1.66	0.772
NP_000068	51	V/I	CDKN2A	2	1029	ENSG00000147889	151G>A	DELETERIOUS	0.01	2.74	probably damaging	0.999	-	-	-	0.074	0	PF12796.1	Ank_2	0.736759	Neutral	3	78	NP_000068	high	3.665	4.29	3.04	0.896
NP_000068	82	V/M	CDKN2A	2	1029	ENSG00000147889	244G>A	DELETERIOUS	0.01	2.74	probably damaging	0.984	-	-	-	0.046	0	PF12796.1	Ank_2	1.40577	Neutral	7	94	NP_000068	medium	2.05	1.1	3	0.836
NP_000068	129	Y/C	CDKN2A	2	1029	ENSG00000147889	386A>G	DELETERIOUS	0	2.78	probably damaging	0.999	-	-	-	0.04	0	PF12796.1	Ank_2	-0.0202034	Neutral	2	69	NP_000068	medium	2.79	2.58	3	0.935
NP_000115	1038	R/T	ERCC6	2	2074	ENSG00000225830	3113G>C	TOLERATED	0.55	3.09	benign	0.002	-	-	-	0.864	0.907	-	-	-	Non-neutral	1	63	NP_000115	low	1.67	1.95	1.39	0.007
NP_000124	323	E/K	F9	2	2158	ENSG00000101981	967G>A	TOLERATED	0.79	2.83	benign	0	Trypsin.85	0.000526206	F9:E323K[carcinoma](cosmic), PRSS1:R116C[Pancreatitis, chronic](hgmd), TRY1_HUMAN:R116C[Hereditary pancreatitis (HPC) [MIM:167800]](sprot), AZU1.CCDS12044:R123C[Pancreatic cancer](jhu_pan), ELNE_HUMAN:S126L[in GFI1](sprot), ELA2:S97L[Neutropaenia, congenital](hgmd)	0.79	0.675	PF00089.20	Trypsin	1.39794	Neutral	6	92	NP_000124	neutral	0.17	-0.11	0.45	0.001
NP_000124	156	S/T	F9	2	2158	ENSG00000101981	466T>A	DELETERIOUS	0.02	2.84	possibly damaging	0.633	EGF.26	6.62128	F10:C111Y[Factor X deficiency](hgmd), FA9_HUMAN:C119F[Recessive X-linked hemophilia B (HEMB) [MIM:306900]](sprot), FA9_HUMAN:C119R[Recessive X-linked hemophilia B (HEMB) [MIM:306900]](sprot), FBN1:C1223R[Marfan syndrome](hgmd), FBN1:C1223Y[Marfan syndrome](hgmd), FBN1_HUMAN:C1223Y[Shprintzen-Goldberg craniosynostosis syndrome (SGS) [MIM:182212];Marfan syndrome (MFS) [MIM:154700]](sprot), FBN1:C12…	0.81	0.744	PF00008.21	EGF	-0.69897	Neutral	0	53	NP_000124	medium	2.67	3.14	2.2	0.604
NP_000132	382	C/R	FGFR2	2	2263	ENSG00000066468	1144T>C	TOLERATED	0.06	2.92	possibly damaging	0.716	-	-	-	0.144	0	-	-	-	Non-neutral	4	82	NP_000132	medium	3.11	3.58	2.64	0.582
NP_000132	475	E/K	FGFR2	2	2263	ENSG00000066468	1423G>A	DELETERIOUS	0	2.9	probably damaging	0.997	-	-	-	0.118	0	-	-	-	Non-neutral	2	70	NP_000132	medium	3.48	4.32	2.64	0.911
NP_000132	310	K/R	FGFR2	2	2263	ENSG00000066468	929A>G	TOLERATED	0.53	2.92	benign	0.001	ig.35	0.000670162	L1CAM:R386C[Hydrocephalus, X-linked](hgmd), L1CAM_HUMAN:R386C[Hydrocephalus due to stenosis of the aqueduct of Sylvius (HSAS) [MIM:307000]](sprot)	0.264	0.002	PF07679.10	I-set	0	Neutral	3	78	NP_000132	neutral	-0.2	-0.15	-0.25	0.007
NP_000132	549	N/K	FGFR2	8	2263	ENSG00000066468	1647T>A	DELETERIOUS	0	2.89	probably damaging	1	Pkinase.74	3.06174	MAP3K4:E1412Q[carcinoma](cosmic), KIT:L656P[Piebaldism](hgmd), KIT_HUMAN:L656P[Piebaldism [MIM:172800]](sprot), FGFR3:N540K[Hypochondroplasia](hgmd), FGFR3_HUMAN:N540K[Hypochondroplasia (HCH) [MIM:146000]](sprot), FGFR3:N540S[carcinoma](cosmic), FGFR3:N540S[Hypochondroplasia](hgmd), FGFR3_HUMAN:N540S[Hypochondroplasia (HCH) [MIM:146000]](sprot), FGFR3:N540T[Hypochondroplasia](hgmd), FGFR3_HUMAN:N…	0.046	0	PF07714.1	Pkinase_Tyr	1.20687	Non-neutral	2	70	NP_000132	medium	2.885	1.74	4.03	0.945
NP_000132	253	P/R	FGFR2	2	2263	ENSG00000066468	758C>G	TOLERATED	0.08	2.9	possibly damaging	0.772	-	-	-	0.206	0	-	-	-	Non-neutral	2	70	NP_000132	medium	2.59	1.62	3.56	0.587
NP_000132	203	R/C	FGFR2	2	2263	ENSG00000066468	607C>T	DELETERIOUS	0	3.1	probably damaging	1	ig.30	1.48349	PDGFRB.NM_002609:A74T[Glioblastoma multiforme](cga_gbm), CEACAM20:R113C[Colorectal](jhu), FGFR3:R200C[Hypochondroplasia](hgmd), FGFR2:R203C[carcinoma](cosmic), FGFR2:R203C[Breast](jhu), L1CAM:R473C[Hydrocephalus, MASA](hgmd), L1CAM_HUMAN:R473C[Mental retardation-aphasia-shuffling gait-adducted thumbs syndrome (MASA) [MIM:303350];Hydrocephalus due to stenosis of the aqueduct of Sylvius (HSAS) [MIM…	0.162	0	PF07679.10	I-set	0.812913	Non-neutral	4	82	NP_000132	high	4.15	4.74	3.56	0.945
NP_000132	252	S/W	FGFR2	18	2263	ENSG00000066468	755C>G	DELETERIOUS	0	2.9	probably damaging	0.999	-	-	-	0.164	0	-	-	-	Non-neutral	3	78	NP_000132	high	3.885	4.08	3.69	0.935
NP_000132	290	W/C	FGFR2	2	2263	ENSG00000066468	870G>C	DELETERIOUS	0	2.9	probably damaging	0.997	I-set.39	3.50706	PDGFRA.NM_006206:E338Q[Lung adenocarcinoma](tsp_lung), ROBO1.NM_002941:G208A[Lung adenocarcinoma](tsp_lung), MYPC3_HUMAN:G489R[Cardiomyopathy familial hypertrophic type 4 (CMH4) [MIM:115197]](sprot), MDGA1.NM_153487:P68L[Glioblastoma multiforme](jhu_gbm), TTN.NM_133379:V5554I[Pancreatic cancer](jhu_pan), FGFR2:W290C[Craniosynostosis;Pfeiffer syndrome](hgmd), FGFR2_HUMAN:W290C[Pfeiffer syndrome (P…	0.154	0	PF07679.10	I-set	1.06695	Non-neutral	6	93	NP_000132	high	4.42	5.44	3.4	0.911
NP_000132	375	Y/C	FGFR2	2	2263	ENSG00000066468	1124A>G	DELETERIOUS	0.03	2.9	probably damaging	1	-	-	-	0.09	0	-	-	-	Non-neutral	2	70	NP_000132	medium	3.305	3.97	2.64	0.865
NP_000133	391	A/E	FGFR3	32	2261	ENSG00000068078	1172C>A	DELETERIOUS	0.01	2.9	benign	0.103	-	-	-	0.202	0	-	-	-	Non-neutral	2	70	NP_000133	medium	2.255	2.56	1.95	0.414
NP_000133	641	D/N	FGFR3	2	2261	ENSG00000068078	1921G>A	DELETERIOUS	0.02	2.89	probably damaging	0.999	Pkinase_Tyr.177	2.14496	MK14_HUMAN:D177A[ Loss of kinase activity.](mutagen), FGFR3:D641N[papilloma](cosmic), BTK:F559S[Agammaglobulinaemia](hgmd), BTK_HUMAN:F559S[X-linked agammaglobulinemia (XLA) [MIM:300755]](sprot), EPHA2:G777S[carcinoma](cosmic), PHKG2:H145Y[Phosphorylase kinase deficiency](hgmd), MET:K1262R[carcinoma](cosmic), PRKCB1.227487:K439N[Colorectal Cancer](mvp), EPHA5.656444:K839E[Non-Small Cell Lung Canc…	0.08	0	PF07714.1	Pkinase_Tyr	0.719173	Neutral	0	53	NP_000133	medium	2.965	2.84	3.09	0.873
NP_000133	384	F/L	FGFR3	2	2261	ENSG00000068078	1150T>C	TOLERATED	0.63	2.9	benign	0	-	-	-	0.24	0.001	-	-	-	Neutral	2	69	NP_000133	neutral	0.015	0.54	-0.51	0.004
NP_000133	370	G/C	FGFR3	107	2261	ENSG00000068078	1108G>T	DELETERIOUS	0.05	2.89	benign	0.003	-	-	-	0.27	0.002	-	-	-	Non-neutral	0	58	NP_000133	medium	2.535	2.77	2.3	0.345
NP_000133	380	G/R	FGFR3	12	2261	ENSG00000068078	1138G>A	TOLERATED	0.12	2.9	probably damaging	0.971	-	-	-	0.192	0	-	-	-	Non-neutral	1	63	NP_000133	medium	2.28	2.48	2.08	0.673
NP_000133	697	G/C	FGFR3	44	2261	ENSG00000068078	2089G>T	DELETERIOUS	0	2.89	probably damaging	1	Pkinase_Tyr.235	100	RON.83169:A1301T[Colorectal Cancer](mvp), KIT:D816A[germ_cell_tumour,haematopoietic_neoplasm,leukaemia](cosmic), KIT:D816E[gastrointestinal_stromal_tumour,germ_cell_tumour,seminoma](cosmic), KIT:D816F[haematopoietic_neoplasm,mastocytosis](cosmic), KIT:D816G[gastrointestinal_stromal_tumour,haematopoietic_neoplasm,leukaemia](cosmic), KIT:D816H[dysgerminoma,gastrointestinal_stromal_tumour,germ_cell_…	0.066	0	PF07714.1	Pkinase_Tyr	1.67778	Neutral	0	53	NP_000133	high	4.745	5.56	3.93	0.945
NP_000133	650	K/E	FGFR3	47	2261	ENSG00000068078	1948A>G	DELETERIOUS	0	2.89	probably damaging	1	Pkinase_Tyr.187	12.9301	RPS6KA3:A236V[Coffin-Lowry syndrome](hgmd), FGFR3:K650E[carcinoma,haematopoietic_neoplasm,lymphoid_neoplasm,myeloma,other,seborrhoeic_keratosis](cosmic), FGFR3:K650E[Thanatophoric dysplasia](hgmd), FGFR3_HUMAN:K650E[Thanatophoric dysplasia (TD) [MIM:187600, 187601];Keratosis seborrheic (KERSEB) [MIM:182000]](sprot), FGFR3:K650M[carcinoma,lymphoid_neoplasm,myeloma,neoplasm,other,seborrhoeic_kerato…	0.084	0	PF07714.1	Pkinase_Tyr	0.586266	Non-neutral	3	78	NP_000133	high	4.245	4.5	3.99	0.945
NP_000133	650	K/M	FGFR3	36	2261	ENSG00000068078	1949A>T	DELETERIOUS	0	2.89	probably damaging	1	Pkinase_Tyr.187	12.9301	RPS6KA3:A236V[Coffin-Lowry syndrome](hgmd), FGFR3:K650E[carcinoma,haematopoietic_neoplasm,lymphoid_neoplasm,myeloma,other,seborrhoeic_keratosis](cosmic), FGFR3:K650E[Thanatophoric dysplasia](hgmd), FGFR3_HUMAN:K650E[Thanatophoric dysplasia (TD) [MIM:187600, 187601];Keratosis seborrheic (KERSEB) [MIM:182000]](sprot), FGFR3:K650M[carcinoma,lymphoid_neoplasm,myeloma,neoplasm,other,seborrhoeic_kerato…	0.062	0	PF07714.1	Pkinase_Tyr	0.853872	Non-neutral	3	78	NP_000133	high	4.45	4.91	3.99	0.945
NP_000133	650	K/Q	FGFR3	5	2261	ENSG00000068078	1948A>C	DELETERIOUS	0	2.89	probably damaging	1	Pkinase_Tyr.187	12.9301	RPS6KA3:A236V[Coffin-Lowry syndrome](hgmd), FGFR3:K650E[carcinoma,haematopoietic_neoplasm,lymphoid_neoplasm,myeloma,other,seborrhoeic_keratosis](cosmic), FGFR3:K650E[Thanatophoric dysplasia](hgmd), FGFR3_HUMAN:K650E[Thanatophoric dysplasia (TD) [MIM:187600, 187601];Keratosis seborrheic (KERSEB) [MIM:182000]](sprot), FGFR3:K650M[carcinoma,lymphoid_neoplasm,myeloma,neoplasm,other,seborrhoeic_kerato…	0.046	0	PF07714.1	Pkinase_Tyr	0.470172	Non-neutral	3	78	NP_000133	high	3.9	3.81	3.99	0.945
NP_000133	650	K/T	FGFR3	5	2261	ENSG00000068078	1949A>C	DELETERIOUS	0	2.89	probably damaging	1	Pkinase_Tyr.187	12.9301	RPS6KA3:A236V[Coffin-Lowry syndrome](hgmd), FGFR3:K650E[carcinoma,haematopoietic_neoplasm,lymphoid_neoplasm,myeloma,other,seborrhoeic_keratosis](cosmic), FGFR3:K650E[Thanatophoric dysplasia](hgmd), FGFR3_HUMAN:K650E[Thanatophoric dysplasia (TD) [MIM:187600, 187601];Keratosis seborrheic (KERSEB) [MIM:182000]](sprot), FGFR3:K650M[carcinoma,lymphoid_neoplasm,myeloma,neoplasm,other,seborrhoeic_kerato…	0.082	0	PF07714.1	Pkinase_Tyr	0.677781	Non-neutral	3	78	NP_000133	high	4.245	4.5	3.99	0.945
NP_000133	248	R/C	FGFR3	235	2261	ENSG00000068078	742C>T	DELETERIOUS	0	2.91	probably damaging	0.999	-	-	-	0.27	0.002	PF02480.10	Herpes_gE	1.14267	Non-neutral	3	78	NP_000133	high	3.81	4.62	3	0.935
NP_000133	249	S/C	FGFR3	1199	2261	ENSG00000068078	746C>G	DELETERIOUS	0.03	2.91	possibly damaging	0.947	-	-	-	0.286	0.003	PF02480.10	Herpes_gE	1.14267	Non-neutral	2	70	NP_000133	high	3.535	4.13	2.94	0.755
NP_000133	371	S/C	FGFR3	49	2261	ENSG00000068078	1111A>T	DELETERIOUS	0	2.91	possibly damaging	0.802	-	-	-	0.268	0.002	-	-	-	Non-neutral	0	58	NP_000133	medium	2.57	2.94	2.2	0.746
NP_000133	79	T/S	FGFR3	2	2261	ENSG00000068078	235A>T	TOLERATED	0.81	3.05	benign	0.033	ig.22	1.01334	NPHS1:G879R[Minimal change nephrotic syndrome ?](hgmd), NTRK3.NM_001012338:L248M[Lung adenocarcinoma](tsp_lung), FGFR3:T79S[carcinoma](cosmic)	0.3	0.003	PF07679.10	I-set	0.797456	Neutral	3	78	NP_000133	neutral	0	-0.69	0.69	0.002
NP_000133	373	Y/C	FGFR3	388	2261	ENSG00000068078	1118A>G	DELETERIOUS	0.02	2.9	benign	0.355	-	-	-	0.22	0.001	-	-	-	Non-neutral	0	58	NP_000133	medium	3.055	3.91	2.2	0.495
NP_000170	623	P/L	MSH6	2	2956	ENSG00000116062	1868C>T	DELETERIOUS	0.02	2.8	probably damaging	0.996	MutS_II.21	0.0276648	MSH6:P623L[malignant_melanoma](cosmic), MSH6_HUMAN:P623L[no impairment of heterodimerization with MSH2 and of in vitro mismatch repair capacity](sprot)	0.272	0.002	PF05188.11	MutS_II	0	Neutral	0	53	NP_000170	medium	2.68	3.41	1.95	0.845
NP_000170	1008	T/I	MSH6	2	2956	ENSG00000116062	3023C>T	DELETERIOUS	0.04	2.8	probably damaging	0.979	MutS_IV.19	9.23e-07	MSH2_YEAST:L574S[ Defective in MMR and in NHTR.](mutagen)	0.122	0	PF05192.12	MutS_III	0	Non-neutral	0	58	NP_000170	medium	3.2	4.2	2.2	0.771
NP_000170	1219	T/I	MSH6	5	2956	ENSG00000116062	3656C>T	DELETERIOUS	0	2.8	probably damaging	0.999	MutS_V.43	4.56619	MSH6.NM_000179:T1219I[Glioblastoma multiforme](cga_gbm), MSH6:T1219I[carcinoma,malignant_melanoma](cosmic), MSH6:T1219I[Colorectal cancer ?](hgmd), MSH6_HUMAN:T1219I[in CRC; uncertain pathogenicity](sprot)	0.082	0	PF00488.15	MutS_V	0	Non-neutral	4	82	NP_000170	high	4.19	5.98	2.4	0.935
NP_000206	572	A/V	JAK3	6	3718	ENSG00000105639	1715C>T	DELETERIOUS	0.01	2.81	probably damaging	0.999	Pkinase_Tyr.57	100	MELK.396729:I58T[Colorectal Cancer](mvp), RIPK2_HUMAN:K47A[ Abolishes kinase activity.](mutagen), RIPK2_HUMAN:K47M[ Reduces FAS-mediated apoptosis.](mutagen), KIT:K642E[gastrointestinal_stromal_tumour,malignant_melanoma,melanoma](cosmic), KIT:K642E[Gastrointestinal tumour, stromal](hgmd), FLT3:K663Q[haematopoietic_neoplasm,leukaemia](cosmic), RET:N777S[Thyroid carcinoma, familial medullary](hgmd)…	0.126	0	PF07714.1	Pkinase_Tyr	0.509914	Neutral	3	78	NP_000206	medium	2.955	3.83	2.08	0.896
NP_000206	573	A/V	JAK3	3	3718	ENSG00000105639	1718C>T	TOLERATED	0.06	2.81	probably damaging	0.999	Pkinase_Tyr.58	1.86168	MET_HUMAN:M1131T[Hereditary papillary renal carcinoma (HPRC) [MIM:605074]](sprot), MET:M1149T[carcinoma,renal_cell_carcinoma](cosmic), MET:M1149T[Papillary renal carcinoma](hgmd), KIT:V643A[gastrointestinal_stromal_tumour](cosmic), EGFR:V765M[adenocarcinoma,carcinoma](cosmic), EGFR.401352:V765M[Non-Small Cell Lung Cancer](mvp), RET:V778I[Thyroid cancer](hgmd), RET_HUMAN:V778I[Renal adysplasia [MI…	0.102	0	PF07714.1	Pkinase_Tyr	0.477121	Neutral	2	69	NP_000206	medium	2.265	2.45	2.08	0.813
NP_000206	501	Q/H	JAK3	2	3718	ENSG00000105639	1503G>T	TOLERATED	0.13	2.85	benign	0.001	-	-	-	0.308	0.004	-	-	-	Neutral	5	89	NP_000206	low	0.92	0.92	0.92	0.253
NP_000206	172	R/Q	JAK3	2	3718	ENSG00000105639	515G>A	TOLERATED	0.22	2.81	possibly damaging	0.751	-	-	-	0.722	0.442	-	-	-	Neutral	3	78	NP_000206	neutral	0.67	1.52	-0.18	0.318
NP_000206	722	V/I	JAK3	2	3718	ENSG00000105639	2164G>A	DELETERIOUS	0	2.81	benign	0.001	Pkinase_Tyr.222	0.256115	ACVRL1:A400D[Haemorrhagic telangiectasia 2](hgmd), WNK1:E419Q[carcinoma](cosmic), PRKG1.NM_006258:S570N[Lung adenocarcinoma](tsp_lung), JAK3:V722I[Immunodeficiency, severe combined](hgmd)	0.172	0	PF07714.1	Pkinase_Tyr	1.62688	Neutral	0	53	NP_000206	neutral	0	0	0	0.445
NP_000213	814	A/S	KIT	2	3815	ENSG00000157404	?	DELETERIOUS	0	2.86	probably damaging	1	Pkinase_Tyr.233	100	KIT:A814S[haematopoietic_neoplasm,leukaemia](cosmic), KIT:A814T[haematopoietic_neoplasm,mastocytosis](cosmic), FLT3:D835A[haematopoietic_neoplasm,leukaemia](cosmic), FLT3:D835E[haematopoietic_neoplasm,leukaemia,lymphoid_neoplasm](cosmic), FLT3:D835F[haematopoietic_neoplasm,leukaemia](cosmic), FLT3:D835H[haematopoietic_neoplasm,leukaemia,lymphoid_neoplasm](cosmic), FLT3:D835N[haematopoietic_neopla…	0.11	0	PF07714.1	Pkinase_Tyr	0.0467434	Neutral	1	60	NP_000213	medium	2.39	2.01	2.77	0.945
NP_000213	809	C/G	KIT	2	3815	ENSG00000157404	?	DELETERIOUS	0	2.86	probably damaging	1	Pkinase.237	2.0774	KIT:C809G[gastrointestinal_stromal_tumour](cosmic), KIT:C809R[haematopoietic_neoplasm,leukaemia](cosmic), EPHB6:E860K[glioma](cosmic), M3K2_MOUSE:F571A[ No effect on autophosphorylation. Fails to induce activation of the AP-1 transcription factor, MAPK7 or MAPK8.](mutagen), MAPK6.NM_002748:G234C[Lung adenocarcinoma](tsp_lung), FLT3:G831E[haematopoietic_neoplasm,leukaemia,lymphoid_neoplasm](cosmic…	0.062	0	PF07714.1	Pkinase_Tyr	1.39794	Non-neutral	0	58	NP_000213	medium	2.635	2.5	2.77	0.945
NP_000213	52	D/N	KIT	6	3815	ENSG00000157404	154G>A	TOLERATED	0.13	2.9	benign	0.203	-	-	-	0.266	0.002	PF07686.11	V-set	0.0131614	Neutral	4	85	NP_000213	medium	2.32	2.56	2.08	0.272
NP_000213	816	D/E	KIT	2	3815	ENSG00000157404	2448C>G	DELETERIOUS	0.01	2.86	probably damaging	0.977	Pkinase_Tyr.235	100	RON.83169:A1301T[Colorectal Cancer](mvp), KIT:D816A[germ_cell_tumour,haematopoietic_neoplasm,leukaemia](cosmic), KIT:D816E[gastrointestinal_stromal_tumour,germ_cell_tumour,seminoma](cosmic), KIT:D816F[haematopoietic_neoplasm,mastocytosis](cosmic), KIT:D816G[gastrointestinal_stromal_tumour,haematopoietic_neoplasm,leukaemia](cosmic), KIT:D816H[dysgerminoma,gastrointestinal_stromal_tumour,germ_cell_…	0.032	0	PF07714.1	Pkinase_Tyr	-0.166331	Non-neutral	2	70	NP_000213	high	3.815	4.92	2.71	0.825
NP_000213	816	D/G	KIT	2	3815	ENSG00000157404	2447A>G	DELETERIOUS	0.01	2.86	possibly damaging	0.892	Pkinase_Tyr.235	100	RON.83169:A1301T[Colorectal Cancer](mvp), KIT:D816A[germ_cell_tumour,haematopoietic_neoplasm,leukaemia](cosmic), KIT:D816E[gastrointestinal_stromal_tumour,germ_cell_tumour,seminoma](cosmic), KIT:D816F[haematopoietic_neoplasm,mastocytosis](cosmic), KIT:D816G[gastrointestinal_stromal_tumour,haematopoietic_neoplasm,leukaemia](cosmic), KIT:D816H[dysgerminoma,gastrointestinal_stromal_tumour,germ_cell_…	0.026	0	PF07714.1	Pkinase_Tyr	0	Non-neutral	3	78	NP_000213	medium	2.84	2.97	2.71	0.757
NP_000213	816	D/H	KIT	38	3815	ENSG00000157404	2446G>C	DELETERIOUS	0.03	2.86	possibly damaging	0.773	Pkinase_Tyr.235	100	RON.83169:A1301T[Colorectal Cancer](mvp), KIT:D816A[germ_cell_tumour,haematopoietic_neoplasm,leukaemia](cosmic), KIT:D816E[gastrointestinal_stromal_tumour,germ_cell_tumour,seminoma](cosmic), KIT:D816F[haematopoietic_neoplasm,mastocytosis](cosmic), KIT:D816G[gastrointestinal_stromal_tumour,haematopoietic_neoplasm,leukaemia](cosmic), KIT:D816H[dysgerminoma,gastrointestinal_stromal_tumour,germ_cell_…	0.058	0	PF07714.1	Pkinase_Tyr	-0.0871502	Non-neutral	4	82	NP_000213	medium	3.465	4.92	2.01	0.652
NP_000213	816	D/V	KIT	714	3815	ENSG00000157404	2447A>T	DELETERIOUS	0	2.86	probably damaging	0.998	Pkinase_Tyr.235	100	RON.83169:A1301T[Colorectal Cancer](mvp), KIT:D816A[germ_cell_tumour,haematopoietic_neoplasm,leukaemia](cosmic), KIT:D816E[gastrointestinal_stromal_tumour,germ_cell_tumour,seminoma](cosmic), KIT:D816F[haematopoietic_neoplasm,mastocytosis](cosmic), KIT:D816G[gastrointestinal_stromal_tumour,haematopoietic_neoplasm,leukaemia](cosmic), KIT:D816H[dysgerminoma,gastrointestinal_stromal_tumour,germ_cell_…	0.018	0	PF07714.1	Pkinase_Tyr	0.435729	Non-neutral	3	78	NP_000213	high	4.16	5.61	2.71	0.919
NP_000213	816	D/Y	KIT	41	3815	ENSG00000157404	2446G>T	DELETERIOUS	0	2.86	probably damaging	1	Pkinase_Tyr.235	100	RON.83169:A1301T[Colorectal Cancer](mvp), KIT:D816A[germ_cell_tumour,haematopoietic_neoplasm,leukaemia](cosmic), KIT:D816E[gastrointestinal_stromal_tumour,germ_cell_tumour,seminoma](cosmic), KIT:D816F[haematopoietic_neoplasm,mastocytosis](cosmic), KIT:D816G[gastrointestinal_stromal_tumour,haematopoietic_neoplasm,leukaemia](cosmic), KIT:D816H[dysgerminoma,gastrointestinal_stromal_tumour,germ_cell_…	0.018	0	PF07714.1	Pkinase_Tyr	0.356547	Non-neutral	4	82	NP_000213	high	4.16	5.61	2.71	0.945
NP_000213	820	D/E	KIT	3	3815	ENSG00000157404	2460T>A	DELETERIOUS	0	2.86	probably damaging	0.998	Pkinase_Tyr.239	13.2311	VEGFR2.188418:A1065P[Breast Cancer](mvp), VEGFR2.188418:A1065T[Prostate Cancer,Small Cell Lung Cancer;Breast Cancer,Normal](mvp), KIT:D820A[gastrointestinal_stromal_tumour](cosmic), KIT:D820E[gastrointestinal_stromal_tumour](cosmic), KIT:D820G[gastrointestinal_stromal_tumour,germ_cell_tumour,haematopoietic_neoplasm,leukaemia,mastocytosis,polycythaemia,seminoma](cosmic), KIT_HUMAN:D820G[in mast ce…	0.086	0	PF07714.1	Pkinase_Tyr	0.818945	Non-neutral	2	70	NP_000213	medium	2.31	1.85	2.77	0.919
NP_000213	820	D/G	KIT	6	3815	ENSG00000157404	2459A>G	DELETERIOUS	0	2.86	probably damaging	1	Pkinase_Tyr.239	13.2311	VEGFR2.188418:A1065P[Breast Cancer](mvp), VEGFR2.188418:A1065T[Prostate Cancer,Small Cell Lung Cancer;Breast Cancer,Normal](mvp), KIT:D820A[gastrointestinal_stromal_tumour](cosmic), KIT:D820E[gastrointestinal_stromal_tumour](cosmic), KIT:D820G[gastrointestinal_stromal_tumour,germ_cell_tumour,haematopoietic_neoplasm,leukaemia,mastocytosis,polycythaemia,seminoma](cosmic), KIT_HUMAN:D820G[in mast ce…	0.024	0	PF07714.1	Pkinase_Tyr	1.26503	Non-neutral	3	78	NP_000213	medium	2.84	2.91	2.77	0.945
NP_000213	820	D/H	KIT	2	3815	ENSG00000157404	2458G>C	DELETERIOUS	0	2.86	probably damaging	1	Pkinase_Tyr.239	13.2311	VEGFR2.188418:A1065P[Breast Cancer](mvp), VEGFR2.188418:A1065T[Prostate Cancer,Small Cell Lung Cancer;Breast Cancer,Normal](mvp), KIT:D820A[gastrointestinal_stromal_tumour](cosmic), KIT:D820E[gastrointestinal_stromal_tumour](cosmic), KIT:D820G[gastrointestinal_stromal_tumour,germ_cell_tumour,haematopoietic_neoplasm,leukaemia,mastocytosis,polycythaemia,seminoma](cosmic), KIT_HUMAN:D820G[in mast ce…	0.07	0	PF07714.1	Pkinase_Tyr	0.818945	Non-neutral	4	82	NP_000213	medium	2.66	2.55	2.77	0.945
NP_000213	820	D/V	KIT	3	3815	ENSG00000157404	2459A>T	DELETERIOUS	0	2.86	probably damaging	0.999	Pkinase_Tyr.239	13.2311	VEGFR2.188418:A1065P[Breast Cancer](mvp), VEGFR2.188418:A1065T[Prostate Cancer,Small Cell Lung Cancer;Breast Cancer,Normal](mvp), KIT:D820A[gastrointestinal_stromal_tumour](cosmic), KIT:D820E[gastrointestinal_stromal_tumour](cosmic), KIT:D820G[gastrointestinal_stromal_tumour,germ_cell_tumour,haematopoietic_neoplasm,leukaemia,mastocytosis,polycythaemia,seminoma](cosmic), KIT_HUMAN:D820G[in mast ce…	0.03	0	PF07714.1	Pkinase_Tyr	1.00976	Non-neutral	3	78	NP_000213	high	3.595	4.42	2.77	0.935
NP_000213	820	D/Y	KIT	2	3815	ENSG00000157404	2458G>T	DELETERIOUS	0	2.86	probably damaging	1	Pkinase_Tyr.239	13.2311	VEGFR2.188418:A1065P[Breast Cancer](mvp), VEGFR2.188418:A1065T[Prostate Cancer,Small Cell Lung Cancer;Breast Cancer,Normal](mvp), KIT:D820A[gastrointestinal_stromal_tumour](cosmic), KIT:D820E[gastrointestinal_stromal_tumour](cosmic), KIT:D820G[gastrointestinal_stromal_tumour,germ_cell_tumour,haematopoietic_neoplasm,leukaemia,mastocytosis,polycythaemia,seminoma](cosmic), KIT_HUMAN:D820G[in mast ce…	0.044	0	PF07714.1	Pkinase_Tyr	1.14894	Non-neutral	4	82	NP_000213	high	3.94	5.11	2.77	0.945
NP_000213	554	E/K	KIT	2	3815	ENSG00000157404	1660G>A	DELETERIOUS	0.01	2.86	possibly damaging	0.946	-	-	-	0.15	0	-	-	-	Neutral	0	53	NP_000213	medium	3.465	4.04	2.89	0.796
NP_000213	561	E/K	KIT	5	3815	ENSG00000157404	1681G>A	DELETERIOUS	0	2.86	probably damaging	0.968	-	-	-	0.166	0	-	-	-	Neutral	1	60	NP_000213	medium	3.495	4.16	2.83	0.855
NP_000213	562	E/K	KIT	3	3815	ENSG00000157404	1684G>A	TOLERATED	0.11	2.86	possibly damaging	0.684	-	-	-	0.212	0	-	-	-	Neutral	3	78	NP_000213	medium	2.89	2.89	2.89	0.516
NP_000213	839	E/K	KIT	4	3815	ENSG00000157404	2515G>A	DELETERIOUS	0	2.87	probably damaging	1	Pkinase.270	1.62807	KIT:E839K[haematopoietic_neoplasm,mastocytosis,polycythaemia](cosmic), NTRK3.NM_001012338:I783N[Lung adenocarcinoma](tsp_lung), ABL2.655151:K477E[Non-Small Cell Lung Cancer](mrd)	0.094	0	PF07714.1	Pkinase_Tyr	0	Non-neutral	6	93	NP_000213	high	4.295	5.82	2.77	0.945
NP_000213	584	F/S	KIT	2	3815	ENSG00000157404	1751T>C	DELETERIOUS	0	2.86	probably damaging	0.999	-	-	-	0.208	0	-	-	-	Non-neutral	3	78	NP_000213	high	3.54	4.19	2.89	0.935
NP_000213	565	G/R	KIT	5	3815	ENSG00000157404	?	DELETERIOUS	0	2.86	probably damaging	1	-	-	-	0.248	0.001	-	-	-	Non-neutral	2	70	NP_000213	high	3.59	4.29	2.89	0.945
NP_000213	509	K/I	KIT	2	3815	ENSG00000157404	1526A>T	TOLERATED	0.08	3.24	probably damaging	1	-	-	-	0.206	0	-	-	-	Neutral	0	53	NP_000213	medium	2.025	1.22	2.83	0.8
NP_000213	558	K/E	KIT	2	3815	ENSG00000157404	1672A>G	DELETERIOUS	0	2.86	probably damaging	1	-	-	-	0.174	0	-	-	-	Non-neutral	2	70	NP_000213	high	3.54	4.19	2.89	0.945
NP_000213	558	K/N	KIT	5	3815	ENSG00000157404	?	DELETERIOUS	0	2.86	probably damaging	1	-	-	-	0.148	0	-	-	-	Non-neutral	0	58	NP_000213	high	3.54	4.19	2.89	0.945
NP_000213	558	K/N	KIT	3	3815	ENSG00000157404	1674G>C	DELETERIOUS	0	2.86	probably damaging	1	-	-	-	0.148	0	-	-	-	Non-neutral	0	58	NP_000213	high	3.54	4.19	2.89	0.945
NP_000213	558	K/Q	KIT	2	3815	ENSG00000157404	?	DELETERIOUS	0	2.86	probably damaging	1	-	-	-	0.138	0	-	-	-	Neutral	1	60	NP_000213	medium	2.645	2.4	2.89	0.945
NP_000213	642	K/E	KIT	39	3815	ENSG00000157404	?	DELETERIOUS	0	2.86	probably damaging	1	Pkinase_Tyr.57	100	MELK.396729:I58T[Colorectal Cancer](mvp), RIPK2_HUMAN:K47A[ Abolishes kinase activity.](mutagen), RIPK2_HUMAN:K47M[ Reduces FAS-mediated apoptosis.](mutagen), KIT:K642E[gastrointestinal_stromal_tumour,malignant_melanoma,melanoma](cosmic), KIT:K642E[Gastrointestinal tumour, stromal](hgmd), FLT3:K663Q[haematopoietic_neoplasm,leukaemia](cosmic), RET:N777S[Thyroid carcinoma, familial medullary](hgmd)…	0.046	0	PF07714.1	Pkinase_Tyr	-0.212089	Neutral	1	60	NP_000213	low	1.755	0.74	2.77	0.945
NP_000213	642	K/E	KIT	25	3815	ENSG00000157404	1924A>G	DELETERIOUS	0	2.86	probably damaging	1	Pkinase_Tyr.57	100	MELK.396729:I58T[Colorectal Cancer](mvp), RIPK2_HUMAN:K47A[ Abolishes kinase activity.](mutagen), RIPK2_HUMAN:K47M[ Reduces FAS-mediated apoptosis.](mutagen), KIT:K642E[gastrointestinal_stromal_tumour,malignant_melanoma,melanoma](cosmic), KIT:K642E[Gastrointestinal tumour, stromal](hgmd), FLT3:K663Q[haematopoietic_neoplasm,leukaemia](cosmic), RET:N777S[Thyroid carcinoma, familial medullary](hgmd)…	0.046	0	PF07714.1	Pkinase_Tyr	-0.212089	Neutral	1	60	NP_000213	low	1.755	0.74	2.77	0.945
NP_000213	818	K/R	KIT	5	3815	ENSG00000157404	2453A>G	TOLERATED	0.76	2.86	benign	0	Pkinase.249	2.39241	ABL1:E459K[haematopoietic_neoplasm,leukaemia](cosmic), PDGFRA:G829R[glioma](cosmic), KIT:K818R[gastrointestinal_stromal_tumour,germ_cell_tumour,seminoma](cosmic), FLT3:N841H[haematopoietic_neoplasm,leukaemia](cosmic), FLT3:N841K[haematopoietic_neoplasm,leukaemia](cosmic), M3K2_MOUSE:P583A[ No effect on autophosphorylation and AP-1 transcription factor, MAPK7 or MAPK8 activity. Fails to induce act…	0.192	0	PF07714.1	Pkinase_Tyr	0.162727	Neutral	7	94	NP_000213	neutral	-0.39	-0.63	-0.15	0.001
NP_000213	576	L/F	KIT	3	3815	ENSG00000157404	1726C>T	DELETERIOUS	0	2.86	probably damaging	0.999	-	-	-	0.264	0.002	-	-	-	Neutral	2	69	NP_000213	medium	3.245	3.6	2.89	0.935
NP_000213	576	L/P	KIT	42	3815	ENSG00000157404	1727T>C	DELETERIOUS	0	2.86	possibly damaging	0.517	-	-	-	0.184	0	-	-	-	Non-neutral	0	58	NP_000213	high	3.59	4.29	2.89	0.619
NP_000213	576	L/P	KIT	57	3815	ENSG00000157404	?	DELETERIOUS	0	2.86	possibly damaging	0.517	-	-	-	0.184	0	-	-	-	Non-neutral	0	58	NP_000213	high	3.59	4.29	2.89	0.619
NP_000213	541	M/L	KIT	3	3815	ENSG00000157404	?	TOLERATED	0.09	2.86	benign	0.007	-	-	-	0.306	0.004	-	-	-	Neutral	3	78	NP_000213	low	1.115	-0.25	2.48	0.296
NP_000213	541	M/L	KIT	15	3815	ENSG00000157404	1621A>C	TOLERATED	0.09	2.86	benign	0.007	-	-	-	0.306	0.004	-	-	-	Neutral	3	78	NP_000213	low	1.115	-0.25	2.48	0.296
NP_000213	552	M/L	KIT	2	3815	ENSG00000157404	1654A>C	TOLERATED	0.11	2.86	benign	0.426	-	-	-	0.152	0	-	-	-	Neutral	1	60	NP_000213	medium	2.56	2.56	2.56	0.41
NP_000213	495	N/I	KIT	2	3815	ENSG00000157404	1484A>T	DELETERIOUS	0.02	2.86	possibly damaging	0.844	-	-	-	0.268	0.002	PF07679.10	I-set	0.499398	Non-neutral	2	70	NP_000213	medium	3.045	3.61	2.48	0.707
NP_000213	566	N/D	KIT	2	3815	ENSG00000157404	1696A>G	DELETERIOUS	0	2.86	probably damaging	1	-	-	-	0.172	0	-	-	-	Neutral	3	78	NP_000213	high	3.51	4.13	2.89	0.945
NP_000213	567	N/K	KIT	3	3815	ENSG00000157404	1701T>A	DELETERIOUS	0	2.86	probably damaging	0.958	-	-	-	0.222	0.001	-	-	-	Neutral	1	60	NP_000213	medium	3.325	3.76	2.89	0.846
NP_000213	822	N/K	KIT	13	3815	ENSG00000157404	2466T>A	DELETERIOUS	0	2.86	probably damaging	1	Pkinase_Tyr.241	100	KIT:N822D[gastrointestinal_stromal_tumour](cosmic), KIT:N822H[gastrointestinal_stromal_tumour](cosmic), KIT:N822K[gastrointestinal_stromal_tumour,germ_cell_tumour,haematopoietic_neoplasm,leukaemia,seminoma](cosmic), KIT:N822T[haematopoietic_neoplasm,leukaemia](cosmic), KIT:N822Y[gastrointestinal_stromal_tumour,germ_cell_tumour,haematopoietic_neoplasm,leukaemia](cosmic), EPHA8:P860L[malignant_mela…	0.038	0	PF07714.1	Pkinase_Tyr	1.1347	Non-neutral	2	70	NP_000213	medium	3.455	4.14	2.77	0.945
NP_000213	822	N/K	KIT	14	3815	ENSG00000157404	2466T>G	DELETERIOUS	0	2.86	probably damaging	1	Pkinase_Tyr.241	100	KIT:N822D[gastrointestinal_stromal_tumour](cosmic), KIT:N822H[gastrointestinal_stromal_tumour](cosmic), KIT:N822K[gastrointestinal_stromal_tumour,germ_cell_tumour,haematopoietic_neoplasm,leukaemia,seminoma](cosmic), KIT:N822T[haematopoietic_neoplasm,leukaemia](cosmic), KIT:N822Y[gastrointestinal_stromal_tumour,germ_cell_tumour,haematopoietic_neoplasm,leukaemia](cosmic), EPHA8:P860L[malignant_mela…	0.038	0	PF07714.1	Pkinase_Tyr	1.1347	Non-neutral	2	70	NP_000213	medium	3.455	4.14	2.77	0.945
NP_000213	822	N/K	KIT	49	3815	ENSG00000157404	?	DELETERIOUS	0	2.86	probably damaging	1	Pkinase_Tyr.241	100	KIT:N822D[gastrointestinal_stromal_tumour](cosmic), KIT:N822H[gastrointestinal_stromal_tumour](cosmic), KIT:N822K[gastrointestinal_stromal_tumour,germ_cell_tumour,haematopoietic_neoplasm,leukaemia,seminoma](cosmic), KIT:N822T[haematopoietic_neoplasm,leukaemia](cosmic), KIT:N822Y[gastrointestinal_stromal_tumour,germ_cell_tumour,haematopoietic_neoplasm,leukaemia](cosmic), EPHA8:P860L[malignant_mela…	0.038	0	PF07714.1	Pkinase_Tyr	1.1347	Non-neutral	2	70	NP_000213	medium	3.455	4.14	2.77	0.945
NP_000213	822	N/Y	KIT	6	3815	ENSG00000157404	?	DELETERIOUS	0	2.86	probably damaging	1	Pkinase_Tyr.241	100	KIT:N822D[gastrointestinal_stromal_tumour](cosmic), KIT:N822H[gastrointestinal_stromal_tumour](cosmic), KIT:N822K[gastrointestinal_stromal_tumour,germ_cell_tumour,haematopoietic_neoplasm,leukaemia,seminoma](cosmic), KIT:N822T[haematopoietic_neoplasm,leukaemia](cosmic), KIT:N822Y[gastrointestinal_stromal_tumour,germ_cell_tumour,haematopoietic_neoplasm,leukaemia](cosmic), EPHA8:P860L[malignant_mela…	0.018	0	PF07714.1	Pkinase_Tyr	1.30594	Non-neutral	2	70	NP_000213	low	1.495	0.22	2.77	0.945
NP_000213	822	N/Y	KIT	4	3815	ENSG00000157404	2464A>T	DELETERIOUS	0	2.86	probably damaging	1	Pkinase_Tyr.241	100	KIT:N822D[gastrointestinal_stromal_tumour](cosmic), KIT:N822H[gastrointestinal_stromal_tumour](cosmic), KIT:N822K[gastrointestinal_stromal_tumour,germ_cell_tumour,haematopoietic_neoplasm,leukaemia,seminoma](cosmic), KIT:N822T[haematopoietic_neoplasm,leukaemia](cosmic), KIT:N822Y[gastrointestinal_stromal_tumour,germ_cell_tumour,haematopoietic_neoplasm,leukaemia](cosmic), EPHA8:P860L[malignant_mela…	0.018	0	PF07714.1	Pkinase_Tyr	1.30594	Non-neutral	2	70	NP_000213	low	1.495	0.22	2.77	0.945
NP_000213	551	P/L	KIT	2	3815	ENSG00000157404	1652C>T	DELETERIOUS	0	2.86	probably damaging	1	-	-	-	0.15	0	-	-	-	Neutral	0	53	NP_000213	high	3.575	4.26	2.89	0.945
NP_000213	577	P/S	KIT	2	3815	ENSG00000157404	1729C>T	DELETERIOUS	0	2.86	probably damaging	1	-	-	-	0.092	0	-	-	-	Neutral	1	60	NP_000213	high	3.59	4.29	2.89	0.945
NP_000213	821	S/F	KIT	2	3815	ENSG00000157404	?	DELETERIOUS	0	2.86	probably damaging	1	Pkinase_Tyr.240	0.0183674	EGFR_DROME:P1162L[ In EGFR-1F26.](mutagen), FLT3:Y842C[haematopoietic_neoplasm,leukaemia](cosmic)	0.168	0	PF07714.1	Pkinase_Tyr	1.17609	Non-neutral	0	58	NP_000213	high	3.615	4.52	2.71	0.945
NP_000213	670	T/I	KIT	5	3815	ENSG00000157404	2009C>T	DELETERIOUS	0	2.86	probably damaging	1	Pkinase_Tyr.89	100	IRAK4.651693:G255E[Non-Small Cell Lung Cancer](mrd), ERBB2:Q799P[carcinoma](cosmic), KIT:T670E[gastrointestinal_stromal_tumour](cosmic), KIT:T670I[gastrointestinal_stromal_tumour](cosmic), PDGFRA:T674I[haematopoietic_neoplasm,leukaemia](cosmic), PDGFRA:T674I[Imatinib resistance in hypereosinophilic syndrome](hgmd), EGFR:T790M[adenocarcinoma,carcinoma,glioblastoma,glioma,hyperplasia,malignant_mela…	0.036	0	PF07714.1	Pkinase_Tyr	0.833669	Neutral	0	53	NP_000213	medium	2.48	2.19	2.77	0.945
NP_000213	530	V/I	KIT	2	3815	ENSG00000157404	1588G>A	TOLERATED	0.35	2.86	benign	0.07	-	-	-	0.256	0.001	-	-	-	Neutral	2	69	NP_000213	low	0.825	0.69	0.96	0.026
NP_000213	559	V/A	KIT	41	3815	ENSG00000157404	?	DELETERIOUS	0	2.86	probably damaging	0.999	-	-	-	0.076	0	-	-	-	Neutral	0	53	NP_000213	medium	3.3	3.71	2.89	0.935
NP_000213	559	V/A	KIT	14	3815	ENSG00000157404	1676T>C	DELETERIOUS	0	2.86	probably damaging	0.999	-	-	-	0.076	0	-	-	-	Neutral	0	53	NP_000213	medium	3.3	3.71	2.89	0.935
NP_000213	559	V/D	KIT	51	3815	ENSG00000157404	1676T>A	DELETERIOUS	0	2.86	probably damaging	1	-	-	-	0.09	0	-	-	-	Non-neutral	2	70	NP_000213	medium	3.3	3.71	2.89	0.945
NP_000213	559	V/D	KIT	91	3815	ENSG00000157404	?	DELETERIOUS	0	2.86	probably damaging	1	-	-	-	0.09	0	-	-	-	Non-neutral	2	70	NP_000213	medium	3.3	3.71	2.89	0.945
NP_000213	559	V/G	KIT	11	3815	ENSG00000157404	1676T>G	DELETERIOUS	0	2.86	probably damaging	1	-	-	-	0.076	0	-	-	-	Non-neutral	2	70	NP_000213	medium	3.3	3.71	2.89	0.945
NP_000213	559	V/G	KIT	24	3815	ENSG00000157404	?	DELETERIOUS	0	2.86	probably damaging	1	-	-	-	0.076	0	-	-	-	Non-neutral	2	70	NP_000213	medium	3.3	3.71	2.89	0.945
NP_000213	559	V/I	KIT	4	3815	ENSG00000157404	1675G>A	TOLERATED	0.5	2.86	possibly damaging	0.882	-	-	-	0.17	0	-	-	-	Neutral	4	85	NP_000213	low	1.585	0.28	2.89	0.354
NP_000213	560	V/D	KIT	48	3815	ENSG00000157404	1679T>A	DELETERIOUS	0	2.86	probably damaging	1	-	-	-	0.128	0	-	-	-	Non-neutral	4	82	NP_000213	medium	2.945	3	2.89	0.945
NP_000213	560	V/D	KIT	69	3815	ENSG00000157404	?	DELETERIOUS	0	2.86	probably damaging	1	-	-	-	0.128	0	-	-	-	Non-neutral	4	82	NP_000213	medium	2.945	3	2.89	0.945
NP_000213	560	V/E	KIT	13	3815	ENSG00000157404	?	DELETERIOUS	0	2.86	probably damaging	1	-	-	-	0.132	0	-	-	-	Non-neutral	4	82	NP_000213	medium	2.945	3	2.89	0.945
NP_000213	560	V/G	KIT	8	3815	ENSG00000157404	1679T>G	DELETERIOUS	0	2.86	possibly damaging	0.732	-	-	-	0.138	0	-	-	-	Non-neutral	3	78	NP_000213	medium	2.945	3	2.89	0.712
NP_000213	643	V/A	KIT	2	3815	ENSG00000157404	1928T>C	DELETERIOUS	0	2.86	probably damaging	1	Pkinase.61	3.06174	EGFR:A767V[carcinoma](cosmic), PMY13_CAEEL:H163P[ In eb90; induces inviable embryos and larvae.](mutagen), BTK:H454R[Agammaglobulinaemia](hgmd), MAP2K1:P124L[Cardio-facio-cutaneous syndrome](hgmd), MAP2K1:P124Q[Cardio-facio-cutaneous syndrome](hgmd), MAP2K1.513205:P124S[Melanoma](mvp), MAP2K2:P128R[Cardio-facio-cutaneous syndrome](hgmd), PINK1:P215L[glioma](cosmic), SGK2.CCDS13320:R152G[Glioblast…	0.118	0	PF07714.1	Pkinase_Tyr	0.356547	Neutral	1	60	NP_000213	medium	3.34	4.04	2.64	0.945
NP_000213	654	V/A	KIT	17	3815	ENSG00000157404	1961T>C	DELETERIOUS	0.04	2.86	probably damaging	0.954	Pkinase_Tyr.69	100	EGFR:C775Y[carcinoma](cosmic), AURKC.398843:I69V[Prostate Cancer](mvp), ERBB2:R784C[carcinoma](cosmic), KIT:V654A[gastrointestinal_stromal_tumour](cosmic)	0.046	0	PF07714.1	Pkinase_Tyr	0.754487	Non-neutral	2	70	NP_000213	medium	3.36	4.71	2.01	0.746
NP_000213	825	V/A	KIT	27	3815	ENSG00000157404	2474T>C	DELETERIOUS	0	2.86	probably damaging	0.984	Pkinase.256	100	SRPK2.CCDS5735:G317D[Glioblastoma multiforme](jhu_gbm), EGFR_DROME:P1162L[ In EGFR-1F26.](mutagen), ACVRL1:P433R[Haemorrhagic telangiectasia 2](hgmd), ACVRL1:P433S[Haemorrhagic telangiectasia 2](hgmd), KIT:V825A[haematopoietic_neoplasm,leukaemia,lymphoid_neoplasm,lymphoma](cosmic), KIT:V825I[haematopoietic_neoplasm,leukaemia,polycythaemia](cosmic)	0.062	0	PF07714.1	Pkinase_Tyr	0.969331	Neutral	2	69	NP_000213	medium	2.295	2.03	2.56	0.875
NP_000213	825	V/I	KIT	2	3815	ENSG00000157404	2473G>A	DELETERIOUS	0.01	2.86	possibly damaging	0.654	Pkinase.256	100	SRPK2.CCDS5735:G317D[Glioblastoma multiforme](jhu_gbm), EGFR_DROME:P1162L[ In EGFR-1F26.](mutagen), ACVRL1:P433R[Haemorrhagic telangiectasia 2](hgmd), ACVRL1:P433S[Haemorrhagic telangiectasia 2](hgmd), KIT:V825A[haematopoietic_neoplasm,leukaemia,lymphoid_neoplasm,lymphoma](cosmic), KIT:V825I[haematopoietic_neoplasm,leukaemia,polycythaemia](cosmic)	0.132	0	PF07714.1	Pkinase_Tyr	1.75449	Neutral	2	69	NP_000213	medium	2.015	2.16	1.87	0.636
NP_000213	557	W/G	KIT	20	3815	ENSG00000157404	1669T>G	DELETERIOUS	0	2.86	probably damaging	1	-	-	-	0.07	0	-	-	-	Non-neutral	4	82	NP_000213	high	3.575	4.26	2.89	0.945
NP_000213	557	W/G	KIT	24	3815	ENSG00000157404	?	DELETERIOUS	0	2.86	probably damaging	1	-	-	-	0.07	0	-	-	-	Non-neutral	4	82	NP_000213	high	3.575	4.26	2.89	0.945
NP_000213	557	W/R	KIT	50	3815	ENSG00000157404	?	DELETERIOUS	0	2.86	probably damaging	1	-	-	-	0.084	0	-	-	-	Non-neutral	5	87	NP_000213	high	3.575	4.26	2.89	0.945
NP_000213	557	W/R	KIT	23	3815	ENSG00000157404	1669T>A	DELETERIOUS	0	2.86	probably damaging	1	-	-	-	0.084	0	-	-	-	Non-neutral	5	87	NP_000213	high	3.575	4.26	2.89	0.945
NP_000213	557	W/S	KIT	3	3815	ENSG00000157404	1670G>C	DELETERIOUS	0	2.86	probably damaging	1	-	-	-	0.076	0	-	-	-	Non-neutral	3	78	NP_000213	high	3.575	4.26	2.89	0.945
NP_000213	553	Y/N	KIT	4	3815	ENSG00000157404	?	DELETERIOUS	0	2.86	probably damaging	1	-	-	-	0.096	0	-	-	-	Non-neutral	3	78	NP_000213	high	3.59	4.29	2.89	0.945
NP_000213	568	Y/D	KIT	2	3815	ENSG00000157404	1702T>G	DELETERIOUS	0	2.86	probably damaging	0.998	-	-	-	0.044	0	-	-	-	Non-neutral	3	78	NP_000213	high	3.615	4.34	2.89	0.919
NP_000213	823	Y/C	KIT	2	3815	ENSG00000157404	2468A>G	DELETERIOUS	0	2.86	probably damaging	1	Pkinase_Tyr.242	10.6027	BTK:A622P[Agammaglobulinaemia](hgmd), BTK_HUMAN:A622P[X-linked agammaglobulinemia (XLA) [MIM:300755]](sprot), FGFR3.513192:F704L[Non-Small Cell Lung Cancer](mvp), INSR_DROME:G1599R[ In allele 211; reduction in head size.](mutagen), FLT1:L1061V[carcinoma](cosmic), AXL.208152:R763H[Melanoma,Normal](mvp), KIT:Y823C[germ_cell_tumour,seminoma](cosmic), KIT:Y823D[gastrointestinal_stromal_tumour,germ_ce…	0.034	0	PF07714.1	Pkinase_Tyr	1.69897	Non-neutral	4	82	NP_000213	high	3.945	5.12	2.77	0.945
NP_000213	823	Y/D	KIT	9	3815	ENSG00000157404	2467T>G	DELETERIOUS	0	2.86	probably damaging	1	Pkinase_Tyr.242	10.6027	BTK:A622P[Agammaglobulinaemia](hgmd), BTK_HUMAN:A622P[X-linked agammaglobulinemia (XLA) [MIM:300755]](sprot), FGFR3.513192:F704L[Non-Small Cell Lung Cancer](mvp), INSR_DROME:G1599R[ In allele 211; reduction in head size.](mutagen), FLT1:L1061V[carcinoma](cosmic), AXL.208152:R763H[Melanoma,Normal](mvp), KIT:Y823C[germ_cell_tumour,seminoma](cosmic), KIT:Y823D[gastrointestinal_stromal_tumour,germ_ce…	0.044	0	PF07714.1	Pkinase_Tyr	0	Non-neutral	4	82	NP_000213	high	4.29	5.81	2.77	0.945
NP_000231	15	D/E	MAOA	2	4128	ENSG00000189221	45C>A	TOLERATED	0.07	2.9	possibly damaging	0.927	-	-	-	0.77	0.606	PF01266.18	DAO	0.470491	Non-neutral	1	63	NP_000231	medium	2.72	3.24	2.2	0.694
NP_000236	610	C/Y	MET	2	4233	ENSG00000105976	1829G>A	DELETERIOUS	0	2.84	probably damaging	1	TIG.11	2.55e-06	NA	0.402	0.021	PF01833.18	TIG	1.26962	-	-	-	NP_000236	high	3.65	3.87	3.43	0.945
NP_000236	1268	M/T	MET	4	4233	ENSG00000105976	3803T>C	-	-	-	-	-	Pkinase.209	1.07912	STK11.NM_000455:D237Y[Lung adenocarcinoma](tsp_lung), CDC2_DROME:E196K[ In cdc2-E1-24; larval-pupal lethal with some adult escapers.](mutagen), VGFR3_HUMAN:L1044P[Lymphedema hereditary type 1 (LYH1A) [MIM:153100]](sprot), ACVRL1:R386H[Haemorrhagic telangiectasia 2](hgmd), E2AK2_HUMAN:T451A[ Loss of activity.](mutagen)	0.038	0	PF07714.1	Pkinase_Tyr	0.522879	-	-	-	NP_000236	NA	NA	NA	NA	NA
NP_000236	1010	T/I	MET	5	4233	ENSG00000105976	3029C>T	-	-	-	-	-	-	-	-	0.13	0	-	-	-	-	-	-	NP_000236	NA	NA	NA	NA	NA
NP_000236	1248	Y/C	MET	8	4233	ENSG00000105976	3743A>G	-	-	-	-	-	Pkinase.188	1.7601	FER.NM_005246:A728S[Lung adenocarcinoma](tsp_lung), M3K1_MOUSE:F1396A[ Loss of AP-1 and NF-kappa-B transcription factor activity. Reduced ability to activate MAP2K1, MAP2K4, MAP2K7, CHUK and IKBKB.](mutagen), BTK:P566S[Agammaglobulinaemia](hgmd), MKNK2_HUMAN:T249A[ Loss of kinase activity; when associated with T-244.](mutagen), MAPK13.NM_002754:V184M[Glioblastoma multiforme](cga_gbm), PRKCG.NM_00…	0.028	0	PF07714.1	Pkinase_Tyr	0.753328	-	-	-	NP_000236	NA	NA	NA	NA	NA
NP_000236	1253	Y/D	MET	47	4233	ENSG00000105976	3757T>G	-	-	-	-	-	Pkinase_Tyr.186	0.978241	EGFR:E884K[adenocarcinoma,carcinoma](cosmic), RET:E901K[carcinoma](cosmic), TNNI3K:R629G[Colorectal](jhu), MLTK_HUMAN:S165A[ Loss of autophosphorylation activity.](mutagen), MARK1_RAT:S219A[ Loss of kinase activity.](mutagen), STE7_YEAST:T363A[ Inactivation.](mutagen), BRAF:W619R[malignant_melanoma,melanoma](cosmic), MK13_HUMAN:Y182A[ Loss of kinase activity.](mutagen), TAOK3_HUMAN:Y183F[ No auto…	0.032	0	PF07714.1	Pkinase_Tyr	-0.154902	-	-	-	NP_000236	NA	NA	NA	NA	NA
NP_000240	233	C/R	MLH1	2	4292	ENSG00000076242	697T>C	TOLERATED	0.29	2.78	benign	0.367	DNA_mis_repair.3	1.10863	MLH1:C233R[adenocarcinoma,carcinoma](cosmic)	0.108	0	PF01119.13	DNA_mis_repair	0.323306	Non-neutral	3	78	NP_000240	medium	2.505	2.53	2.48	0.146
NP_000240	384	V/D	MLH1	3	4292	ENSG00000076242	1151T>A	DELETERIOUS	0	2.78	probably damaging	1	-	-	-	0.106	0	-	-	-	Non-neutral	4	82	NP_000240	medium	3.185	3.81	2.56	0.945
NP_000255	1242	E/K	PTCH1	2	5727	ENSG00000185920	3724G>A	TOLERATED	0.14	3.49	benign	0.011	-	-	-	0.21	0	-	-	-	-	-	-	NP_000255	medium	2.19	2.3	2.08	0.25
NP_000255	237	E/K	PTCH1	2	5727	ENSG00000185920	709G>A	TOLERATED	0.1	2.92	probably damaging	1	-	-	-	0.16	0	-	-	-	-	-	-	NP_000255	medium	3.165	4.03	2.3	0.786
NP_000255	1212	G/S	PTCH1	2	5727	ENSG00000185920	3634G>A	TOLERATED	0.74	3.11	benign	0	-	-	-	0.256	0.001	-	-	-	-	-	-	NP_000255	low	0.975	0.85	1.1	0.002
NP_000255	1315	L/P	PTCH1	6	5727	ENSG00000185920	3944T>C	-	-	-	probably damaging	0.998	-	-	-	0.182	0	-	-	-	-	-	-	NP_000255	NA	NA	NA	NA	NA
NP_000255	561	M/R	PTCH1	4	5727	ENSG00000185920	1682T>G	DELETERIOUS	0.02	2.86	probably damaging	0.99	Patched.79	3.28857	PTCH1:M561R[carcinoma](cosmic)	0.132	0	PF02460.12	Patched	1.02482	-	-	-	NP_000255	medium	2.19	2.77	1.61	0.825
NP_000255	1302	P/H	PTCH1	2	5727	ENSG00000185920	3905C>A	TOLERATED	0.16	3.55	benign	0.27	-	-	-	0.276	0.002	-	-	-	-	-	-	NP_000255	medium	2.19	2.3	2.08	0.088
NP_000255	504	P/Q	PTCH1	2	5727	ENSG00000185920	1511C>A	DELETERIOUS	0	2.85	probably damaging	1	Patched.66	1.84507	PTCH1:P504L[Nevoid basal cell carcinoma syndrome](hgmd), PTCH1:P504Q[carcinoma](cosmic)	0.16	0	PF02460.12	Patched	0.501945	-	-	-	NP_000255	medium	2.61	3.61	1.61	0.945
NP_000255	689	P/L	PTCH1	2	5727	ENSG00000185920	2066C>T	DELETERIOUS	0.01	3.11	possibly damaging	0.668	-	-	-	0.234	0.001	PF02460.12	Patched	-0.0843209	-	-	-	NP_000255	low	1.74	1.87	1.61	0.642
NP_000255	1284	Q/H	PTCH1	2	5727	ENSG00000185920	3852G>T	TOLERATED	0.15	3.56	benign	0	-	-	-	0.294	0.003	-	-	-	-	-	-	NP_000255	medium	1.95	1.95	1.95	0.241
NP_000255	416	T/S	PTCH1	2	5727	ENSG00000185920	1247C>G	TOLERATED	0.84	2.84	benign	0	Patched.30	0.602522	PTCH1:T416S[odontogenic_keratocyst](cosmic), PTCH.513193:T416S[Breast Cancer,Normal](mvp)	0.302	0.003	PF02460.12	Patched	0	-	-	-	NP_000255	neutral	-0.66	-1.32	0	0.001
NP_000259	211	A/D	NF2	2	4771	ENSG00000186575	632C>A	DELETERIOUS	0	2.9	probably damaging	1	FERM_M.28	0.953452	NF2:A211D[meningioma](cosmic)	0.268	0.002	PF00373.12	FERM_M	2.33882	Non-neutral	3	78	NP_000259	high	4.205	5.52	2.89	0.945
NP_000259	270	E/D	NF2	2	4771	ENSG00000186575	810G>T	DELETERIOUS	0.01	2.9	possibly damaging	0.936	FERM_C.9	1.33862	NF2:E270D[meningioma](cosmic)	0.248	0.001	PF09380.4	FERM_C	1.74244	Neutral	0	53	NP_000259	low	1.53	0.98	2.08	0.787
NP_000259	463	E/K	NF2	2	4771	ENSG00000186575	1387G>A	TOLERATED	0.22	2.91	possibly damaging	0.621	ERM.9	1.34612	NF2:E463K[schwannoma](cosmic), NF2:E463K[Breast](jhu)	0.476	0.044	PF00769.13	ERM	0	Neutral	2	69	NP_000259	medium	2.28	2.48	2.08	0.259
NP_000259	219	V/M	NF2	4	4771	ENSG00000186575	655G>A	DELETERIOUS	0	2.9	possibly damaging	0.901	FERM_M.29	3.74041	NF2:V219M[meningioma,schwannoma](cosmic), MERL_HUMAN:V219M[in vestibular schwannoma](sprot)	0.15	0	PF00373.12	FERM_M	0	Non-neutral	2	70	NP_000259	medium	3.245	4.35	2.14	0.801
NP_000267	312	K/N	OCRL	2	4952	ENSG00000122126	936G>C	TOLERATED	0.5	2.77	benign	0.03	Exo_endo_phos.7	0.503636	OCRL:K312N[carcinoma](cosmic)	0.732	0.477	PF03372.17	Exo_endo_phos	0.0377886	Neutral	3	78	NP_000267	low	1.52	0.96	2.08	0.011
NP_000267	542	R/S	OCRL	3	4952	ENSG00000122126	1626G>T	TOLERATED	0.6	2.78	probably damaging	0.983	-	-	-	0.73	0.471	-	-	-	Neutral	1	60	NP_000267	medium	1.935	1.67	2.2	0.433
NP_000273	117	T/P	PCCA	2	5095	ENSG00000175198	349A>C	TOLERATED	0.09	2.75	benign	0.198	CPSase_L_chain.5	7e-06	NA	0.78	0.64	PF00289.16	CPSase_L_chain	0	Neutral	6	92	NP_000273	low	1.02	0.43	1.61	0.316
NP_000289	251	G/S	PKLR	2	5313	ENSG00000143627	751G>A	DELETERIOUS	0.01	2.81	probably damaging	1	PK.27	0	NA	0.688	0.346	PF00224.15	PK	-0.0579919	Non-neutral	0	58	NP_000289	high	3.715	5.03	2.4	0.905
NP_000305	121	A/E	PTEN	2	5728	ENSG00000171862	362C>A	DELETERIOUS	0	2.81	probably damaging	0.999	-	-	-	0.042	0	PF00782.14	DSPc	0.522879	Non-neutral	3	78	NP_000305	high	3.855	5.23	2.48	0.935
NP_000305	121	A/P	PTEN	3	5728	ENSG00000171862	361G>C	DELETERIOUS	0.01	2.81	probably damaging	0.999	-	-	-	0.038	0	PF00782.14	DSPc	0.490694	Non-neutral	2	70	NP_000305	high	3.855	5.23	2.48	0.896
NP_000305	126	A/D	PTEN	3	5728	ENSG00000171862	377C>A	DELETERIOUS	0	2.81	probably damaging	0.999	-	-	-	0.028	0	PF00782.14	DSPc	2.87506	Non-neutral	3	78	NP_000305	medium	2.555	2.22	2.89	0.935
NP_000305	126	A/P	PTEN	2	5728	ENSG00000171862	376G>C	DELETERIOUS	0.01	2.81	probably damaging	1	-	-	-	0.02	0	PF00782.14	DSPc	2.58087	Non-neutral	1	63	NP_000305	high	3.71	4.53	2.89	0.905
NP_000305	126	A/T	PTEN	5	5728	ENSG00000171862	376G>A	DELETERIOUS	0.01	2.81	probably damaging	1	-	-	-	0.006	0	PF00782.14	DSPc	2.25181	Neutral	1	60	NP_000305	medium	3.16	3.43	2.89	0.905
NP_000305	148	A/T	PTEN	2	5728	ENSG00000171862	442G>A	DELETERIOUS	0.05	2.81	possibly damaging	0.507	-	-	-	0.092	0	PF00782.14	DSPc	-0.0104654	Neutral	6	92	NP_000305	low	1.375	2.24	0.51	0.515
NP_000305	151	A/T	PTEN	5	5728	ENSG00000171862	451G>A	DELETERIOUS	0.01	2.81	probably damaging	0.983	-	-	-	0.03	0	PF00782.14	DSPc	0.251812	Neutral	0	53	NP_000305	medium	3.04	3.31	2.77	0.835
NP_000305	79	A/T	PTEN	2	5728	ENSG00000171862	235G>A	TOLERATED	0.35	2.81	benign	0	-	-	-	0.184	0	PF00102.21	Y_phosphatase	0	Neutral	5	89	NP_000305	low	0.85	-0.09	1.79	0.021
NP_000305	105	C/F	PTEN	6	5728	ENSG00000171862	314G>T	DELETERIOUS	0	2.81	probably damaging	1	-	-	-	0.008	0	PF00782.14	DSPc	0	Non-neutral	3	78	NP_000305	medium	3.425	3.96	2.89	0.945
NP_000305	105	C/S	PTEN	3	5728	ENSG00000171862	314G>C	TOLERATED	0.13	2.81	probably damaging	0.988	-	-	-	0.04	0	PF00782.14	DSPc	0.251812	Non-neutral	0	58	NP_000305	medium	3.22	3.55	2.89	0.69
NP_000305	105	C/W	PTEN	4	5728	ENSG00000171862	315T>G	DELETERIOUS	0	2.81	probably damaging	1	-	-	-	0.062	0	PF00782.14	DSPc	0.330993	Non-neutral	4	82	NP_000305	high	4.115	5.34	2.89	0.945
NP_000305	105	C/Y	PTEN	2	5728	ENSG00000171862	314G>A	DELETERIOUS	0	2.81	probably damaging	1	-	-	-	0.012	0	PF00782.14	DSPc	0.189664	Non-neutral	3	78	NP_000305	high	3.565	4.24	2.89	0.945
NP_000305	124	C/S	PTEN	3	5728	ENSG00000171862	370T>A	DELETERIOUS	0	2.81	probably damaging	1	-	-	-	0.038	0	PF00782.14	DSPc	1.53812	Non-neutral	4	82	NP_000305	high	3.775	4.66	2.89	0.945
NP_000305	124	C/S	PTEN	4	5728	ENSG00000171862	371G>C	DELETERIOUS	0	2.81	probably damaging	1	-	-	-	0.038	0	PF00782.14	DSPc	1.53812	Non-neutral	4	82	NP_000305	high	3.775	4.66	2.89	0.945
NP_000305	136	C/F	PTEN	3	5728	ENSG00000171862	407G>T	DELETERIOUS	0	2.81	probably damaging	0.999	-	-	-	0.012	0	PF00782.14	DSPc	0.251812	Non-neutral	3	78	NP_000305	high	3.9	5.24	2.56	0.935
NP_000305	136	C/R	PTEN	2	5728	ENSG00000171862	406T>C	DELETERIOUS	0	2.81	probably damaging	0.998	-	-	-	0.016	0	PF00782.14	DSPc	1.30617	Non-neutral	5	87	NP_000305	high	3.9	5.24	2.56	0.919
NP_000305	136	C/Y	PTEN	7	5728	ENSG00000171862	407G>A	DELETERIOUS	0.02	2.81	probably damaging	0.999	-	-	-	0.02	0	PF00782.14	DSPc	0.888634	Non-neutral	3	78	NP_000305	medium	3.21	4.55	1.87	0.873
NP_000305	71	C/Y	PTEN	2	5728	ENSG00000171862	212G>A	DELETERIOUS	0	2.81	probably damaging	1	-	-	-	0.042	0	PF00782.14	DSPc	-0.562551	Non-neutral	4	82	NP_000305	high	3.955	5.02	2.89	0.945
NP_000305	107	D/Y	PTEN	3	5728	ENSG00000171862	319G>T	DELETERIOUS	0	2.81	probably damaging	0.996	-	-	-	0.044	0	PF00782.14	DSPc	8.07572	Non-neutral	2	70	NP_000305	medium	3.115	3.34	2.89	0.906
NP_000305	24	D/E	PTEN	2	5728	ENSG00000171862	72C>G	DELETERIOUS	0	2.8	probably damaging	1	-	-	-	0.024	0	-	-	-	Non-neutral	4	82	NP_000305	medium	3.12	3.3	2.94	0.945
NP_000305	24	D/G	PTEN	4	5728	ENSG00000171862	71A>G	DELETERIOUS	0	2.8	probably damaging	1	-	-	-	0.016	0	-	-	-	Non-neutral	3	78	NP_000305	high	4.015	5.09	2.94	0.945
NP_000305	24	D/N	PTEN	2	5728	ENSG00000171862	70G>A	DELETERIOUS	0	2.8	probably damaging	1	-	-	-	0.022	0	-	-	-	Non-neutral	1	63	NP_000305	medium	2.945	2.95	2.94	0.945
NP_000305	24	D/Y	PTEN	2	5728	ENSG00000171862	70G>T	DELETERIOUS	0	2.8	probably damaging	1	-	-	-	0.022	0	-	-	-	Non-neutral	5	87	NP_000305	high	4.365	5.79	2.94	0.945
NP_000305	252	D/G	PTEN	2	5728	ENSG00000171862	755A>G	DELETERIOUS	0	2.84	probably damaging	1	PTEN_C2.24	1.4465	PTEN:D252G[glioma](cosmic), PTEN:D252G[Autism spectrum disorder and macrocephaly](hgmd), PTEN_HUMAN:D252G[Macrocephaly/autism syndrome [MIM:605309]](sprot), PTEN:D252Y[glioma](cosmic)	0.064	0	PF10409.3	PTEN_C2	0.815791	Non-neutral	4	82	NP_000305	medium	2.885	3.69	2.08	0.945
NP_000305	252	D/Y	PTEN	3	5728	ENSG00000171862	754G>T	DELETERIOUS	0	2.84	probably damaging	1	PTEN_C2.24	1.4465	PTEN:D252G[glioma](cosmic), PTEN:D252G[Autism spectrum disorder and macrocephaly](hgmd), PTEN_HUMAN:D252G[Macrocephaly/autism syndrome [MIM:605309]](sprot), PTEN:D252Y[glioma](cosmic)	0.064	0	PF10409.3	PTEN_C2	0.370269	Non-neutral	5	87	NP_000305	medium	2.885	3.69	2.08	0.945
NP_000305	331	D/G	PTEN	3	5728	ENSG00000171862	992A>G	DELETERIOUS	0.02	3.04	probably damaging	1	PTEN_C2.50	0.280983	PTEN:D331G[adenocarcinoma,carcinoma](cosmic), PTEN_HUMAN:D331G[Cowden disease (CD) [MIM:158350]](sprot)	0.08	0	PF10409.3	PTEN_C2	1.79909	Non-neutral	3	78	NP_000305	medium	2.27	2.46	2.08	0.883
NP_000305	92	D/E	PTEN	2	5728	ENSG00000171862	276C>A	DELETERIOUS	0	2.81	probably damaging	1	-	-	-	0.03	0	PF00782.14	DSPc	0	Non-neutral	3	78	NP_000305	medium	2.71	2.53	2.89	0.945
NP_000305	92	D/G	PTEN	2	5728	ENSG00000171862	275A>G	DELETERIOUS	0	2.81	probably damaging	1	-	-	-	0.01	0	PF00782.14	DSPc	8.07572	Non-neutral	4	82	NP_000305	medium	3.055	3.22	2.89	0.945
NP_000305	92	D/H	PTEN	3	5728	ENSG00000171862	274G>C	DELETERIOUS	0	2.81	probably damaging	1	-	-	-	0.034	0	PF00782.14	DSPc	0.0757207	Non-neutral	6	93	NP_000305	high	4.375	5.86	2.89	0.945
NP_000305	92	D/N	PTEN	2	5728	ENSG00000171862	274G>A	DELETERIOUS	0	2.81	probably damaging	1	-	-	-	0.028	0	PF00782.14	DSPc	0.0713559	Non-neutral	5	87	NP_000305	high	4.03	5.17	2.89	0.945
NP_000305	92	D/V	PTEN	2	5728	ENSG00000171862	275A>T	DELETERIOUS	0	2.81	probably damaging	1	-	-	-	0.006	0	PF00782.14	DSPc	0.279841	Non-neutral	5	87	NP_000305	medium	3.48	4.07	2.89	0.945
NP_000305	256	E/K	PTEN	2	5728	ENSG00000171862	766G>A	TOLERATED	0.27	2.84	benign	0.192	PTEN_C2.28	2.23e-06	PTEN:E256K[glioblastoma,glioma](cosmic)	0.108	0	PF10409.3	PTEN_C2	2.43394	Neutral	2	69	NP_000305	medium	2.47	2.86	2.08	0.052
NP_000305	307	E/K	PTEN	3	5728	ENSG00000171862	919G>A	TOLERATED	0.1	4.32	benign	0.002	PTEN_C2.42	2.23e-06	PTEN.393189:E306K[Breast Cancer](mvp), PTEN:E307K[carcinoma](cosmic)	0.118	0	PF10409.3	PTEN_C2	0.132908	Neutral	1	60	NP_000305	medium	2.015	2.08	1.95	0.286
NP_000305	91	E/Q	PTEN	2	5728	ENSG00000171862	271G>C	DELETERIOUS	0.01	2.81	benign	0.385	-	-	-	0.06	0	PF00782.14	DSPc	-0.216709	Neutral	5	89	NP_000305	medium	2	1.7	2.3	0.528
NP_000305	271	F/S	PTEN	2	5728	ENSG00000171862	812T>C	DELETERIOUS	0	2.84	probably damaging	0.999	PTEN_C2.30	5.22e-05	NA	0.066	0	PF10409.3	PTEN_C2	0.321964	Non-neutral	3	78	NP_000305	medium	2.61	3.14	2.08	0.935
NP_000305	341	F/V	PTEN	2	5728	ENSG00000171862	1021T>G	DELETERIOUS	0.03	2.83	probably damaging	0.995	PTEN_C2.57	0.690735	PTEN:F341C[carcinoma](cosmic), PTEN:F341V[adenocarcinoma,carcinoma,glioma](cosmic), PTEN_HUMAN:F341V[Cowden disease (CD) [MIM:158350]](sprot)	0.068	0	PF10409.3	PTEN_C2	0.610029	Non-neutral	4	82	NP_000305	medium	2.83	3.58	2.08	0.822
NP_000305	37	F/S	PTEN	2	5728	ENSG00000171862	110T>C	DELETERIOUS	0	2.8	probably damaging	0.988	-	-	-	0.052	0	-	-	-	Non-neutral	3	78	NP_000305	medium	2.905	2.81	3	0.882
NP_000305	56	F/V	PTEN	2	5728	ENSG00000171862	166T>G	DELETERIOUS	0.01	2.81	possibly damaging	0.823	-	-	-	0.03	0	PF00782.14	DSPc	0.0534443	Non-neutral	0	58	NP_000305	medium	2.595	2.3	2.89	0.717
NP_000305	127	G/E	PTEN	3	5728	ENSG00000171862	380G>A	DELETERIOUS	0	2.81	probably damaging	1	-	-	-	0.02	0	PF00782.14	DSPc	0.189664	Non-neutral	5	87	NP_000305	high	4.455	6.02	2.89	0.945
NP_000305	129	G/R	PTEN	6	5728	ENSG00000171862	385G>A	DELETERIOUS	0	2.81	probably damaging	1	-	-	-	0.018	0	PF00782.14	DSPc	2.37675	Non-neutral	5	87	NP_000305	high	3.51	4.13	2.89	0.945
NP_000305	132	G/D	PTEN	4	5728	ENSG00000171862	395G>A	DELETERIOUS	0	2.81	probably damaging	1	-	-	-	0.044	0	PF00782.14	DSPc	2.30617	Non-neutral	6	93	NP_000305	high	4.39	5.89	2.89	0.945
NP_000305	132	G/S	PTEN	2	5728	ENSG00000171862	394G>A	DELETERIOUS	0	2.81	probably damaging	1	-	-	-	0.056	0	PF00782.14	DSPc	2.18966	Non-neutral	4	82	NP_000305	medium	3.235	3.58	2.89	0.945
NP_000305	165	G/E	PTEN	3	5728	ENSG00000171862	494G>A	DELETERIOUS	0	2.81	probably damaging	1	-	-	-	0.076	0	PF00102.21	Y_phosphatase	0.0604159	Non-neutral	3	78	NP_000305	medium	3.36	3.83	2.89	0.945
NP_000305	165	G/R	PTEN	6	5728	ENSG00000171862	493G>A	DELETERIOUS	0	2.81	probably damaging	1	-	-	-	0.086	0	PF00102.21	Y_phosphatase	-0.118505	Non-neutral	4	82	NP_000305	medium	3.47	4.05	2.89	0.945
NP_000305	251	G/C	PTEN	4	5728	ENSG00000171862	751G>T	DELETERIOUS	0	2.84	probably damaging	1	PTEN_C2.23	4.03528	PTEN:G251C[carcinoma,glioma](cosmic), PTEN_HUMAN:G251C[loss of phosphatase activity towards Ins(1,3,4,5](sprot), PTEN:G251D[glioma](cosmic), PTEN:G251V[carcinoma](cosmic)	0.064	0	PF10409.3	PTEN_C2	-0.102305	Non-neutral	4	82	NP_000305	medium	2.885	3.69	2.08	0.945
NP_000305	36	G/E	PTEN	4	5728	ENSG00000171862	107G>A	DELETERIOUS	0	2.8	probably damaging	1	-	-	-	0.022	0	-	-	-	Non-neutral	5	87	NP_000305	medium	3.32	3.6	3.04	0.945
NP_000305	36	G/V	PTEN	2	5728	ENSG00000171862	107G>T	DELETERIOUS	0.01	2.8	probably damaging	1	-	-	-	0.026	0	-	-	-	Non-neutral	4	82	NP_000305	high	4.015	4.99	3.04	0.905
NP_000305	44	G/D	PTEN	2	5728	ENSG00000171862	131G>A	DELETERIOUS	0.01	2.8	probably damaging	0.976	-	-	-	0.046	0	-	-	-	Neutral	0	53	NP_000305	medium	2.64	2.34	2.94	0.824
NP_000305	123	H/Y	PTEN	4	5728	ENSG00000171862	367C>T	DELETERIOUS	0	2.81	probably damaging	1	-	-	-	0.022	0	PF00782.14	DSPc	-0.131888	Non-neutral	5	87	NP_000305	medium	3.18	3.47	2.89	0.945
NP_000305	61	H/R	PTEN	6	5728	ENSG00000171862	182A>G	DELETERIOUS	0	2.81	probably damaging	1	-	-	-	0.03	0	PF00782.14	DSPc	8.07572	Non-neutral	3	78	NP_000305	high	3.7	4.57	2.83	0.945
NP_000305	93	H/Q	PTEN	3	5728	ENSG00000171862	279T>G	DELETERIOUS	0	2.81	probably damaging	1	-	-	-	0.028	0	PF00782.14	DSPc	0.0624924	Non-neutral	4	82	NP_000305	medium	3.495	4.1	2.89	0.945
NP_000305	93	H/Y	PTEN	3	5728	ENSG00000171862	277C>T	DELETERIOUS	0	2.81	probably damaging	1	-	-	-	0.018	0	PF00782.14	DSPc	8.07572	Non-neutral	4	82	NP_000305	medium	3.385	3.88	2.89	0.945
NP_000305	101	I/T	PTEN	7	5728	ENSG00000171862	302T>C	DELETERIOUS	0	2.81	probably damaging	0.988	-	-	-	0.02	0	PF00782.14	DSPc	-0.234083	Neutral	0	53	NP_000305	high	3.78	4.85	2.71	0.882
NP_000305	135	I/K	PTEN	3	5728	ENSG00000171862	404T>A	DELETERIOUS	0	2.81	probably damaging	0.994	-	-	-	0.03	0	PF00782.14	DSPc	0.251812	Non-neutral	5	87	NP_000305	high	4.045	5.26	2.83	0.897
NP_000305	135	I/V	PTEN	2	5728	ENSG00000171862	403A>G	TOLERATED	0.32	2.81	benign	0.069	-	-	-	0.044	0	PF00782.14	DSPc	0	Neutral	1	60	NP_000305	low	1.655	0.48	2.83	0.029
NP_000305	253	I/N	PTEN	2	5728	ENSG00000171862	758T>A	DELETERIOUS	0	2.84	probably damaging	0.998	PTEN_C2.25	2.23e-06	PTEN.393189:I252N[Breast Cancer](mvp), PTEN:I253N[glioma](cosmic)	0.09	0	PF10409.3	PTEN_C2	1.34679	Non-neutral	1	63	NP_000305	medium	2.69	3.3	2.08	0.919
NP_000305	125	K/E	PTEN	2	5728	ENSG00000171862	373A>G	DELETERIOUS	0	2.81	probably damaging	1	-	-	-	0.024	0	PF00782.14	DSPc	1.75696	Non-neutral	5	87	NP_000305	high	3.955	5.02	2.89	0.945
NP_000305	125	K/N	PTEN	2	5728	ENSG00000171862	375A>C	DELETERIOUS	0	2.81	probably damaging	1	-	-	-	0.038	0	PF00782.14	DSPc	1.27984	Non-neutral	4	82	NP_000305	high	4.3	5.71	2.89	0.945
NP_000305	128	K/N	PTEN	2	5728	ENSG00000171862	384G>T	DELETERIOUS	0.01	2.81	probably damaging	1	-	-	-	0.034	0	PF00782.14	DSPc	0.808114	Non-neutral	4	82	NP_000305	high	3.88	4.87	2.89	0.905
NP_000305	13	K/E	PTEN	2	5728	ENSG00000171862	37A>G	DELETERIOUS	0	2.8	probably damaging	1	-	-	-	0.158	0	-	-	-	Non-neutral	4	82	NP_000305	medium	3.235	4.52	1.95	0.945
NP_000305	66	K/E	PTEN	2	5728	ENSG00000171862	196A>G	DELETERIOUS	0.01	2.81	probably damaging	0.998	-	-	-	0.012	0	PF00782.14	DSPc	-0.131888	Neutral	0	53	NP_000305	medium	2.695	2.68	2.71	0.88
NP_000305	66	K/N	PTEN	3	5728	ENSG00000171862	198G>T	DELETERIOUS	0.01	2.81	probably damaging	0.998	-	-	-	0.026	0	PF00782.14	DSPc	-0.049218	Neutral	1	60	NP_000305	medium	2.975	3.24	2.71	0.88
NP_000305	108	L/R	PTEN	3	5728	ENSG00000171862	323T>G	DELETERIOUS	0.01	2.81	probably damaging	0.981	-	-	-	0.046	0	PF00782.14	DSPc	-0.0266522	Non-neutral	0	58	NP_000305	medium	3.17	4.04	2.3	0.831
NP_000305	112	L/P	PTEN	2	5728	ENSG00000171862	335T>C	DELETERIOUS	0	2.81	probably damaging	1	-	-	-	0.018	0	PF00782.14	DSPc	0.0757207	Non-neutral	3	78	NP_000305	high	4.19	5.61	2.77	0.945
NP_000305	112	L/V	PTEN	4	5728	ENSG00000171862	334C>G	DELETERIOUS	0.01	2.81	probably damaging	0.973	-	-	-	0.042	0	PF00782.14	DSPc	-0.168404	Neutral	0	53	NP_000305	medium	2.69	2.61	2.77	0.821
NP_000305	181	L/P	PTEN	2	5728	ENSG00000171862	542T>C	DELETERIOUS	0.01	2.8	probably damaging	0.996	-	-	-	0.06	0	PF00102.21	Y_phosphatase	5.17393	Non-neutral	2	70	NP_000305	high	3.96	4.98	2.94	0.867
NP_000305	23	L/F	PTEN	3	5728	ENSG00000171862	69A>C	DELETERIOUS	0	2.8	probably damaging	0.999	-	-	-	0.03	0	-	-	-	Neutral	1	60	NP_000305	medium	2.985	3.03	2.94	0.935
NP_000305	42	L/R	PTEN	6	5728	ENSG00000171862	125T>G	TOLERATED	0.18	2.8	possibly damaging	0.598	-	-	-	0.024	0	-	-	-	Non-neutral	1	63	NP_000305	medium	1.91	0.88	2.94	0.263
NP_000305	57	L/S	PTEN	2	5728	ENSG00000171862	170T>C	DELETERIOUS	0	2.81	probably damaging	1	-	-	-	0.042	0	PF00782.14	DSPc	8.07572	Non-neutral	2	70	NP_000305	high	4.125	5.61	2.64	0.945
NP_000305	57	L/W	PTEN	2	5728	ENSG00000171862	170T>G	DELETERIOUS	0	2.81	probably damaging	0.994	-	-	-	0.1	0	PF00782.14	DSPc	8.07572	Non-neutral	3	78	NP_000305	high	4.125	5.61	2.64	0.897
NP_000305	134	M/L	PTEN	2	5728	ENSG00000171862	400A>T	TOLERATED	0.07	2.81	possibly damaging	0.841	-	-	-	0.096	0	PF00782.14	DSPc	1.11711	Non-neutral	0	58	NP_000305	low	1.515	0.26	2.77	0.641
NP_000305	35	M/V	PTEN	2	5728	ENSG00000171862	103A>G	DELETERIOUS	0	2.8	probably damaging	0.999	-	-	-	0.09	0	-	-	-	Non-neutral	3	78	NP_000305	medium	2.31	1.68	2.94	0.935
NP_000305	82	N/T	PTEN	2	5728	ENSG00000171862	245A>C	TOLERATED	0.35	2.81	benign	0.055	-	-	-	0.138	0	PF00782.14	DSPc	-0.0609564	Neutral	2	69	NP_000305	medium	2.495	3.2	1.79	0.024
NP_000305	204	P/T	PTEN	2	5728	ENSG00000171862	610C>A	DELETERIOUS	0.02	2.87	benign	0.368	PTEN_C2.6	0.690735	PTEN.393189:P204R[Glioma](mvp), PTEN:P204S[glioma](cosmic), PTEN:P204T[adenocarcinoma,carcinoma](cosmic)	0.09	0	PF10409.3	PTEN_C2	0.489455	Neutral	1	60	NP_000305	medium	2.65	3.22	2.08	0.5
NP_000305	246	P/L	PTEN	7	5728	ENSG00000171862	737C>T	TOLERATED	0.23	2.84	benign	0.04	PTEN_C2.22	3.21426	PTEN:P246L[glioma,malignant_melanoma,melanoma](cosmic), PTEN:P246L[Bannayan-Riley-Ruvalcaba syndrome](hgmd), PTEN_HUMAN:P246L[Cowden disease (CD) [MIM:158350];Bannayan-Zonana syndrome (BZS) [MIM:153480]](sprot), PTEN.NM_000314:P246L[Lung adenocarcinoma](tsp_lung)	0.09	0	PF10409.3	PTEN_C2	0.321964	Non-neutral	0	58	NP_000305	medium	2.51	2.94	2.08	0.044
NP_000305	339	P/S	PTEN	2	5728	ENSG00000171862	1015C>T	TOLERATED	0.18	2.83	probably damaging	1	PTEN_C2.56	0.280983	PTEN:P339L[malignant_melanoma,melanoma](cosmic), PTEN:P339S[carcinoma](cosmic)	0.066	0	PF10409.3	PTEN_C2	-0.0889411	Neutral	4	85	NP_000305	medium	1.975	1.87	2.08	0.556
NP_000305	38	P/S	PTEN	5	5728	ENSG00000171862	112C>T	DELETERIOUS	0	2.8	probably damaging	1	-	-	-	0.032	0	-	-	-	Neutral	0	53	NP_000305	high	4.11	5.18	3.04	0.945
NP_000305	95	P/L	PTEN	3	5728	ENSG00000171862	284C>T	TOLERATED	0.31	2.81	probably damaging	0.988	-	-	-	0.066	0	PF00782.14	DSPc	-0.432918	Neutral	0	53	NP_000305	medium	3.25	4.02	2.48	0.465
NP_000305	95	P/S	PTEN	3	5728	ENSG00000171862	283C>T	TOLERATED	0.31	2.81	possibly damaging	0.71	-	-	-	0.04	0	PF00782.14	DSPc	-0.0609564	Neutral	5	89	NP_000305	medium	2.38	2.28	2.48	0.284
NP_000305	96	P/L	PTEN	3	5728	ENSG00000171862	287C>T	DELETERIOUS	0	2.81	probably damaging	1	-	-	-	0.074	0	PF00782.14	DSPc	0.0347621	Non-neutral	1	63	NP_000305	high	3.845	4.92	2.77	0.945
NP_000305	171	Q/E	PTEN	2	5728	ENSG00000171862	511C>G	DELETERIOUS	0	2.81	probably damaging	1	-	-	-	0.026	0	PF00102.21	Y_phosphatase	-0.320925	Non-neutral	3	78	NP_000305	medium	3.4	3.91	2.89	0.945
NP_000305	171	Q/P	PTEN	2	5728	ENSG00000171862	512A>C	DELETERIOUS	0	2.81	probably damaging	1	-	-	-	0.026	0	PF00102.21	Y_phosphatase	0	Non-neutral	4	82	NP_000305	high	3.95	5.01	2.89	0.945
NP_000305	130	R/G	PTEN	62	5728	ENSG00000171862	388C>G	DELETERIOUS	0	2.81	probably damaging	1	-	-	-	0.014	0	PF00782.14	DSPc	0.154902	Non-neutral	5	87	NP_000305	high	4.43	5.97	2.89	0.945
NP_000305	130	R/L	PTEN	7	5728	ENSG00000171862	389G>T	DELETERIOUS	0	2.81	probably damaging	1	-	-	-	0.026	0	PF00782.14	DSPc	-0.720159	Non-neutral	5	87	NP_000305	high	4.085	5.28	2.89	0.945
NP_000305	130	R/P	PTEN	4	5728	ENSG00000171862	389G>C	DELETERIOUS	0	2.81	probably damaging	1	-	-	-	0.026	0	PF00782.14	DSPc	0.154902	Non-neutral	7	96	NP_000305	high	3.88	4.87	2.89	0.945
NP_000305	130	R/Q	PTEN	42	5728	ENSG00000171862	389G>A	DELETERIOUS	0	2.81	probably damaging	1	-	-	-	0.026	0	PF00782.14	DSPc	-0.380211	Non-neutral	5	87	NP_000305	high	4.085	5.28	2.89	0.945
NP_000305	142	R/Q	PTEN	4	5728	ENSG00000171862	425G>A	TOLERATED	0.32	2.81	benign	0.418	-	-	-	0.05	0	PF00782.14	DSPc	1.22185	Neutral	6	92	NP_000305	low	1.52	0.84	2.2	0.16
NP_000305	142	R/W	PTEN	3	5728	ENSG00000171862	424C>T	DELETERIOUS	0.04	2.81	probably damaging	0.997	-	-	-	0.066	0	PF00782.14	DSPc	0.939044	Neutral	0	53	NP_000305	medium	2.99	3.78	2.2	0.815
NP_000305	14	R/G	PTEN	2	5728	ENSG00000171862	40A>G	DELETERIOUS	0.02	2.8	probably damaging	0.996	-	-	-	0.024	0	-	-	-	Non-neutral	2	70	NP_000305	medium	3.445	4.41	2.48	0.845
NP_000305	159	R/K	PTEN	4	5728	ENSG00000171862	476G>A	DELETERIOUS	0	2.81	probably damaging	0.999	-	-	-	0.032	0	PF00782.14	DSPc	0.0442037	Neutral	1	60	NP_000305	medium	2.59	2.29	2.89	0.935
NP_000305	159	R/S	PTEN	4	5728	ENSG00000171862	477G>T	DELETERIOUS	0	2.81	probably damaging	1	-	-	-	0.022	0	PF00782.14	DSPc	0.0757207	Non-neutral	3	78	NP_000305	high	4.325	5.76	2.89	0.945
NP_000305	15	R/I	PTEN	3	5728	ENSG00000171862	44G>T	DELETERIOUS	0	2.8	probably damaging	0.998	-	-	-	0.02	0	-	-	-	Non-neutral	4	82	NP_000305	medium	3.245	3.6	2.89	0.919
NP_000305	15	R/S	PTEN	3	5728	ENSG00000171862	45A>C	DELETERIOUS	0	2.8	probably damaging	0.999	-	-	-	0.01	0	-	-	-	Non-neutral	4	82	NP_000305	high	3.935	4.98	2.89	0.935
NP_000305	161	R/I	PTEN	2	5728	ENSG00000171862	482G>T	TOLERATED	0.41	2.81	benign	0.153	-	-	-	0.062	0	PF00102.21	Y_phosphatase	5.17393	Neutral	2	69	NP_000305	medium	2.365	2.53	2.2	0.028
NP_000305	161	R/K	PTEN	2	5728	ENSG00000171862	482G>A	TOLERATED	0.8	2.81	benign	0.004	-	-	-	0.078	0	PF00102.21	Y_phosphatase	0.0190232	Neutral	7	94	NP_000305	low	1.075	0.65	1.5	0.001
NP_000305	173	R/C	PTEN	27	5728	ENSG00000171862	517C>T	DELETERIOUS	0	2.81	probably damaging	1	-	-	-	0.024	0	PF00102.21	Y_phosphatase	-0.0336831	Non-neutral	4	82	NP_000305	high	4.29	5.69	2.89	0.945
NP_000305	173	R/H	PTEN	22	5728	ENSG00000171862	518G>A	DELETERIOUS	0	2.81	probably damaging	1	-	-	-	0.064	0	PF00102.21	Y_phosphatase	0.0770152	Non-neutral	3	78	NP_000305	medium	3.485	4.08	2.89	0.945
NP_000305	308	R/C	PTEN	2	5728	ENSG00000171862	922C>T	TOLERATED	0.15	4.32	benign	0.008	PTEN_C2.43	0.0248898	PTEN:R308C[glioblastoma,glioma,malignant_melanoma,melanoma](cosmic)	0.184	0	PF10409.3	PTEN_C2	0	Neutral	2	69	NP_000305	low	1.245	1.39	1.1	0.241
NP_000305	47	R/G	PTEN	2	5728	ENSG00000171862	139A>G	DELETERIOUS	0	2.8	probably damaging	1	-	-	-	0.026	0	-	-	-	Non-neutral	4	82	NP_000305	high	4.215	5.54	2.89	0.945
NP_000305	10	S/N	PTEN	2	5728	ENSG00000171862	29G>A	DELETERIOUS	0	2.8	probably damaging	1	-	-	-	0.184	0	-	-	-	Non-neutral	4	82	NP_000305	medium	3.36	4.77	1.95	0.945
NP_000305	170	S/I	PTEN	3	5728	ENSG00000171862	509G>T	DELETERIOUS	0	2.81	probably damaging	1	-	-	-	0.012	0	PF00102.21	Y_phosphatase	0	Non-neutral	4	82	NP_000305	high	4.29	5.69	2.89	0.945
NP_000305	170	S/N	PTEN	3	5728	ENSG00000171862	509G>A	DELETERIOUS	0	2.81	probably damaging	0.999	-	-	-	0.026	0	PF00102.21	Y_phosphatase	-0.192606	Non-neutral	3	78	NP_000305	high	3.94	4.99	2.89	0.935
NP_000305	364	S/C	PTEN	2	5728	ENSG00000171862	1091C>G	DELETERIOUS	0.02	3.43	possibly damaging	0.938	-	-	-	0.146	0	-	-	-	Neutral	5	89	NP_000305	neutral	0.695	1.39	0	0.766
NP_000305	160	T/I	PTEN	2	5728	ENSG00000171862	479C>T	DELETERIOUS	0.01	2.81	probably damaging	0.999	-	-	-	0.024	0	PF00102.21	Y_phosphatase	0	Neutral	1	60	NP_000305	medium	3.46	4.03	2.89	0.896
NP_000305	167	T/A	PTEN	4	5728	ENSG00000171862	499A>G	TOLERATED	0.23	2.81	probably damaging	0.97	-	-	-	0.018	0	PF00102.21	Y_phosphatase	-0.363677	Non-neutral	2	70	NP_000305	medium	2.965	3.04	2.89	0.454
NP_000305	26	T/P	PTEN	2	5728	ENSG00000171862	76A>C	DELETERIOUS	0	2.8	probably damaging	0.994	-	-	-	0.066	0	-	-	-	Non-neutral	3	78	NP_000305	high	3.525	4.34	2.71	0.897
NP_000305	401	T/I	PTEN	2	5728	ENSG00000171862	1202C>T	DELETERIOUS	0	4.32	probably damaging	0.99	-	-	-	0.122	0	-	-	-	Non-neutral	0	58	NP_000305	neutral	0.695	1.39	0	0.886
NP_000305	133	V/I	PTEN	2	5728	ENSG00000171862	397G>A	TOLERATED	0.6	2.81	possibly damaging	0.765	-	-	-	0.058	0	PF00782.14	DSPc	1.27984	Neutral	0	53	NP_000305	medium	2.025	2.18	1.87	0.288
NP_000305	111	W/R	PTEN	3	5728	ENSG00000171862	331T>C	DELETERIOUS	0	2.81	probably damaging	0.965	-	-	-	0.048	0	PF00782.14	DSPc	0.0624924	Non-neutral	4	82	NP_000305	medium	3.1	3.43	2.77	0.851
NP_000305	155	Y/C	PTEN	3	5728	ENSG00000171862	464A>G	DELETERIOUS	0	2.81	probably damaging	1	-	-	-	0.014	0	PF00782.14	DSPc	0.69897	Non-neutral	3	78	NP_000305	medium	3.055	3.34	2.77	0.945
NP_000305	155	Y/H	PTEN	3	5728	ENSG00000171862	463T>C	DELETERIOUS	0	2.81	probably damaging	1	-	-	-	0.048	0	PF00782.14	DSPc	0.0757207	Non-neutral	3	78	NP_000305	medium	3.4	4.03	2.77	0.945
NP_000305	16	Y/C	PTEN	2	5728	ENSG00000171862	47A>G	DELETERIOUS	0	2.8	probably damaging	0.997	-	-	-	0.038	0	-	-	-	Non-neutral	4	82	NP_000305	medium	3.445	4.49	2.4	0.911
NP_000305	174	Y/D	PTEN	2	5728	ENSG00000171862	520T>G	DELETERIOUS	0	2.81	probably damaging	1	-	-	-	0.032	0	PF00102.21	Y_phosphatase	-0.224015	Non-neutral	5	87	NP_000305	high	4.17	5.51	2.83	0.945
NP_000305	177	Y/C	PTEN	4	5728	ENSG00000171862	530A>G	DELETERIOUS	0	2.81	probably damaging	0.999	-	-	-	0.034	0	PF00102.21	Y_phosphatase	-0.0336831	Non-neutral	3	78	NP_000305	high	4.355	5.67	3.04	0.935
NP_000305	27	Y/C	PTEN	2	5728	ENSG00000171862	80A>G	DELETERIOUS	0	2.8	probably damaging	0.997	-	-	-	0.044	0	-	-	-	Non-neutral	5	87	NP_000305	high	3.94	5.05	2.83	0.911
NP_000305	68	Y/H	PTEN	8	5728	ENSG00000171862	202T>C	DELETERIOUS	0.04	2.81	probably damaging	1	-	-	-	0.018	0	PF00782.14	DSPc	8.07572	Non-neutral	4	82	NP_000305	medium	3.03	3.92	2.14	0.849
NP_000305	88	Y/C	PTEN	4	5728	ENSG00000171862	263A>G	DELETERIOUS	0.01	2.81	possibly damaging	0.576	-	-	-	0.02	0	PF00782.14	DSPc	8.07572	Neutral	2	69	NP_000305	medium	1.94	1.11	2.77	0.603
NP_000312	706	C/F	RB1	4	5925	ENSG00000139687	2117G>T	DELETERIOUS	0	2.98	probably damaging	1	RB_B.18	4.30212	RB1:C706F[carcinoma](cosmic), RB1:C706F[Retinoblastoma](hgmd), RB1.226395:C706F[Small Cell Lung Cancer](mvp), RB1:C706Y[Retinoblastoma](hgmd)	0.196	0	PF01857.14	RB_B	0.265314	Non-neutral	4	82	NP_000312	medium	3.38	4.68	2.08	0.945
NP_000312	661	R/W	RB1	3	5925	ENSG00000139687	1981C>T	DELETERIOUS	0	2.98	probably damaging	1	RB_B.7	1.83626	RB1:R661W[carcinoma](cosmic), RB1:R661W[Retinoblastoma](hgmd)	0.074	0	PF01857.14	RB_B	0.323306	Non-neutral	5	87	NP_000312	high	3.66	4.76	2.56	0.945
NP_000312	754	V/G	RB1	2	5925	ENSG00000139687	2261T>G	DELETERIOUS	0	2.98	possibly damaging	0.704	RB_B.24	0.882075	RB1:V754G[glioma](cosmic)	0.198	0	PF01857.14	RB_B	1.16058	Non-neutral	2	70	NP_000312	low	1.575	1.54	1.61	0.698
NP_000360	623	A/S	TSHR	12	7253	ENSG00000165409	1867G>T	DELETERIOUS	0	2.83	probably damaging	0.999	7tm_1.198	100	TSHR:A623F[adenoma,adenoma-nodule-goitre](cosmic), TSHR:A623I[adenoma,adenoma-nodule-goitre](cosmic), TSHR_HUMAN:A623I[Hyperthyroidism [MIM:603372]](sprot), TSHR:A623S[adenoma,adenoma-nodule-goitre,carcinoma](cosmic), TSHR:A623V[adenoma,adenoma-nodule-goitre,nodule](cosmic), TSHR:A623V[Hyperthyroidism](hgmd), TSHR_HUMAN:A623V[Hyperthyroidism [MIM:603372]](sprot), MC5R_HUMAN:Q235K[ 10% increase of…	0.246	0.001	PF00001.15	7tm_1	-0.650121	Non-neutral	2	70	NP_000360	medium	3.095	4.69	1.5	0.935
NP_000360	623	A/V	TSHR	10	7253	ENSG00000165409	1868C>T	DELETERIOUS	0	2.83	probably damaging	0.999	7tm_1.198	100	TSHR:A623F[adenoma,adenoma-nodule-goitre](cosmic), TSHR:A623I[adenoma,adenoma-nodule-goitre](cosmic), TSHR_HUMAN:A623I[Hyperthyroidism [MIM:603372]](sprot), TSHR:A623S[adenoma,adenoma-nodule-goitre,carcinoma](cosmic), TSHR:A623V[adenoma,adenoma-nodule-goitre,nodule](cosmic), TSHR:A623V[Hyperthyroidism](hgmd), TSHR_HUMAN:A623V[Hyperthyroidism [MIM:603372]](sprot), MC5R_HUMAN:Q235K[ 10% increase of…	0.222	0.001	PF00001.15	7tm_1	-0.30103	Non-neutral	2	70	NP_000360	low	1.87	1.54	2.2	0.935
NP_000360	619	D/G	TSHR	10	7253	ENSG00000165409	1856A>G	DELETERIOUS	0.01	2.83	probably damaging	0.999	7tm_1.194	11.6192	TSHR:D619G[adenoma,adenoma-nodule-goitre,nodule](cosmic), TSHR_HUMAN:D619G[Hyperthyroidism [MIM:603372]](sprot)	0.24	0.001	PF00001.15	7tm_1	0.6072	Non-neutral	1	63	NP_000360	medium	3.355	4.51	2.2	0.896
NP_000360	633	D/E	TSHR	9	7253	ENSG00000165409	1899C>A	DELETERIOUS	0	2.83	probably damaging	0.998	7tm_1.208	13.2103	TSHR_HUMAN:D633A[Hyperthyroidism [MIM:603372]](sprot), TSHR:D633E[adenoma,adenoma-nodule-goitre,hyperplastic_nodule](cosmic), TSHR_HUMAN:D633E[Hyperthyroidism [MIM:603372]](sprot), TSHR:D633H[adenoma,adenoma-nodule-goitre,carcinoma,nodule](cosmic), TSHR_HUMAN:D633H[Hyperthyroidism [MIM:603372]](sprot), TSHR:D633Y[adenoma,adenoma-nodule-goitre,carcinoma,nodule](cosmic), TSHR_HUMAN:D633Y[Hyperthyro…	0.15	0	PF00001.15	7tm_1	0.808114	Non-neutral	2	70	NP_000360	medium	3.44	4.68	2.2	0.919
NP_000360	633	D/H	TSHR	8	7253	ENSG00000165409	1897G>C	DELETERIOUS	0	2.83	probably damaging	1	7tm_1.208	13.2103	TSHR_HUMAN:D633A[Hyperthyroidism [MIM:603372]](sprot), TSHR:D633E[adenoma,adenoma-nodule-goitre,hyperplastic_nodule](cosmic), TSHR_HUMAN:D633E[Hyperthyroidism [MIM:603372]](sprot), TSHR:D633H[adenoma,adenoma-nodule-goitre,carcinoma,nodule](cosmic), TSHR_HUMAN:D633H[Hyperthyroidism [MIM:603372]](sprot), TSHR:D633Y[adenoma,adenoma-nodule-goitre,carcinoma,nodule](cosmic), TSHR_HUMAN:D633Y[Hyperthyro…	0.114	0	PF00001.15	7tm_1	0.655504	Non-neutral	4	82	NP_000360	high	3.99	5.78	2.2	0.945
NP_000360	633	D/Y	TSHR	11	7253	ENSG00000165409	1897G>T	DELETERIOUS	0	2.83	probably damaging	1	7tm_1.208	13.2103	TSHR_HUMAN:D633A[Hyperthyroidism [MIM:603372]](sprot), TSHR:D633E[adenoma,adenoma-nodule-goitre,hyperplastic_nodule](cosmic), TSHR_HUMAN:D633E[Hyperthyroidism [MIM:603372]](sprot), TSHR:D633H[adenoma,adenoma-nodule-goitre,carcinoma,nodule](cosmic), TSHR_HUMAN:D633H[Hyperthyroidism [MIM:603372]](sprot), TSHR:D633Y[adenoma,adenoma-nodule-goitre,carcinoma,nodule](cosmic), TSHR_HUMAN:D633Y[Hyperthyro…	0.118	0	PF00001.15	7tm_1	0.677781	Non-neutral	3	78	NP_000360	high	3.99	5.78	2.2	0.945
NP_000360	631	F/I	TSHR	2	7253	ENSG00000165409	1891T>A	DELETERIOUS	0	2.83	probably damaging	1	7tm_1.206	100	TSHR:F631C[adenoma,adenoma-nodule-goitre](cosmic), TSHR_HUMAN:F631C[Hyperthyroidism [MIM:603372]](sprot), TSHR:F631I[carcinoma](cosmic), TSHR:F631L[adenoma,adenoma-nodule-goitre,goitre,nodule](cosmic), TSHR:F631L[Hyperthyroidism](hgmd), TSHR_HUMAN:F631L[Non-autoimmune hyperthyroidism [MIM:609152]](sprot), TSHR:F631S[Hyperthyroidism](hgmd), TSHR:F631V[adenoma-nodule-goitre,goitre](cosmic), TSHR:F6…	0.108	0	PF00001.15	7tm_1	1.6555	Non-neutral	2	70	NP_000360	medium	2.325	2.45	2.2	0.945
NP_000360	631	F/L	TSHR	3	7253	ENSG00000165409	1891T>C	DELETERIOUS	0	2.83	probably damaging	0.999	7tm_1.206	100	TSHR:F631C[adenoma,adenoma-nodule-goitre](cosmic), TSHR_HUMAN:F631C[Hyperthyroidism [MIM:603372]](sprot), TSHR:F631I[carcinoma](cosmic), TSHR:F631L[adenoma,adenoma-nodule-goitre,goitre,nodule](cosmic), TSHR:F631L[Hyperthyroidism](hgmd), TSHR_HUMAN:F631L[Non-autoimmune hyperthyroidism [MIM:609152]](sprot), TSHR:F631S[Hyperthyroidism](hgmd), TSHR:F631V[adenoma-nodule-goitre,goitre](cosmic), TSHR:F6…	0.14	0	PF00001.15	7tm_1	1.58087	Neutral	0	53	NP_000360	medium	2.095	1.99	2.2	0.935
NP_000360	631	F/L	TSHR	3	7253	ENSG00000165409	1893C>A	DELETERIOUS	0	2.83	probably damaging	0.999	7tm_1.206	100	TSHR:F631C[adenoma,adenoma-nodule-goitre](cosmic), TSHR_HUMAN:F631C[Hyperthyroidism [MIM:603372]](sprot), TSHR:F631I[carcinoma](cosmic), TSHR:F631L[adenoma,adenoma-nodule-goitre,goitre,nodule](cosmic), TSHR:F631L[Hyperthyroidism](hgmd), TSHR_HUMAN:F631L[Non-autoimmune hyperthyroidism [MIM:609152]](sprot), TSHR:F631S[Hyperthyroidism](hgmd), TSHR:F631V[adenoma-nodule-goitre,goitre](cosmic), TSHR:F6…	0.14	0	PF00001.15	7tm_1	1.58087	Neutral	0	53	NP_000360	medium	2.095	1.99	2.2	0.935
NP_000360	486	I/F	TSHR	7	7253	ENSG00000165409	1456A>T	DELETERIOUS	0	2.83	probably damaging	0.999	7tm_1.54	9.66375	AVPR2:G107E[Diabetes insipidus, nephrogenic](hgmd), V2R_HUMAN:G107E[Diabetes insipidus nephrogenic X-linked (XNDI) [MIM:304800]](sprot), TSHR:I486F[adenoma,adenoma-nodule-goitre,carcinoma,nodule](cosmic), TSHR_HUMAN:I486F[Hyperthyroidism [MIM:603372]](sprot), TSHR:I486M[adenoma,adenoma-nodule-goitre](cosmic), TSHR_HUMAN:I486M[Hyperthyroidism [MIM:603372]](sprot), TSHR:I486N[adenoma-nodule-goitre,…	0.164	0	PF00001.15	7tm_1	0.117113	Non-neutral	0	58	NP_000360	medium	2.715	3.35	2.08	0.935
NP_000360	486	I/M	TSHR	3	7253	ENSG00000165409	1458C>G	DELETERIOUS	0	2.83	probably damaging	0.999	7tm_1.54	9.66375	AVPR2:G107E[Diabetes insipidus, nephrogenic](hgmd), V2R_HUMAN:G107E[Diabetes insipidus nephrogenic X-linked (XNDI) [MIM:304800]](sprot), TSHR:I486F[adenoma,adenoma-nodule-goitre,carcinoma,nodule](cosmic), TSHR_HUMAN:I486F[Hyperthyroidism [MIM:603372]](sprot), TSHR:I486M[adenoma,adenoma-nodule-goitre](cosmic), TSHR_HUMAN:I486M[Hyperthyroidism [MIM:603372]](sprot), TSHR:I486N[adenoma-nodule-goitre,…	0.154	0	PF00001.15	7tm_1	0.117113	Non-neutral	4	82	NP_000360	medium	3.34	4.6	2.08	0.935
NP_000360	568	I/T	TSHR	7	7253	ENSG00000165409	1703T>C	DELETERIOUS	0	2.83	probably damaging	0.999	7tm_1.138	8.83197	TSHR:I568T[adenoma,adenoma-nodule-goitre,hyperplastic_nodule,nodule](cosmic), TSHR:I568T[Hyperthyroidism](hgmd), TSHR_HUMAN:I568T[Hyperthyroidism [MIM:603372]](sprot), TSHR:I568V[Hyperthyroidism, nonautoimmune](hgmd), CXCR4.226176:N192S[Normal,Colorectal Cancer](mvp), OR51E1:V186A[Colorectal](jhu)	0.194	0	PF00001.15	7tm_1	0.632023	Non-neutral	3	78	NP_000360	medium	2.695	3.31	2.08	0.935
NP_000360	630	I/L	TSHR	11	7253	ENSG00000165409	1888A>C	DELETERIOUS	0	2.83	probably damaging	0.992	7tm_1.205	9.66375	GPR73.331202:A292V[Colorectal Cancer](mvp), TSHR:I630L[adenoma,adenoma-nodule-goitre,goitre,nodule](cosmic), TSHR_HUMAN:I630L[Hyperthyroidism [MIM:603372]](sprot), TSHR:I630M[Hyperfunctioning thyroid nodules](hgmd), MC4R:L250Q[Obesity, autosomal dominant](hgmd), HTR5A:R262C[Colorectal](jhu), OR51E1:V243I[Colorectal](jhu)	0.188	0	PF00001.15	7tm_1	0.376751	Non-neutral	0	58	NP_000360	low	1.63	1.87	1.39	0.892
NP_000360	512	L/Q	TSHR	5	7253	ENSG00000165409	1535T>A	DELETERIOUS	0	2.83	probably damaging	1	7tm_1.79	13.2103	CNR2_HUMAN:D130A[ Loss of ligand binding. Alters agonist-induced inhibitory effect on adenylate cyclase.](mutagen), LHCGR:L457R[Male precocious puberty](hgmd), LSHR_HUMAN:L457R[Familial male precocious puberty (FMPP) [MIM:176410]](sprot), TSHR:L512Q[adenoma,adenoma-nodule-goitre,hyperplastic_nodule,nodule](cosmic), TSHR:L512Q[Hyperthyroidism](hgmd), TSHR_HUMAN:L512Q[in TTNs; 5 times higher levels…	0.116	0	PF00001.15	7tm_1	0.321233	Non-neutral	4	82	NP_000360	high	4.095	5.99	2.2	0.945
NP_000360	512	L/R	TSHR	5	7253	ENSG00000165409	1535T>G	DELETERIOUS	0	2.83	probably damaging	1	7tm_1.79	13.2103	CNR2_HUMAN:D130A[ Loss of ligand binding. Alters agonist-induced inhibitory effect on adenylate cyclase.](mutagen), LHCGR:L457R[Male precocious puberty](hgmd), LSHR_HUMAN:L457R[Familial male precocious puberty (FMPP) [MIM:176410]](sprot), TSHR:L512Q[adenoma,adenoma-nodule-goitre,hyperplastic_nodule,nodule](cosmic), TSHR:L512Q[Hyperthyroidism](hgmd), TSHR_HUMAN:L512Q[in TTNs; 5 times higher levels…	0.096	0	PF00001.15	7tm_1	0.455932	Non-neutral	6	93	NP_000360	high	4.095	5.99	2.2	0.945
NP_000360	629	L/F	TSHR	10	7253	ENSG00000165409	1887G>C	DELETERIOUS	0	2.83	probably damaging	0.956	7tm_1.204	10.6433	LHCGR:I575L[Male precocious puberty](hgmd), LSHR_HUMAN:I575L[Familial male precocious puberty (FMPP) [MIM:176410]](sprot), TSHR:L629F[adenoma,adenoma-nodule-goitre,hyperplastic_nodule,nodule](cosmic), TSHR:L629F[Hyperthyroidism](hgmd), TSHR_HUMAN:L629F[Non-autoimmune hyperthyroidism [MIM:609152]](sprot)	0.198	0	PF00001.15	7tm_1	1.10914	Non-neutral	2	70	NP_000360	medium	3.265	4.45	2.08	0.844
NP_000360	453	M/T	TSHR	26	7253	ENSG00000165409	1358T>C	DELETERIOUS	0	2.83	probably damaging	0.997	7tm_1.22	100	LHCGR:M398T[Male precocious puberty](hgmd), LSHR_HUMAN:M398T[Familial male precocious puberty (FMPP) [MIM:176410]](sprot), TSHR:M453T[adenoma,adenoma-nodule-goitre,adenomatous_nodule,carcinoma,hyperplastic_nodule,nodule](cosmic), TSHR:M453T[Hyperthyroidism](hgmd), TSHR_HUMAN:M453T[Non-autoimmune hyperthyroidism [MIM:609152]](sprot)	0.1	0	PF00001.15	7tm_1	-0.367977	Non-neutral	3	78	NP_000360	high	3.7	5.32	2.08	0.911
NP_000360	281	S/I	TSHR	2	7253	ENSG00000165409	842G>T	DELETERIOUS	0	2.87	probably damaging	0.994	-	-	-	0.132	0	-	-	-	Non-neutral	2	70	NP_000360	high	3.685	4.81	2.56	0.897
NP_000360	281	S/N	TSHR	4	7253	ENSG00000165409	842G>A	DELETERIOUS	0	2.87	probably damaging	0.986	-	-	-	0.12	0	-	-	-	Neutral	0	53	NP_000360	high	3.685	4.81	2.56	0.879
NP_000360	281	S/T	TSHR	3	7253	ENSG00000165409	842G>C	DELETERIOUS	0.01	2.87	possibly damaging	0.482	-	-	-	0.154	0	-	-	-	Non-neutral	1	63	NP_000360	high	3.685	4.81	2.56	0.566
NP_000360	425	S/I	TSHR	4	7253	ENSG00000165409	1274G>T	DELETERIOUS	0.01	2.83	probably damaging	0.974	7TM_GPCR_Srx.2	3.35088	TSHR:S425I[adenoma,adenoma-nodule-goitre,nodule](cosmic), TSHR_HUMAN:S425I[in TTNs; 8 to 9 times higher levels of basal cAMP than wild-type TSHR and similar response to maximal TSH stimulation](sprot)	0.21	0	-	-	-	Non-neutral	0	58	NP_000360	medium	2.565	3.74	1.39	0.822
NP_000360	505	S/N	TSHR	2	7253	ENSG00000165409	1514G>A	DELETERIOUS	0.01	2.83	probably damaging	0.997	7tm_1.73	1.96667	AVPR2:S127F[Diabetes insipidus, nephrogenic](hgmd), RHO:S127F[Retinitis pigmentosa](hgmd), OPSD_HUMAN:S127F[Retinitis pigmentosa type 4 (RP4) [MIM:180380]](sprot), V2R_HUMAN:S127F[Diabetes insipidus nephrogenic X-linked (XNDI) [MIM:304800]](sprot), MC4R:S136F[Obesity, autosomal dominant](hgmd), TSHR:S505N[adenoma-nodule-goitre,nodule](cosmic), TSHR:S505N[Hyperthyroidism](hgmd), TSHR_HUMAN:S505N[H…	0.202	0	PF00001.15	7tm_1	0.117113	Non-neutral	2	70	NP_000360	medium	3.42	4.64	2.2	0.872
NP_000360	632	T/A	TSHR	2	7253	ENSG00000165409	1894A>G	DELETERIOUS	0	2.83	probably damaging	0.999	7tm_1.207	100	LHCGR:D578E[Male precocious puberty](hgmd), LSHR_HUMAN:D578E[Familial male precocious puberty (FMPP) [MIM:176410]](sprot), LHCGR:D578G[Male precocious puberty](hgmd), LSHR_HUMAN:D578G[Familial male precocious puberty (FMPP) [MIM:176410]](sprot), LHCGR:D578Y[Male precocious puberty](hgmd), LSHR_HUMAN:D578Y[Familial male precocious puberty (FMPP) [MIM:176410]](sprot), LSHR_RAT:D582N[ No change in b…	0.158	0	PF00001.15	7tm_1	-0.322219	Non-neutral	1	63	NP_000360	medium	2.97	3.64	2.3	0.935
NP_000360	632	T/I	TSHR	24	7253	ENSG00000165409	1895C>T	DELETERIOUS	0	2.83	probably damaging	1	7tm_1.207	100	LHCGR:D578E[Male precocious puberty](hgmd), LSHR_HUMAN:D578E[Familial male precocious puberty (FMPP) [MIM:176410]](sprot), LHCGR:D578G[Male precocious puberty](hgmd), LSHR_HUMAN:D578G[Familial male precocious puberty (FMPP) [MIM:176410]](sprot), LHCGR:D578Y[Male precocious puberty](hgmd), LSHR_HUMAN:D578Y[Familial male precocious puberty (FMPP) [MIM:176410]](sprot), LSHR_RAT:D582N[ No change in b…	0.1	0	PF00001.15	7tm_1	0	Non-neutral	0	58	NP_000360	medium	2.165	2.03	2.3	0.945
NP_000360	656	V/F	TSHR	2	7253	ENSG00000165409	1966G>T	DELETERIOUS	0	2.83	possibly damaging	0.939	7tm_1.238	1.14244	OR6C6:L274F[Colorectal](jhu), TSHR:V656F[adenoma,adenoma-nodule-goitre,nodule](cosmic), TSHR_HUMAN:V656F[in TTNs](sprot), TSHR.NM_000369:V656I[Lung adenocarcinoma](tsp_lung)	0.24	0.001	PF00001.15	7tm_1	-0.146128	Non-neutral	4	82	NP_000360	high	3.655	5.23	2.08	0.829
NP_000446	194	D/N	STK11	3	6794	ENSG00000118046	580G>A	DELETERIOUS	0	2.76	probably damaging	1	Pkinase_Tyr.165	7.53791	EGFR:A864E[carcinoma](cosmic), EGFR:A864T[carcinoma](cosmic), ACVRL1:C344F[Haemorrhagic telangiectasia 2](hgmd), ACVRL1:C344R[Haemorrhagic telangiectasia 2](hgmd), ACVRL1:C344Y[Haemorrhagic telangiectasia 2](hgmd), ACVL1_HUMAN:C344Y[Hereditary hemorrhagic telangiectasia type 2 (HHT2) [MIM:600376]](sprot), TGFBR2:C394Y[Aortic aneurysm, thoracic](hgmd), STK11_HUMAN:D194A[ Loss of kinase activity.](…	0.074	0	PF00069.19	Pkinase	0.762639	Non-neutral	5	87	NP_000446	high	4.4	6.09	2.71	0.945
NP_000446	194	D/Y	STK11	6	6794	ENSG00000118046	580G>T	DELETERIOUS	0	2.76	probably damaging	1	Pkinase_Tyr.165	7.53791	EGFR:A864E[carcinoma](cosmic), EGFR:A864T[carcinoma](cosmic), ACVRL1:C344F[Haemorrhagic telangiectasia 2](hgmd), ACVRL1:C344R[Haemorrhagic telangiectasia 2](hgmd), ACVRL1:C344Y[Haemorrhagic telangiectasia 2](hgmd), ACVL1_HUMAN:C344Y[Hereditary hemorrhagic telangiectasia type 2 (HHT2) [MIM:600376]](sprot), TGFBR2:C394Y[Aortic aneurysm, thoracic](hgmd), STK11_HUMAN:D194A[ Loss of kinase activity.](…	0.024	0	PF00069.19	Pkinase	0.818156	Non-neutral	5	87	NP_000446	high	4.4	6.09	2.71	0.945
NP_000446	354	F/L	STK11	12	6794	ENSG00000118046	1062C>G	TOLERATED	1	2.86	benign	0.046	-	-	-	0.258	0.001	-	-	-	Neutral	1	60	NP_000446	medium	2.38	2.56	2.2	0.003
NP_000446	171	G/S	STK11	2	6794	ENSG00000118046	511G>A	TOLERATED	0.16	2.76	possibly damaging	0.938	Pkinase.138	6.14459	MATK:A354T[carcinoma](cosmic), BTK:A523E[Agammaglobulinaemia](hgmd), BTK_HUMAN:A523E[X-linked agammaglobulinemia (XLA) [MIM:300755]](sprot), HOG1_YEAST:D144A[ Impairs catalytic activity and nuclear translocation.](mutagen), RPS6KA3:D193N[Coffin-Lowry syndrome](hgmd), LIMK1_MOUSE:D460G[ Abrogates kinase activity.](mutagen), LIMK1_HUMAN:D460N[ Abrogates kinase activity.](mutagen), LIMK1_CHICK:D467A…	0.102	0	PF00069.19	Pkinase	0	Neutral	0	53	NP_000446	medium	2.995	3.28	2.71	0.443
NP_000446	281	P/L	STK11	5	6794	ENSG00000118046	842C>T	TOLERATED	0.31	2.76	benign	0.005	Pkinase.273	2.35794	PAK3.519634:E501G[Colorectal Cancer](mvp), BTK_HUMAN:M630I[polymorphism, 35%](sprot), BTK:M630K[Agammaglobulinaemia](hgmd), BTK_HUMAN:M630K[X-linked agammaglobulinemia (XLA) [MIM:300755]](sprot), BTK:M630R[Agammaglobulinaemia](hgmd), BTK:M630T[Agammaglobulinaemia](hgmd), BTK_HUMAN:M630T[X-linked agammaglobulinemia (XLA) [MIM:300755]](sprot), PDGFRA:N848K[gastrointestinal_stromal_tumour](cosmic), …	0.142	0	PF00069.19	Pkinase	0.323306	Neutral	1	60	NP_000446	neutral	0.3	0.13	0.47	0.027
NP_000446	304	R/G	STK11	2	6794	ENSG00000118046	910C>G	DELETERIOUS	0.01	2.76	probably damaging	1	Pkinase.296	3.8949	LTK:E763K[Systemic lupus erythematosus, suscept., assoc.](hgmd), KIAA1804.NM_032435:H386R[Lung adenocarcinoma](tsp_lung), MAPK6.NM_002748:L290V[Lung adenocarcinoma](tsp_lung), PDGFRA:N870S[haematopoietic_neoplasm,leukaemia](cosmic), STK11.NM_000455:R304G[Lung adenocarcinoma](tsp_lung), STK11:R304P[Peutz-Jeghers syndrome](hgmd), STK11:R304W[adenocarcinoma,adenoma_malignum,carcinoma](cosmic), STK11…	0.108	0	PF00069.19	Pkinase	0.781944	Non-neutral	2	70	NP_000446	medium	3.02	3.64	2.4	0.905
NP_000446	304	R/W	STK11	2	6794	ENSG00000118046	910C>T	DELETERIOUS	0	2.76	probably damaging	1	Pkinase.296	3.8949	LTK:E763K[Systemic lupus erythematosus, suscept., assoc.](hgmd), KIAA1804.NM_032435:H386R[Lung adenocarcinoma](tsp_lung), MAPK6.NM_002748:L290V[Lung adenocarcinoma](tsp_lung), PDGFRA:N870S[haematopoietic_neoplasm,leukaemia](cosmic), STK11.NM_000455:R304G[Lung adenocarcinoma](tsp_lung), STK11:R304P[Peutz-Jeghers syndrome](hgmd), STK11:R304W[adenocarcinoma,adenoma_malignum,carcinoma](cosmic), STK11…	0.104	0	PF00069.19	Pkinase	0.354715	Non-neutral	1	63	NP_000446	medium	3.37	4.34	2.4	0.945
NP_000446	216	S/F	STK11	2	6794	ENSG00000118046	647C>T	DELETERIOUS	0	2.76	probably damaging	1	Pkinase.187	3.4215	CDK8:D189N[carcinoma](cosmic), MEK2_CAEEL:E238K[ In H294; 100% larval lethality.](mutagen), FGFR3:H643D[papilloma](cosmic), RET.513223:L895S[Non-Small Cell Lung Cancer](mvp), HCK.NM_002110:P426S[Lung adenocarcinoma](tsp_lung), BTK:P565L[Agammaglobulinaemia](hgmd), BTK:P565T[Agammaglobulinaemia](hgmd), FLT4:Q1020L[Lymphoedema, primary](hgmd), DYRK1B:Q275R[malignant_melanoma](cosmic), MAP2K1.513205…	0.076	0	PF00069.19	Pkinase	-0.579784	Non-neutral	3	78	NP_000446	high	4.135	5.56	2.71	0.945
NP_000446	66	V/M	STK11	2	6794	ENSG00000118046	196G>A	TOLERATED	0.22	2.76	benign	0.005	Pkinase.23	2.35794	NEK1:E25K[carcinoma](cosmic), EGFR:P733L[carcinoma](cosmic), EGFR:P733S[adenocarcinoma,carcinoma](cosmic), EGFR.401352:P733S[Non-Small Cell Lung Cancer](mrd), MST4.328862:R45C[Colorectal Cancer;Normal,,Breast Cancer,Non-Small Cell Lung Cancer](mvp), ALK.NM_004304:V1135E[Lung adenocarcinoma](tsp_lung), STK11:V66M[adenocarcinoma,adenoma_malignum](cosmic)	0.224	0.001	PF00069.19	Pkinase	0.295278	Neutral	2	69	NP_000446	neutral	0.57	1.01	0.13	0.042
NP_000448	394	M/I	HNF4A	2	3172	ENSG00000101076	1182G>A	TOLERATED	0.47	3.54	benign	0	-	-	-	0.722	0.442	-	-	-	Neutral	5	89	NP_000448	low	0.975	1.95	0	0.011
NP_000448	49	N/I	HNF4A	2	3172	ENSG00000101076	146A>T	TOLERATED	0.4	2.8	possibly damaging	0.87	-	-	-	0.75	0.54	-	-	-	Neutral	1	60	NP_000448	low	1.245	2.08	0.41	0.354
NP_000450	117	K/N	TEK	2	7010	ENSG00000120156	351G>C	TOLERATED	0.29	3.34	probably damaging	1	Ig_Tie2_1.3	3.36598	TEK:K117N[carcinoma](cosmic), TEK:K117N[Breast](jhu)	0.742	0.51	PF10430.3	Ig_Tie2_1	1.03621	Non-neutral	2	70	NP_000450	neutral	0	0	0	0.529
NP_000466	281	D/N	NR0B1	2	190	ENSG00000169297	841G>A	DELETERIOUS	0.05	2.73	benign	0.274	Hormone_recep.24	3.05e-05	NR0B1:D281N[carcinoma](cosmic), VDR:Q259P[Rickets, vitamin D resistant](hgmd), AR:Q733H[Androgen insensitivity syndrome](hgmd), ANDR_HUMAN:Q733H[Androgen insensitivity syndrome partial (PAIS) [MIM:312300]](sprot)	0.744	0.516	PF00104.24	Hormone_recep	-0.470172	Neutral	4	85	NP_000466	medium	2.37	2.34	2.4	0.375
NP_000507	227	Q/H	GNAS	7	2778	ENSG00000087460	681G>T	DELETERIOUS	0	2.82	probably damaging	1	Arf.49	100	GNAS:Q227E[adenoma,adenoma-nodule-goitre](cosmic), GNAS:Q227H[adenoma,adenoma-nodule-goitre,carcinoma,nodule](cosmic), GNAS2_HUMAN:Q227H[in pituitary adenoma; ACTH- secreting adenoma; in a patient with severe Cushing syndrome complicated by psychosis](sprot), GNAS:Q227K[carcinoma](cosmic), GNAS:Q227L[adenoma](cosmic), GNAS:Q227R[adenoma,adenoma-nodule-goitre](cosmic), AR13B_HUMAN:R79Q[Joubert syn…	0.104	0	PF00503.14	G-alpha	1.53057	Non-neutral	5	87	NP_000507	high	3.995	5.28	2.71	0.945
NP_000507	227	Q/L	GNAS	10	2778	ENSG00000087460	680A>T	DELETERIOUS	0	2.82	probably damaging	0.999	Arf.49	100	GNAS:Q227E[adenoma,adenoma-nodule-goitre](cosmic), GNAS:Q227H[adenoma,adenoma-nodule-goitre,carcinoma,nodule](cosmic), GNAS2_HUMAN:Q227H[in pituitary adenoma; ACTH- secreting adenoma; in a patient with severe Cushing syndrome complicated by psychosis](sprot), GNAS:Q227K[carcinoma](cosmic), GNAS:Q227L[adenoma](cosmic), GNAS:Q227R[adenoma,adenoma-nodule-goitre](cosmic), AR13B_HUMAN:R79Q[Joubert syn…	0.07	0	PF00503.14	G-alpha	0.92391	Non-neutral	0	58	NP_000507	high	4.34	5.97	2.71	0.935
NP_000507	227	Q/R	GNAS	8	2778	ENSG00000087460	680A>G	DELETERIOUS	0	2.82	probably damaging	1	Arf.49	100	GNAS:Q227E[adenoma,adenoma-nodule-goitre](cosmic), GNAS:Q227H[adenoma,adenoma-nodule-goitre,carcinoma,nodule](cosmic), GNAS2_HUMAN:Q227H[in pituitary adenoma; ACTH- secreting adenoma; in a patient with severe Cushing syndrome complicated by psychosis](sprot), GNAS:Q227K[carcinoma](cosmic), GNAS:Q227L[adenoma](cosmic), GNAS:Q227R[adenoma,adenoma-nodule-goitre](cosmic), AR13B_HUMAN:R79Q[Joubert syn…	0.098	0	PF00503.14	G-alpha	1.59423	Non-neutral	5	87	NP_000507	high	4.34	5.97	2.71	0.945
NP_000507	201	R/C	GNAS	184	2778	ENSG00000087460	601C>T	DELETERIOUS	0	2.82	probably damaging	1	Arf.6	100	GNAS:R201C[Leydig_cell_tumour,NORMAL: NON-TUMOUR,adenoma,adenoma-nodule-goitre,adrenal_cortical_adenoma,adrenal_cortical_hyperplasia,carcinoma,chemodectoma,granulosa_cell_tumour,hyperplasia,other,paraganglioma,pheochromocytoma,sex_cord-stromal_tumour](cosmic), GNAS:R201C[McCune-Albright syndrome](hgmd), GNAS:R201C[Colorectal](jhu), GNAS2_HUMAN:R201C[McCune-Albright syndrome (MAS) [MIM:174800]](sp…	0.07	0	PF00503.14	G-alpha	1.05799	Non-neutral	4	82	NP_000507	high	4.37	5.97	2.77	0.945
NP_000507	201	R/H	GNAS	37	2778	ENSG00000087460	602G>A	DELETERIOUS	0	2.82	probably damaging	1	Arf.6	100	GNAS:R201C[Leydig_cell_tumour,NORMAL: NON-TUMOUR,adenoma,adenoma-nodule-goitre,adrenal_cortical_adenoma,adrenal_cortical_hyperplasia,carcinoma,chemodectoma,granulosa_cell_tumour,hyperplasia,other,paraganglioma,pheochromocytoma,sex_cord-stromal_tumour](cosmic), GNAS:R201C[McCune-Albright syndrome](hgmd), GNAS:R201C[Colorectal](jhu), GNAS2_HUMAN:R201C[McCune-Albright syndrome (MAS) [MIM:174800]](sp…	0.128	0	PF00503.14	G-alpha	1.48226	Non-neutral	4	82	NP_000507	high	4.37	5.97	2.77	0.945
NP_000507	201	R/S	GNAS	5	2778	ENSG00000087460	601C>A	DELETERIOUS	0	2.82	probably damaging	1	Arf.6	100	GNAS:R201C[Leydig_cell_tumour,NORMAL: NON-TUMOUR,adenoma,adenoma-nodule-goitre,adrenal_cortical_adenoma,adrenal_cortical_hyperplasia,carcinoma,chemodectoma,granulosa_cell_tumour,hyperplasia,other,paraganglioma,pheochromocytoma,sex_cord-stromal_tumour](cosmic), GNAS:R201C[McCune-Albright syndrome](hgmd), GNAS:R201C[Colorectal](jhu), GNAS2_HUMAN:R201C[McCune-Albright syndrome (MAS) [MIM:174800]](sp…	0.156	0	PF00503.14	G-alpha	1.50708	Non-neutral	4	82	NP_000507	high	4.37	5.97	2.77	0.945
NP_000536	574	G/D	HNF1A	2	6927	ENSG00000135100	1721G>A	TOLERATED	0.88	3.22	possibly damaging	0.802	HNF-1A_C.3	1.71481	HNF1A:G574S[Diabetes, type 2, association with](hgmd), HNF1A_HUMAN:G574S[in a black African with an atypical form of diabetes; also in an individual with hepatic adenoma and familial early-onset diabetes; dbSNP:rs1169305](sprot), TCF1:S574N[Breast](jhu)	0.242	0.001	PF04812.7	HNF-1B_C	0	Non-neutral	1	63	NP_000536	low	1.5	1.61	1.39	0.302
NP_000536	273	K/E	HNF1A	3	6927	ENSG00000135100	817A>G	DELETERIOUS	0.01	2.81	probably damaging	0.996	-	-	-	0.116	0	PF00046.23	Homeobox	-0.157608	Non-neutral	4	82	NP_000536	medium	2.885	3	2.77	0.867
NP_000536	127	N/Y	HNF1A	2	6927	ENSG00000135100	379A>T	DELETERIOUS	0	2.94	probably damaging	1	HNF-1_N.26	0.294108	HNF1A:N127Y[carcinoma](cosmic)	0.132	0	PF04814.7	HNF-1_N	1.1181	Non-neutral	2	70	NP_000536	medium	2.69	3.3	2.08	0.945
NP_000536	237	N/S	HNF1A	2	6927	ENSG00000135100	710A>G	DELETERIOUS	0.01	2.87	possibly damaging	0.823	-	-	-	0.19	0	PF00046.23	Homeobox	0.156786	Non-neutral	2	70	NP_000536	medium	2.56	2.35	2.77	0.717
NP_000536	250	Q/P	HNF1A	2	6927	ENSG00000135100	749A>C	DELETERIOUS	0.02	2.94	probably damaging	0.983	-	-	-	0.232	0.001	PF00046.23	Homeobox	-0.185637	Non-neutral	2	70	NP_000536	medium	2.3	2.4	2.2	0.812
NP_000536	168	R/C	HNF1A	2	6927	ENSG00000135100	502C>T	DELETERIOUS	0.04	2.94	probably damaging	0.983	HNF-1_N.47	0.294108	HNF1A:R168C[carcinoma](cosmic), HNF1A:R168P[Diabetes, MODY](hgmd)	0.168	0	PF04814.7	HNF-1_N	1.43933	Non-neutral	1	63	NP_000536	medium	2.045	2.48	1.61	0.778
NP_000536	263	R/C	HNF1A	2	6927	ENSG00000135100	787C>T	DELETERIOUS	0	2.81	probably damaging	1	-	-	-	0.1	0	PF00046.23	Homeobox	0.893545	Non-neutral	5	87	NP_000536	medium	2.83	2.89	2.77	0.945
NP_000536	165	W/C	HNF1A	2	6927	ENSG00000135100	495G>T	DELETERIOUS	0	2.94	probably damaging	1	HNF-1_N.46	2.21152	HNF1A:W165C[carcinoma](cosmic), HNF1A:W165R[adenoma,other](cosmic)	0.068	0	PF04814.7	HNF-1_N	1.61542	Non-neutral	5	87	NP_000536	medium	2.86	3.64	2.08	0.945
NP_000536	206	W/C	HNF1A	5	6927	ENSG00000135100	618G>C	DELETERIOUS	0	2.81	probably damaging	1	-	-	-	0.068	0	PF00046.23	Homeobox	5.63827	Non-neutral	6	93	NP_000536	medium	2.885	3	2.77	0.945
NP_000536	206	W/L	HNF1A	6	6927	ENSG00000135100	617G>T	DELETERIOUS	0.01	2.81	probably damaging	1	-	-	-	0.096	0	PF00046.23	Homeobox	5.63827	Non-neutral	5	87	NP_000536	medium	2.885	3	2.77	0.905
NP_000537	129	A/T	TP53	2	7157	ENSG00000141510	385G>A	TOLERATED	0.57	2.72	benign	0	P53.32	0.0957234	NA	0.206	0	PF00870.12	P53	0.728525	Neutral	7	94	NP_000537	neutral	0.58	0.47	0.69	0.006
NP_000537	129	A/V	TP53	2	7157	ENSG00000141510	386C>T	TOLERATED	0.28	2.72	benign	0	P53.32	0.0957234	NA	0.202	0	PF00870.12	P53	0.981251	Neutral	4	85	NP_000537	low	1.04	0.69	1.39	0.032
NP_000537	138	A/P	TP53	14	7157	ENSG00000141510	412G>C	DELETERIOUS	0	2.72	probably damaging	0.998	P53.41	0.00152498	TP53:A138P[lymphoid_neoplasm](cosmic), TP53:A138P[Li-Fraumeni syndrome](hgmd), TP53.226297:A138P[Non-Small Cell Lung Cancer](mrd), P53_HUMAN:A138P[Li-Fraumeni syndrome (LFS) [MIM:151623]](sprot), TP53:A138S[Glioma](hgmd), P53_HUMAN:A138S[Li-Fraumeni syndrome (LFS) [MIM:151623]](sprot)	0.004	0	PF00870.12	P53	1.06782	Non-neutral	4	82	NP_000537	high	3.67	4.25	3.09	0.919
NP_000537	138	A/T	TP53	4	7157	ENSG00000141510	412G>A	DELETERIOUS	0	2.72	probably damaging	0.984	P53.41	0.00152498	TP53:A138P[lymphoid_neoplasm](cosmic), TP53:A138P[Li-Fraumeni syndrome](hgmd), TP53.226297:A138P[Non-Small Cell Lung Cancer](mrd), P53_HUMAN:A138P[Li-Fraumeni syndrome (LFS) [MIM:151623]](sprot), TP53:A138S[Glioma](hgmd), P53_HUMAN:A138S[Li-Fraumeni syndrome (LFS) [MIM:151623]](sprot)	0.004	0	PF00870.12	P53	0.792194	Non-neutral	1	63	NP_000537	medium	3.325	3.56	3.09	0.875
NP_000537	138	A/V	TP53	16	7157	ENSG00000141510	413C>T	DELETERIOUS	0	2.72	benign	0.223	P53.41	0.00152498	TP53:A138P[lymphoid_neoplasm](cosmic), TP53:A138P[Li-Fraumeni syndrome](hgmd), TP53.226297:A138P[Non-Small Cell Lung Cancer](mrd), P53_HUMAN:A138P[Li-Fraumeni syndrome (LFS) [MIM:151623]](sprot), TP53:A138S[Glioma](hgmd), P53_HUMAN:A138S[Li-Fraumeni syndrome (LFS) [MIM:151623]](sprot)	0.026	0	PF00870.12	P53	1.04084	Non-neutral	1	63	NP_000537	medium	2.98	3.56	2.4	0.467
NP_000537	159	A/D	TP53	7	7157	ENSG00000141510	476C>A	DELETERIOUS	0	2.72	possibly damaging	0.915	P53.62	0.00517101	TP53:A159D[carcinoma](cosmic), TP53.226297:A159D[Colorectal Cancer](mvp), TP53:A159V[carcinoma,glioma](cosmic), TP53.226297:A159V[Non-Small Cell Lung Cancer](mrd), TP53.226297:A159V[Pancreatic Cancer;Small Cell Lung Cancer](mvp)	0.016	0	PF00870.12	P53	1.29487	Non-neutral	4	82	NP_000537	high	3.795	4.5	3.09	0.811
NP_000537	159	A/P	TP53	13	7157	ENSG00000141510	475G>C	DELETERIOUS	0	2.72	possibly damaging	0.843	P53.62	0.00517101	TP53:A159D[carcinoma](cosmic), TP53.226297:A159D[Colorectal Cancer](mvp), TP53:A159V[carcinoma,glioma](cosmic), TP53.226297:A159V[Non-Small Cell Lung Cancer](mrd), TP53.226297:A159V[Pancreatic Cancer;Small Cell Lung Cancer](mvp)	0.02	0	PF00870.12	P53	1.26269	Non-neutral	2	70	NP_000537	medium	3.45	3.81	3.09	0.768
NP_000537	159	A/S	TP53	4	7157	ENSG00000141510	475G>T	TOLERATED	0.09	2.72	benign	0.012	P53.62	0.00517101	TP53:A159D[carcinoma](cosmic), TP53.226297:A159D[Colorectal Cancer](mvp), TP53:A159V[carcinoma,glioma](cosmic), TP53.226297:A159V[Non-Small Cell Lung Cancer](mrd), TP53.226297:A159V[Pancreatic Cancer;Small Cell Lung Cancer](mvp)	0.03	0	PF00870.12	P53	1.02956	Neutral	2	69	NP_000537	medium	3.245	3.4	3.09	0.297
NP_000537	159	A/T	TP53	7	7157	ENSG00000141510	475G>A	DELETERIOUS	0	2.72	benign	0.008	P53.62	0.00517101	TP53:A159D[carcinoma](cosmic), TP53.226297:A159D[Colorectal Cancer](mvp), TP53:A159V[carcinoma,glioma](cosmic), TP53.226297:A159V[Non-Small Cell Lung Cancer](mrd), TP53.226297:A159V[Pancreatic Cancer;Small Cell Lung Cancer](mvp)	0.044	0	PF00870.12	P53	0.761526	Neutral	1	60	NP_000537	medium	3.245	3.4	3.09	0.445
NP_000537	159	A/V	TP53	30	7157	ENSG00000141510	476C>T	DELETERIOUS	0	2.72	possibly damaging	0.556	P53.62	0.00517101	TP53:A159D[carcinoma](cosmic), TP53.226297:A159D[Colorectal Cancer](mvp), TP53:A159V[carcinoma,glioma](cosmic), TP53.226297:A159V[Non-Small Cell Lung Cancer](mrd), TP53.226297:A159V[Pancreatic Cancer;Small Cell Lung Cancer](mvp)	0.03	0	PF00870.12	P53	0	Neutral	1	60	NP_000537	medium	2.595	2.1	3.09	0.634
NP_000537	161	A/D	TP53	8	7157	ENSG00000141510	482C>A	DELETERIOUS	0.01	2.72	probably damaging	1	P53.64	0.142502	TP53:A161D[carcinoma](cosmic), TP53:A161T[carcinoma,lymphoid_neoplasm](cosmic), TP53.226297:A161T[Non-Small Cell Lung Cancer](mrd), TP53.NM_000546:A161T[Lung adenocarcinoma](tsp_lung)	0.02	0	PF00870.12	P53	0.954922	Non-neutral	2	70	NP_000537	high	3.555	3.97	3.14	0.905
NP_000537	161	A/T	TP53	43	7157	ENSG00000141510	481G>A	DELETERIOUS	0.03	2.72	probably damaging	1	P53.64	0.142502	TP53:A161D[carcinoma](cosmic), TP53:A161T[carcinoma,lymphoid_neoplasm](cosmic), TP53.226297:A161T[Non-Small Cell Lung Cancer](mrd), TP53.NM_000546:A161T[Lung adenocarcinoma](tsp_lung)	0.016	0	PF00870.12	P53	0.728525	Neutral	1	60	NP_000537	high	3.555	3.97	3.14	0.865
NP_000537	161	A/V	TP53	7	7157	ENSG00000141510	482C>T	DELETERIOUS	0.03	2.72	probably damaging	1	P53.64	0.142502	TP53:A161D[carcinoma](cosmic), TP53:A161T[carcinoma,lymphoid_neoplasm](cosmic), TP53.226297:A161T[Non-Small Cell Lung Cancer](mrd), TP53.NM_000546:A161T[Lung adenocarcinoma](tsp_lung)	0.014	0	PF00870.12	P53	0.838938	Neutral	3	78	NP_000537	medium	2.405	1.67	3.14	0.865
NP_000537	189	A/G	TP53	2	7157	ENSG00000141510	566C>G	TOLERATED	0.06	2.77	probably damaging	0.997	P53.92	0.00152498	TP53.226297:A189P[Ovarian Cancer](mrd), TP53:A189V[Multiple cancers](hgmd)	0.022	0	PF00870.12	P53	0.563715	Neutral	2	69	NP_000537	medium	3.345	3.51	3.18	0.788
NP_000537	189	A/P	TP53	2	7157	ENSG00000141510	565G>C	DELETERIOUS	0.04	2.77	probably damaging	1	P53.92	0.00152498	TP53.226297:A189P[Ovarian Cancer](mrd), TP53:A189V[Multiple cancers](hgmd)	0.042	0	PF00870.12	P53	0.750802	Neutral	4	85	NP_000537	medium	2.655	2.13	3.18	0.849
NP_000537	189	A/T	TP53	3	7157	ENSG00000141510	565G>A	DELETERIOUS	0.04	2.77	probably damaging	1	P53.92	0.00152498	TP53.226297:A189P[Ovarian Cancer](mrd), TP53:A189V[Multiple cancers](hgmd)	0.09	0	PF00870.12	P53	0.546682	Neutral	2	69	NP_000537	medium	2.655	2.13	3.18	0.849
NP_000537	189	A/V	TP53	4	7157	ENSG00000141510	566C>T	TOLERATED	0.06	2.77	probably damaging	1	P53.92	0.00152498	TP53.226297:A189P[Ovarian Cancer](mrd), TP53:A189V[Multiple cancers](hgmd)	0.078	0	PF00870.12	P53	0.89693	Neutral	1	60	NP_000537	medium	2.89	2.6	3.18	0.823
NP_000537	276	A/D	TP53	6	7157	ENSG00000141510	827C>A	DELETERIOUS	0	2.72	probably damaging	0.998	P53.179	0.0246734	TP53.NM_000546:A276V[Glioblastoma multiforme](cga_gbm), TP73L:C306R[EEC syndrome](hgmd), TP73L:C306Y[EEC syndrome](hgmd), P63_HUMAN:C345R[Ectrodactyly-ectodermal dysplasia-cleft lip/palate syndrome type 3 (EEC3) [MIM:604292]](sprot)	0.016	0	PF00870.12	P53	0.926893	Non-neutral	5	87	NP_000537	high	3.775	4.41	3.14	0.919
NP_000537	276	A/G	TP53	4	7157	ENSG00000141510	827C>G	DELETERIOUS	0	2.72	probably damaging	0.957	P53.179	0.0246734	TP53.NM_000546:A276V[Glioblastoma multiforme](cga_gbm), TP73L:C306R[EEC syndrome](hgmd), TP73L:C306Y[EEC syndrome](hgmd), P63_HUMAN:C345R[Ectrodactyly-ectodermal dysplasia-cleft lip/palate syndrome type 3 (EEC3) [MIM:604292]](sprot)	0.01	0	PF00870.12	P53	0.580105	Non-neutral	2	70	NP_000537	high	3.775	4.41	3.14	0.845
NP_000537	276	A/P	TP53	13	7157	ENSG00000141510	826G>C	DELETERIOUS	0	2.72	benign	0.368	P53.179	0.0246734	TP53.NM_000546:A276V[Glioblastoma multiforme](cga_gbm), TP73L:C306R[EEC syndrome](hgmd), TP73L:C306Y[EEC syndrome](hgmd), P63_HUMAN:C345R[Ectrodactyly-ectodermal dysplasia-cleft lip/palate syndrome type 3 (EEC3) [MIM:604292]](sprot)	0.006	0	PF00870.12	P53	1	Non-neutral	3	78	NP_000537	medium	3.075	3.71	2.44	0.561
NP_000537	276	A/S	TP53	9	7157	ENSG00000141510	826G>T	DELETERIOUS	0	2.72	possibly damaging	0.764	P53.179	0.0246734	TP53.NM_000546:A276V[Glioblastoma multiforme](cga_gbm), TP73L:C306R[EEC syndrome](hgmd), TP73L:C306Y[EEC syndrome](hgmd), P63_HUMAN:C345R[Ectrodactyly-ectodermal dysplasia-cleft lip/palate syndrome type 3 (EEC3) [MIM:604292]](sprot)	0.02	0	PF00870.12	P53	0.653892	Neutral	2	69	NP_000537	medium	2.355	1.57	3.14	0.728
NP_000537	276	A/T	TP53	7	7157	ENSG00000141510	826G>A	DELETERIOUS	0	2.72	probably damaging	0.992	P53.179	0.0246734	TP53.NM_000546:A276V[Glioblastoma multiforme](cga_gbm), TP73L:C306R[EEC syndrome](hgmd), TP73L:C306Y[EEC syndrome](hgmd), P63_HUMAN:C345R[Ectrodactyly-ectodermal dysplasia-cleft lip/palate syndrome type 3 (EEC3) [MIM:604292]](sprot)	0.008	0	PF00870.12	P53	0.625863	Neutral	1	60	NP_000537	medium	2.42	1.7	3.14	0.892
NP_000537	276	A/V	TP53	7	7157	ENSG00000141510	827C>T	DELETERIOUS	0	2.72	probably damaging	0.997	P53.179	0.0246734	TP53.NM_000546:A276V[Glioblastoma multiforme](cga_gbm), TP73L:C306R[EEC syndrome](hgmd), TP73L:C306Y[EEC syndrome](hgmd), P63_HUMAN:C345R[Ectrodactyly-ectodermal dysplasia-cleft lip/palate syndrome type 3 (EEC3) [MIM:604292]](sprot)	0.012	0	PF00870.12	P53	0	Non-neutral	3	78	NP_000537	medium	3.425	3.71	3.14	0.911
NP_000537	307	A/T	TP53	2	7157	ENSG00000141510	919G>A	TOLERATED	0.1	2.75	benign	0.065	-	-	-	0.064	0	-	-	-	Neutral	7	94	NP_000537	medium	2.095	1.59	2.6	0.291
NP_000537	347	A/T	TP53	2	7157	ENSG00000141510	1039G>A	DELETERIOUS	0.01	2.72	probably damaging	0.997	P53_tetramer.25	0.000373588	NA	0.01	0	PF07710.5	P53_tetramer	0.513333	Neutral	1	60	NP_000537	medium	2.78	3.26	2.3	0.872
NP_000537	69	A/G	TP53	3	7157	ENSG00000141510	206C>G	TOLERATED	0.17	2.75	probably damaging	0.981	-	-	-	0.182	0	-	-	-	Neutral	2	69	NP_000537	low	0.805	1.61	0	0.484
NP_000537	78	A/V	TP53	2	7157	ENSG00000141510	233C>T	TOLERATED	0.28	2.86	benign	0.001	-	-	-	0.2	0	-	-	-	Neutral	3	78	NP_000537	low	0.805	1.61	0	0.032
NP_000537	84	A/G	TP53	2	7157	ENSG00000141510	251C>G	TOLERATED	0.1	2.84	possibly damaging	0.79	-	-	-	0.176	0	-	-	-	Neutral	2	69	NP_000537	low	0.805	1.61	0	0.583
NP_000537	84	A/V	TP53	4	7157	ENSG00000141510	251C>T	TOLERATED	1	2.84	benign	0.008	-	-	-	0.144	0	-	-	-	Neutral	5	89	NP_000537	low	0.805	1.61	0	0
NP_000537	124	C/R	TP53	4	7157	ENSG00000141510	370T>C	DELETERIOUS	0.04	2.72	probably damaging	0.999	P53.27	0.030047	TP53:C124R[carcinoma](cosmic)	0.016	0	PF00870.12	P53	0.881135	Non-neutral	4	82	NP_000537	medium	3.2	3.4	3	0.839
NP_000537	135	C/F	TP53	34	7157	ENSG00000141510	404G>T	DELETERIOUS	0	2.72	probably damaging	1	P53.38	0.680207	TP53:C135F[Ewings_sarcoma-peripheral_primitive_neuroectodermal_tumour,carcinoma,neuroblastoma](cosmic), TP53:C135R[malignant_melanoma](cosmic), TP53.226297:C135W[Breast Cancer,Ovarian Cancer](mrd), TP53.NM_000546:C135Y[Glioblastoma multiforme](cga_gbm), TP53:C135Y[other](cosmic), TP53.226297:C135Y[Non-Small Cell Lung Cancer](mrd), P53_HUMAN:C135Y[ Decreased E6-mediated binding to E6-AP.](mutagen)	0.004	0	PF00870.12	P53	0.404014	Non-neutral	2	70	NP_000537	high	3.6	4.06	3.14	0.945
NP_000537	135	C/G	TP53	6	7157	ENSG00000141510	403T>G	DELETERIOUS	0	2.72	probably damaging	1	P53.38	0.680207	TP53:C135F[Ewings_sarcoma-peripheral_primitive_neuroectodermal_tumour,carcinoma,neuroblastoma](cosmic), TP53:C135R[malignant_melanoma](cosmic), TP53.226297:C135W[Breast Cancer,Ovarian Cancer](mrd), TP53.NM_000546:C135Y[Glioblastoma multiforme](cga_gbm), TP53:C135Y[other](cosmic), TP53.226297:C135Y[Non-Small Cell Lung Cancer](mrd), P53_HUMAN:C135Y[ Decreased E6-mediated binding to E6-AP.](mutagen)	0	0	PF00870.12	P53	1.22792	Non-neutral	2	70	NP_000537	high	3.6	4.06	3.14	0.945
NP_000537	135	C/R	TP53	6	7157	ENSG00000141510	403T>C	DELETERIOUS	0	2.72	probably damaging	1	P53.38	0.680207	TP53:C135F[Ewings_sarcoma-peripheral_primitive_neuroectodermal_tumour,carcinoma,neuroblastoma](cosmic), TP53:C135R[malignant_melanoma](cosmic), TP53.226297:C135W[Breast Cancer,Ovarian Cancer](mrd), TP53.NM_000546:C135Y[Glioblastoma multiforme](cga_gbm), TP53:C135Y[other](cosmic), TP53.226297:C135Y[Non-Small Cell Lung Cancer](mrd), P53_HUMAN:C135Y[ Decreased E6-mediated binding to E6-AP.](mutagen)	0.002	0	PF00870.12	P53	1.03523	Non-neutral	2	70	NP_000537	high	3.6	4.06	3.14	0.945
NP_000537	135	C/S	TP53	5	7157	ENSG00000141510	404G>C	DELETERIOUS	0	2.72	probably damaging	1	P53.38	0.680207	TP53:C135F[Ewings_sarcoma-peripheral_primitive_neuroectodermal_tumour,carcinoma,neuroblastoma](cosmic), TP53:C135R[malignant_melanoma](cosmic), TP53.226297:C135W[Breast Cancer,Ovarian Cancer](mrd), TP53.NM_000546:C135Y[Glioblastoma multiforme](cga_gbm), TP53:C135Y[other](cosmic), TP53.226297:C135Y[Non-Small Cell Lung Cancer](mrd), P53_HUMAN:C135Y[ Decreased E6-mediated binding to E6-AP.](mutagen)	0.016	0	PF00870.12	P53	0.99384	Non-neutral	2	70	NP_000537	high	3.6	4.06	3.14	0.945
NP_000537	135	C/S	TP53	4	7157	ENSG00000141510	403T>A	DELETERIOUS	0	2.72	probably damaging	1	P53.38	0.680207	TP53:C135F[Ewings_sarcoma-peripheral_primitive_neuroectodermal_tumour,carcinoma,neuroblastoma](cosmic), TP53:C135R[malignant_melanoma](cosmic), TP53.226297:C135W[Breast Cancer,Ovarian Cancer](mrd), TP53.NM_000546:C135Y[Glioblastoma multiforme](cga_gbm), TP53:C135Y[other](cosmic), TP53.226297:C135Y[Non-Small Cell Lung Cancer](mrd), P53_HUMAN:C135Y[ Decreased E6-mediated binding to E6-AP.](mutagen)	0.016	0	PF00870.12	P53	0.99384	Non-neutral	2	70	NP_000537	high	3.6	4.06	3.14	0.945
NP_000537	135	C/W	TP53	19	7157	ENSG00000141510	405C>G	DELETERIOUS	0	2.72	probably damaging	1	P53.38	0.680207	TP53:C135F[Ewings_sarcoma-peripheral_primitive_neuroectodermal_tumour,carcinoma,neuroblastoma](cosmic), TP53:C135R[malignant_melanoma](cosmic), TP53.226297:C135W[Breast Cancer,Ovarian Cancer](mrd), TP53.NM_000546:C135Y[Glioblastoma multiforme](cga_gbm), TP53:C135Y[other](cosmic), TP53.226297:C135Y[Non-Small Cell Lung Cancer](mrd), P53_HUMAN:C135Y[ Decreased E6-mediated binding to E6-AP.](mutagen)	0.01	0	PF00870.12	P53	0.680221	Non-neutral	3	78	NP_000537	high	3.6	4.06	3.14	0.945
NP_000537	135	C/Y	TP53	50	7157	ENSG00000141510	404G>A	DELETERIOUS	0	2.72	probably damaging	1	P53.38	0.680207	TP53:C135F[Ewings_sarcoma-peripheral_primitive_neuroectodermal_tumour,carcinoma,neuroblastoma](cosmic), TP53:C135R[malignant_melanoma](cosmic), TP53.226297:C135W[Breast Cancer,Ovarian Cancer](mrd), TP53.NM_000546:C135Y[Glioblastoma multiforme](cga_gbm), TP53:C135Y[other](cosmic), TP53.226297:C135Y[Non-Small Cell Lung Cancer](mrd), P53_HUMAN:C135Y[ Decreased E6-mediated binding to E6-AP.](mutagen)	0.002	0	PF00870.12	P53	0.739806	Non-neutral	3	78	NP_000537	high	3.6	4.06	3.14	0.945
NP_000537	141	C/F	TP53	4	7157	ENSG00000141510	422G>T	DELETERIOUS	0	2.72	probably damaging	1	P53.44	0.00152498	TP53.226297:C141W[Non-Small Cell Lung Cancer](mvp), TP53:C141Y[Li-Fraumeni syndrome](hgmd), P53_HUMAN:C141Y[Li-Fraumeni syndrome (LFS) [MIM:151623]](sprot)	0.01	0	PF00870.12	P53	1.00607	Non-neutral	0	58	NP_000537	medium	2.33	1.52	3.14	0.945
NP_000537	141	C/R	TP53	10	7157	ENSG00000141510	421T>C	DELETERIOUS	0	2.72	probably damaging	1	P53.44	0.00152498	TP53.226297:C141W[Non-Small Cell Lung Cancer](mvp), TP53:C141Y[Li-Fraumeni syndrome](hgmd), P53_HUMAN:C141Y[Li-Fraumeni syndrome (LFS) [MIM:151623]](sprot)	0.006	0	PF00870.12	P53	0.449772	Non-neutral	5	87	NP_000537	high	3.75	4.36	3.14	0.945
NP_000537	141	C/S	TP53	2	7157	ENSG00000141510	421T>A	TOLERATED	0.12	2.72	probably damaging	1	P53.44	0.00152498	TP53.226297:C141W[Non-Small Cell Lung Cancer](mvp), TP53:C141Y[Li-Fraumeni syndrome](hgmd), P53_HUMAN:C141Y[Li-Fraumeni syndrome (LFS) [MIM:151623]](sprot)	0.01	0	PF00870.12	P53	0.653892	Non-neutral	0	58	NP_000537	medium	2.71	2.28	3.14	0.76
NP_000537	141	C/W	TP53	10	7157	ENSG00000141510	423C>G	DELETERIOUS	0	2.72	probably damaging	1	P53.44	0.00152498	TP53.226297:C141W[Non-Small Cell Lung Cancer](mvp), TP53:C141Y[Li-Fraumeni syndrome](hgmd), P53_HUMAN:C141Y[Li-Fraumeni syndrome (LFS) [MIM:151623]](sprot)	0.018	0	PF00870.12	P53	0.89693	Non-neutral	4	82	NP_000537	high	3.75	4.36	3.14	0.945
NP_000537	141	C/Y	TP53	62	7157	ENSG00000141510	422G>A	DELETERIOUS	0	2.72	probably damaging	1	P53.44	0.00152498	TP53.226297:C141W[Non-Small Cell Lung Cancer](mvp), TP53:C141Y[Li-Fraumeni syndrome](hgmd), P53_HUMAN:C141Y[Li-Fraumeni syndrome (LFS) [MIM:151623]](sprot)	0.004	0	PF00870.12	P53	0.91217	Non-neutral	4	82	NP_000537	high	3.75	4.36	3.14	0.945
NP_000537	176	C/F	TP53	104	7157	ENSG00000141510	527G>T	DELETERIOUS	0	2.72	probably damaging	0.976	P53.79	2.15268	TP53:C176F[Ewings_sarcoma-peripheral_primitive_neuroectodermal_tumour,adenocarcinoma,carcinoma,haematopoietic_neoplasm](cosmic), TP53.CCDS11118:C176F[Glioblastoma multiforme](jhu_gbm), TP53.CCDS11118:C176F[Pancreatic cancer](jhu_pan), TP53.226297:C176F[Non-Small Cell Lung Cancer](mvp), TP53.226297:C176G[](mvp), TP53.226297:C176S[Pancreatic Cancer;Glioma](mvp), TP53:C176W[carcinoid-endocrine_tumou…	0	0	PF00870.12	P53	1.11253	Non-neutral	5	87	NP_000537	high	3.96	4.78	3.14	0.863
NP_000537	176	C/G	TP53	3	7157	ENSG00000141510	526T>G	DELETERIOUS	0	2.72	possibly damaging	0.644	P53.79	2.15268	TP53:C176F[Ewings_sarcoma-peripheral_primitive_neuroectodermal_tumour,adenocarcinoma,carcinoma,haematopoietic_neoplasm](cosmic), TP53.CCDS11118:C176F[Glioblastoma multiforme](jhu_gbm), TP53.CCDS11118:C176F[Pancreatic cancer](jhu_pan), TP53.226297:C176F[Non-Small Cell Lung Cancer](mvp), TP53.226297:C176G[](mvp), TP53.226297:C176S[Pancreatic Cancer;Glioma](mvp), TP53:C176W[carcinoid-endocrine_tumou…	0.004	0	PF00870.12	P53	0.954922	Non-neutral	5	87	NP_000537	high	3.96	4.78	3.14	0.67
NP_000537	176	C/R	TP53	8	7157	ENSG00000141510	526T>C	DELETERIOUS	0	2.72	probably damaging	0.976	P53.79	2.15268	TP53:C176F[Ewings_sarcoma-peripheral_primitive_neuroectodermal_tumour,adenocarcinoma,carcinoma,haematopoietic_neoplasm](cosmic), TP53.CCDS11118:C176F[Glioblastoma multiforme](jhu_gbm), TP53.CCDS11118:C176F[Pancreatic cancer](jhu_pan), TP53.226297:C176F[Non-Small Cell Lung Cancer](mvp), TP53.226297:C176G[](mvp), TP53.226297:C176S[Pancreatic Cancer;Glioma](mvp), TP53:C176W[carcinoid-endocrine_tumou…	0.014	0	PF00870.12	P53	0	Non-neutral	6	93	NP_000537	high	3.96	4.78	3.14	0.863
NP_000537	176	C/S	TP53	8	7157	ENSG00000141510	527G>C	DELETERIOUS	0.01	2.72	benign	0.032	P53.79	2.15268	TP53:C176F[Ewings_sarcoma-peripheral_primitive_neuroectodermal_tumour,adenocarcinoma,carcinoma,haematopoietic_neoplasm](cosmic), TP53.CCDS11118:C176F[Glioblastoma multiforme](jhu_gbm), TP53.CCDS11118:C176F[Pancreatic cancer](jhu_pan), TP53.226297:C176F[Non-Small Cell Lung Cancer](mvp), TP53.226297:C176G[](mvp), TP53.226297:C176S[Pancreatic Cancer;Glioma](mvp), TP53:C176W[carcinoid-endocrine_tumou…	0	0	PF00870.12	P53	0.728525	Non-neutral	4	82	NP_000537	medium	3.265	4.09	2.44	0.407
NP_000537	176	C/S	TP53	9	7157	ENSG00000141510	526T>A	DELETERIOUS	0.01	2.72	benign	0.032	P53.79	2.15268	TP53:C176F[Ewings_sarcoma-peripheral_primitive_neuroectodermal_tumour,adenocarcinoma,carcinoma,haematopoietic_neoplasm](cosmic), TP53.CCDS11118:C176F[Glioblastoma multiforme](jhu_gbm), TP53.CCDS11118:C176F[Pancreatic cancer](jhu_pan), TP53.226297:C176F[Non-Small Cell Lung Cancer](mvp), TP53.226297:C176G[](mvp), TP53.226297:C176S[Pancreatic Cancer;Glioma](mvp), TP53:C176W[carcinoid-endocrine_tumou…	0	0	PF00870.12	P53	0.728525	Non-neutral	4	82	NP_000537	medium	3.265	4.09	2.44	0.407
NP_000537	176	C/W	TP53	11	7157	ENSG00000141510	528C>G	DELETERIOUS	0	2.72	probably damaging	0.998	P53.79	2.15268	TP53:C176F[Ewings_sarcoma-peripheral_primitive_neuroectodermal_tumour,adenocarcinoma,carcinoma,haematopoietic_neoplasm](cosmic), TP53.CCDS11118:C176F[Glioblastoma multiforme](jhu_gbm), TP53.CCDS11118:C176F[Pancreatic cancer](jhu_pan), TP53.226297:C176F[Non-Small Cell Lung Cancer](mvp), TP53.226297:C176G[](mvp), TP53.226297:C176S[Pancreatic Cancer;Glioma](mvp), TP53:C176W[carcinoid-endocrine_tumou…	0.01	0	PF00870.12	P53	0.881135	Non-neutral	6	93	NP_000537	high	3.96	4.78	3.14	0.919
NP_000537	176	C/Y	TP53	53	7157	ENSG00000141510	527G>A	DELETERIOUS	0	2.72	probably damaging	0.954	P53.79	2.15268	TP53:C176F[Ewings_sarcoma-peripheral_primitive_neuroectodermal_tumour,adenocarcinoma,carcinoma,haematopoietic_neoplasm](cosmic), TP53.CCDS11118:C176F[Glioblastoma multiforme](jhu_gbm), TP53.CCDS11118:C176F[Pancreatic cancer](jhu_pan), TP53.226297:C176F[Non-Small Cell Lung Cancer](mvp), TP53.226297:C176G[](mvp), TP53.226297:C176S[Pancreatic Cancer;Glioma](mvp), TP53:C176W[carcinoid-endocrine_tumou…	0.004	0	PF00870.12	P53	0.926893	Non-neutral	5	87	NP_000537	high	3.96	4.78	3.14	0.842
NP_000537	182	C/R	TP53	2	7157	ENSG00000141510	544T>C	TOLERATED	0.08	2.83	possibly damaging	0.871	P53.85	0.0957234	NA	0.14	0	PF00870.12	P53	0.449772	Non-neutral	0	58	NP_000537	medium	2.825	2.71	2.94	0.639
NP_000537	182	C/S	TP53	7	7157	ENSG00000141510	544T>A	TOLERATED	0.87	2.83	benign	0.004	P53.85	0.0957234	NA	0.132	0	PF00870.12	P53	0.449772	Neutral	4	85	NP_000537	low	0.86	0.57	1.15	0.001
NP_000537	182	C/Y	TP53	2	7157	ENSG00000141510	545G>A	DELETERIOUS	0.03	2.83	possibly damaging	0.871	P53.85	0.0957234	NA	0.15	0	PF00870.12	P53	0.739806	Non-neutral	2	70	NP_000537	medium	3.17	3.4	2.94	0.703
NP_000537	229	C/R	TP53	2	7157	ENSG00000141510	685T>C	TOLERATED	0.14	2.72	possibly damaging	0.94	P53.132	0.030047	NA	0.04	0	PF00870.12	P53	1.37919	Non-neutral	2	70	NP_000537	medium	2.25	1.67	2.83	0.635
NP_000537	229	C/Y	TP53	2	7157	ENSG00000141510	686G>A	TOLERATED	0.96	2.72	benign	0.003	P53.132	0.030047	NA	0.086	0	PF00870.12	P53	1.44977	Neutral	3	78	NP_000537	neutral	0.755	0.62	0.89	0
NP_000537	238	C/F	TP53	33	7157	ENSG00000141510	713G>T	DELETERIOUS	0	2.72	probably damaging	1	P53.141	0.680207	TP53.226297:C238F[Breast Cancer,Ovarian Cancer](mrd), TP53.226297:C238F[Glioma](mvp), TP53.NM_000546:C238F[Lung adenocarcinoma](tsp_lung), TP53:C238G[Choroid plexus carcinoma, childhood](hgmd), P53_HUMAN:C238G[Li-Fraumeni syndrome (LFS) [MIM:151623]](sprot), TP53:C238S[Li-Fraumeni syndrome](hgmd), TP53.226297:C238S[Glioma](mvp), P53_HUMAN:C238S[Li-Fraumeni syndrome (LFS) [MIM:151623]](sprot), TP5…	0.006	0	PF00870.12	P53	1.01797	Non-neutral	5	87	NP_000537	high	3.69	4.2	3.18	0.945
NP_000537	238	C/G	TP53	2	7157	ENSG00000141510	712T>G	DELETERIOUS	0	2.72	probably damaging	1	P53.141	0.680207	TP53.226297:C238F[Breast Cancer,Ovarian Cancer](mrd), TP53.226297:C238F[Glioma](mvp), TP53.NM_000546:C238F[Lung adenocarcinoma](tsp_lung), TP53:C238G[Choroid plexus carcinoma, childhood](hgmd), P53_HUMAN:C238G[Li-Fraumeni syndrome (LFS) [MIM:151623]](sprot), TP53:C238S[Li-Fraumeni syndrome](hgmd), TP53.226297:C238S[Glioma](mvp), P53_HUMAN:C238S[Li-Fraumeni syndrome (LFS) [MIM:151623]](sprot), TP5…	0.002	0	PF00870.12	P53	0.801954	Non-neutral	5	87	NP_000537	high	4.04	4.9	3.18	0.945
NP_000537	238	C/R	TP53	14	7157	ENSG00000141510	712T>C	DELETERIOUS	0	2.72	probably damaging	1	P53.141	0.680207	TP53.226297:C238F[Breast Cancer,Ovarian Cancer](mrd), TP53.226297:C238F[Glioma](mvp), TP53.NM_000546:C238F[Lung adenocarcinoma](tsp_lung), TP53:C238G[Choroid plexus carcinoma, childhood](hgmd), P53_HUMAN:C238G[Li-Fraumeni syndrome (LFS) [MIM:151623]](sprot), TP53:C238S[Li-Fraumeni syndrome](hgmd), TP53.226297:C238S[Glioma](mvp), P53_HUMAN:C238S[Li-Fraumeni syndrome (LFS) [MIM:151623]](sprot), TP5…	0.004	0	PF00870.12	P53	0.625863	Non-neutral	6	93	NP_000537	high	4.04	4.9	3.18	0.945
NP_000537	238	C/S	TP53	6	7157	ENSG00000141510	713G>C	DELETERIOUS	0	2.72	probably damaging	1	P53.141	0.680207	TP53.226297:C238F[Breast Cancer,Ovarian Cancer](mrd), TP53.226297:C238F[Glioma](mvp), TP53.NM_000546:C238F[Lung adenocarcinoma](tsp_lung), TP53:C238G[Choroid plexus carcinoma, childhood](hgmd), P53_HUMAN:C238G[Li-Fraumeni syndrome (LFS) [MIM:151623]](sprot), TP53:C238S[Li-Fraumeni syndrome](hgmd), TP53.226297:C238S[Glioma](mvp), P53_HUMAN:C238S[Li-Fraumeni syndrome (LFS) [MIM:151623]](sprot), TP5…	0.004	0	PF00870.12	P53	0.470961	Non-neutral	4	82	NP_000537	high	4.04	4.9	3.18	0.945
NP_000537	238	C/S	TP53	12	7157	ENSG00000141510	712T>A	DELETERIOUS	0	2.72	probably damaging	1	P53.141	0.680207	TP53.226297:C238F[Breast Cancer,Ovarian Cancer](mrd), TP53.226297:C238F[Glioma](mvp), TP53.NM_000546:C238F[Lung adenocarcinoma](tsp_lung), TP53:C238G[Choroid plexus carcinoma, childhood](hgmd), P53_HUMAN:C238G[Li-Fraumeni syndrome (LFS) [MIM:151623]](sprot), TP53:C238S[Li-Fraumeni syndrome](hgmd), TP53.226297:C238S[Glioma](mvp), P53_HUMAN:C238S[Li-Fraumeni syndrome (LFS) [MIM:151623]](sprot), TP5…	0.004	0	PF00870.12	P53	0.470961	Non-neutral	4	82	NP_000537	high	4.04	4.9	3.18	0.945
NP_000537	238	C/W	TP53	2	7157	ENSG00000141510	714T>G	DELETERIOUS	0	2.72	probably damaging	1	P53.141	0.680207	TP53.226297:C238F[Breast Cancer,Ovarian Cancer](mrd), TP53.226297:C238F[Glioma](mvp), TP53.NM_000546:C238F[Lung adenocarcinoma](tsp_lung), TP53:C238G[Choroid plexus carcinoma, childhood](hgmd), P53_HUMAN:C238G[Li-Fraumeni syndrome (LFS) [MIM:151623]](sprot), TP53:C238S[Li-Fraumeni syndrome](hgmd), TP53.226297:C238S[Glioma](mvp), P53_HUMAN:C238S[Li-Fraumeni syndrome (LFS) [MIM:151623]](sprot), TP5…	0.018	0	PF00870.12	P53	0.941133	Non-neutral	6	93	NP_000537	high	4.04	4.9	3.18	0.945
NP_000537	238	C/Y	TP53	47	7157	ENSG00000141510	713G>A	DELETERIOUS	0	2.72	probably damaging	1	P53.141	0.680207	TP53.226297:C238F[Breast Cancer,Ovarian Cancer](mrd), TP53.226297:C238F[Glioma](mvp), TP53.NM_000546:C238F[Lung adenocarcinoma](tsp_lung), TP53:C238G[Choroid plexus carcinoma, childhood](hgmd), P53_HUMAN:C238G[Li-Fraumeni syndrome (LFS) [MIM:151623]](sprot), TP53:C238S[Li-Fraumeni syndrome](hgmd), TP53.226297:C238S[Glioma](mvp), P53_HUMAN:C238S[Li-Fraumeni syndrome (LFS) [MIM:151623]](sprot), TP5…	0.006	0	PF00870.12	P53	0.904617	Non-neutral	5	87	NP_000537	high	4.04	4.9	3.18	0.945
NP_000537	242	C/F	TP53	63	7157	ENSG00000141510	725G>T	DELETERIOUS	0	2.72	probably damaging	1	P53.145	0.978366	TP53:C242F[carcinoma,primitive_neuroectodermal_tumour-medulloblastoma](cosmic), TP53:C242F[Colorectal](jhu), TP53.226297:C242F[Non-Small Cell Lung Cancer](mvp), TP53:C242R[carcinoma](cosmic), TP53.226297:C242R[Breast Cancer](mrd), TP53.226297:C242R[Pancreatic Cancer](mvp), TP53:C242S[carcinoma](cosmic), TP53.226297:C242S[Small Cell Lung Cancer;Normal,Non-Small Cell Lung Cancer](mvp), TP53:C242W[c…	0.004	0	PF00870.12	P53	0.82084	Non-neutral	5	87	NP_000537	high	4.04	4.9	3.18	0.945
NP_000537	242	C/G	TP53	2	7157	ENSG00000141510	724T>G	DELETERIOUS	0	2.72	probably damaging	1	P53.145	0.978366	TP53:C242F[carcinoma,primitive_neuroectodermal_tumour-medulloblastoma](cosmic), TP53:C242F[Colorectal](jhu), TP53.226297:C242F[Non-Small Cell Lung Cancer](mvp), TP53:C242R[carcinoma](cosmic), TP53.226297:C242R[Breast Cancer](mrd), TP53.226297:C242R[Pancreatic Cancer](mvp), TP53:C242S[carcinoma](cosmic), TP53.226297:C242S[Small Cell Lung Cancer;Normal,Non-Small Cell Lung Cancer](mvp), TP53:C242W[c…	0.006	0	PF00870.12	P53	0.91217	Non-neutral	5	87	NP_000537	high	4.04	4.9	3.18	0.945
NP_000537	242	C/R	TP53	11	7157	ENSG00000141510	724T>C	DELETERIOUS	0	2.72	probably damaging	1	P53.145	0.978366	TP53:C242F[carcinoma,primitive_neuroectodermal_tumour-medulloblastoma](cosmic), TP53:C242F[Colorectal](jhu), TP53.226297:C242F[Non-Small Cell Lung Cancer](mvp), TP53:C242R[carcinoma](cosmic), TP53.226297:C242R[Breast Cancer](mrd), TP53.226297:C242R[Pancreatic Cancer](mvp), TP53:C242S[carcinoma](cosmic), TP53.226297:C242S[Small Cell Lung Cancer;Normal,Non-Small Cell Lung Cancer](mvp), TP53:C242W[c…	0.004	0	PF00870.12	P53	0.728525	Non-neutral	7	96	NP_000537	high	4.04	4.9	3.18	0.945
NP_000537	242	C/S	TP53	10	7157	ENSG00000141510	724T>A	DELETERIOUS	0.01	2.72	probably damaging	1	P53.145	0.978366	TP53:C242F[carcinoma,primitive_neuroectodermal_tumour-medulloblastoma](cosmic), TP53:C242F[Colorectal](jhu), TP53.226297:C242F[Non-Small Cell Lung Cancer](mvp), TP53:C242R[carcinoma](cosmic), TP53.226297:C242R[Breast Cancer](mrd), TP53.226297:C242R[Pancreatic Cancer](mvp), TP53:C242S[carcinoma](cosmic), TP53.226297:C242S[Small Cell Lung Cancer;Normal,Non-Small Cell Lung Cancer](mvp), TP53:C242W[c…	0.012	0	PF00870.12	P53	0.705044	Non-neutral	4	82	NP_000537	high	4.04	4.9	3.18	0.905
NP_000537	242	C/S	TP53	15	7157	ENSG00000141510	725G>C	DELETERIOUS	0.01	2.72	probably damaging	1	P53.145	0.978366	TP53:C242F[carcinoma,primitive_neuroectodermal_tumour-medulloblastoma](cosmic), TP53:C242F[Colorectal](jhu), TP53.226297:C242F[Non-Small Cell Lung Cancer](mvp), TP53:C242R[carcinoma](cosmic), TP53.226297:C242R[Breast Cancer](mrd), TP53.226297:C242R[Pancreatic Cancer](mvp), TP53:C242S[carcinoma](cosmic), TP53.226297:C242S[Small Cell Lung Cancer;Normal,Non-Small Cell Lung Cancer](mvp), TP53:C242W[c…	0.012	0	PF00870.12	P53	0.705044	Non-neutral	4	82	NP_000537	high	4.04	4.9	3.18	0.905
NP_000537	242	C/W	TP53	7	7157	ENSG00000141510	726C>G	DELETERIOUS	0	2.72	probably damaging	1	P53.145	0.978366	TP53:C242F[carcinoma,primitive_neuroectodermal_tumour-medulloblastoma](cosmic), TP53:C242F[Colorectal](jhu), TP53.226297:C242F[Non-Small Cell Lung Cancer](mvp), TP53:C242R[carcinoma](cosmic), TP53.226297:C242R[Breast Cancer](mrd), TP53.226297:C242R[Pancreatic Cancer](mvp), TP53:C242S[carcinoma](cosmic), TP53.226297:C242S[Small Cell Lung Cancer;Normal,Non-Small Cell Lung Cancer](mvp), TP53:C242W[c…	0	0	PF00870.12	P53	0.838938	Non-neutral	6	93	NP_000537	high	4.04	4.9	3.18	0.945
NP_000537	242	C/Y	TP53	37	7157	ENSG00000141510	725G>A	DELETERIOUS	0	2.72	probably damaging	1	P53.145	0.978366	TP53:C242F[carcinoma,primitive_neuroectodermal_tumour-medulloblastoma](cosmic), TP53:C242F[Colorectal](jhu), TP53.226297:C242F[Non-Small Cell Lung Cancer](mvp), TP53:C242R[carcinoma](cosmic), TP53.226297:C242R[Breast Cancer](mrd), TP53.226297:C242R[Pancreatic Cancer](mvp), TP53:C242S[carcinoma](cosmic), TP53.226297:C242S[Small Cell Lung Cancer;Normal,Non-Small Cell Lung Cancer](mvp), TP53:C242W[c…	0.006	0	PF00870.12	P53	0.792194	Non-neutral	5	87	NP_000537	high	4.04	4.9	3.18	0.945
NP_000537	275	C/F	TP53	34	7157	ENSG00000141510	824G>T	DELETERIOUS	0	2.72	probably damaging	0.971	P53.178	0.680207	TP53:C275F[carcinoma](cosmic), TP53.CCDS11118:C275F[Pancreatic cancer](jhu_pan), TP53:C275G[primitive_neuroectodermal_tumour-medulloblastoma](cosmic), TP53.NM_000546:C275S[Lung adenocarcinoma](tsp_lung), TP53.226297:C275W[Melanoma](mvp), TP53:C275Y[glioma](cosmic), TP53:C275Y[Li-Fraumeni syndrome](hgmd), TP53.CCDS11118:C275Y[Pancreatic cancer](jhu_pan), P53_HUMAN:C275Y[Li-Fraumeni syndrome (LFS) …	0	0	PF00870.12	P53	1.26269	Non-neutral	5	87	NP_000537	high	3.965	4.75	3.18	0.857
NP_000537	275	C/G	TP53	7	7157	ENSG00000141510	823T>G	DELETERIOUS	0	2.72	probably damaging	0.973	P53.178	0.680207	TP53:C275F[carcinoma](cosmic), TP53.CCDS11118:C275F[Pancreatic cancer](jhu_pan), TP53:C275G[primitive_neuroectodermal_tumour-medulloblastoma](cosmic), TP53.NM_000546:C275S[Lung adenocarcinoma](tsp_lung), TP53.226297:C275W[Melanoma](mvp), TP53:C275Y[glioma](cosmic), TP53:C275Y[Li-Fraumeni syndrome](hgmd), TP53.CCDS11118:C275Y[Pancreatic cancer](jhu_pan), P53_HUMAN:C275Y[Li-Fraumeni syndrome (LFS) …	0.012	0	PF00870.12	P53	1	Non-neutral	5	87	NP_000537	high	3.965	4.75	3.18	0.859
NP_000537	275	C/R	TP53	6	7157	ENSG00000141510	823T>C	DELETERIOUS	0	2.72	probably damaging	0.985	P53.178	0.680207	TP53:C275F[carcinoma](cosmic), TP53.CCDS11118:C275F[Pancreatic cancer](jhu_pan), TP53:C275G[primitive_neuroectodermal_tumour-medulloblastoma](cosmic), TP53.NM_000546:C275S[Lung adenocarcinoma](tsp_lung), TP53.226297:C275W[Melanoma](mvp), TP53:C275Y[glioma](cosmic), TP53:C275Y[Li-Fraumeni syndrome](hgmd), TP53.CCDS11118:C275Y[Pancreatic cancer](jhu_pan), P53_HUMAN:C275Y[Li-Fraumeni syndrome (LFS) …	0.008	0	PF00870.12	P53	0.934071	Non-neutral	6	93	NP_000537	high	3.965	4.75	3.18	0.877
NP_000537	275	C/S	TP53	2	7157	ENSG00000141510	824G>C	DELETERIOUS	0	2.72	probably damaging	0.979	P53.178	0.680207	TP53:C275F[carcinoma](cosmic), TP53.CCDS11118:C275F[Pancreatic cancer](jhu_pan), TP53:C275G[primitive_neuroectodermal_tumour-medulloblastoma](cosmic), TP53.NM_000546:C275S[Lung adenocarcinoma](tsp_lung), TP53.226297:C275W[Melanoma](mvp), TP53:C275Y[glioma](cosmic), TP53:C275Y[Li-Fraumeni syndrome](hgmd), TP53.CCDS11118:C275Y[Pancreatic cancer](jhu_pan), P53_HUMAN:C275Y[Li-Fraumeni syndrome (LFS) …	0	0	PF00870.12	P53	0.91217	Non-neutral	4	82	NP_000537	medium	3.415	3.65	3.18	0.867
NP_000537	275	C/W	TP53	7	7157	ENSG00000141510	825T>G	DELETERIOUS	0	2.72	probably damaging	0.998	P53.178	0.680207	TP53:C275F[carcinoma](cosmic), TP53.CCDS11118:C275F[Pancreatic cancer](jhu_pan), TP53:C275G[primitive_neuroectodermal_tumour-medulloblastoma](cosmic), TP53.NM_000546:C275S[Lung adenocarcinoma](tsp_lung), TP53.226297:C275W[Melanoma](mvp), TP53:C275Y[glioma](cosmic), TP53:C275Y[Li-Fraumeni syndrome](hgmd), TP53.CCDS11118:C275Y[Pancreatic cancer](jhu_pan), P53_HUMAN:C275Y[Li-Fraumeni syndrome (LFS) …	0.004	0	PF00870.12	P53	1.14874	Non-neutral	5	87	NP_000537	high	3.965	4.75	3.18	0.919
NP_000537	275	C/Y	TP53	44	7157	ENSG00000141510	824G>A	DELETERIOUS	0	2.72	probably damaging	0.994	P53.178	0.680207	TP53:C275F[carcinoma](cosmic), TP53.CCDS11118:C275F[Pancreatic cancer](jhu_pan), TP53:C275G[primitive_neuroectodermal_tumour-medulloblastoma](cosmic), TP53.NM_000546:C275S[Lung adenocarcinoma](tsp_lung), TP53.226297:C275W[Melanoma](mvp), TP53:C275Y[glioma](cosmic), TP53:C275Y[Li-Fraumeni syndrome](hgmd), TP53.CCDS11118:C275Y[Pancreatic cancer](jhu_pan), P53_HUMAN:C275Y[Li-Fraumeni syndrome (LFS) …	0.002	0	PF00870.12	P53	1.19013	Non-neutral	5	87	NP_000537	high	3.965	4.75	3.18	0.897
NP_000537	277	C/F	TP53	20	7157	ENSG00000141510	830G>T	DELETERIOUS	0	2.72	probably damaging	0.977	P53.180	0.00152498	TP53:C277F[carcinoma](cosmic), TP53.226297:C277F[Non-Small Cell Lung Cancer;Small Cell Lung Cancer](mvp)	0.002	0	PF00870.12	P53	1.26269	Non-neutral	5	87	NP_000537	high	3.915	4.69	3.14	0.863
NP_000537	277	C/G	TP53	4	7157	ENSG00000141510	829T>G	DELETERIOUS	0	2.72	benign	0.001	P53.180	0.00152498	TP53:C277F[carcinoma](cosmic), TP53.226297:C277F[Non-Small Cell Lung Cancer;Small Cell Lung Cancer](mvp)	0.018	0	PF00870.12	P53	1.19013	Non-neutral	4	82	NP_000537	medium	3.22	4	2.44	0.445
NP_000537	277	C/W	TP53	2	7157	ENSG00000141510	831T>G	DELETERIOUS	0	2.72	benign	0.007	P53.180	0.00152498	TP53:C277F[carcinoma](cosmic), TP53.226297:C277F[Non-Small Cell Lung Cancer;Small Cell Lung Cancer](mvp)	0.018	0	PF00870.12	P53	1.13101	Non-neutral	5	87	NP_000537	high	3.915	4.69	3.14	0.445
NP_000537	277	C/Y	TP53	15	7157	ENSG00000141510	830G>A	DELETERIOUS	0	2.72	possibly damaging	0.891	P53.180	0.00152498	TP53:C277F[carcinoma](cosmic), TP53.226297:C277F[Non-Small Cell Lung Cancer;Small Cell Lung Cancer](mvp)	0.002	0	PF00870.12	P53	1.19013	Non-neutral	5	87	NP_000537	high	3.915	4.69	3.14	0.795
NP_000537	148	D/E	TP53	2	7157	ENSG00000141510	444T>A	TOLERATED	0.91	2.72	benign	0	P53.51	0.00505181	TP53.226297:D148H[Breast Cancer](mrd)	0.102	0	PF00870.12	P53	0.449772	Neutral	6	92	NP_000537	low	1.01	0.63	1.39	0
NP_000537	148	D/E	TP53	2	7157	ENSG00000141510	444T>G	TOLERATED	0.91	2.72	benign	0	P53.51	0.00505181	TP53.226297:D148H[Breast Cancer](mrd)	0.102	0	PF00870.12	P53	0.449772	Neutral	6	92	NP_000537	low	1.01	0.63	1.39	0
NP_000537	148	D/N	TP53	4	7157	ENSG00000141510	442G>A	TOLERATED	0.53	2.72	benign	0	P53.51	0.00505181	TP53.226297:D148H[Breast Cancer](mrd)	0.12	0	PF00870.12	P53	0.449772	Neutral	5	89	NP_000537	low	0.805	0.63	0.98	0.007
NP_000537	148	D/V	TP53	2	7157	ENSG00000141510	443A>T	TOLERATED	0.24	2.72	benign	0.006	P53.51	0.00505181	TP53.226297:D148H[Breast Cancer](mrd)	0.03	0	PF00870.12	P53	0.404014	Neutral	1	60	NP_000537	low	1.845	1.61	2.08	0.037
NP_000537	184	D/H	TP53	5	7157	ENSG00000141510	550G>C	DELETERIOUS	0.02	2.75	possibly damaging	0.522	P53.87	0.111899	NA	0.078	0	PF00870.12	P53	0.262685	Non-neutral	2	70	NP_000537	medium	3.11	3.22	3	0.559
NP_000537	184	D/N	TP53	14	7157	ENSG00000141510	550G>A	TOLERATED	0.9	2.75	benign	0.141	P53.87	0.111899	NA	0.112	0	PF00870.12	P53	0.0932243	Neutral	3	78	NP_000537	low	1.79	0.58	3	0.012
NP_000537	184	D/Y	TP53	4	7157	ENSG00000141510	550G>T	DELETERIOUS	0.02	2.75	benign	0.007	P53.87	0.111899	NA	0.078	0	PF00870.12	P53	0.491164	Non-neutral	1	63	NP_000537	medium	2.76	3.22	2.3	0.383
NP_000537	186	D/H	TP53	4	7157	ENSG00000141510	556G>C	DELETERIOUS	0.01	2.72	probably damaging	0.996	P53.89	0.030047	NA	0.088	0	PF00870.12	P53	0.107783	Non-neutral	2	70	NP_000537	medium	2.995	3.43	2.56	0.867
NP_000537	186	D/N	TP53	5	7157	ENSG00000141510	556G>A	TOLERATED	0.39	2.72	possibly damaging	0.897	P53.89	0.030047	NA	0.11	0	PF00870.12	P53	0.0408363	Neutral	3	78	NP_000537	low	1.39	0.22	2.56	0.37
NP_000537	207	D/G	TP53	2	7157	ENSG00000141510	620A>G	DELETERIOUS	0	2.73	possibly damaging	0.501	P53.110	0.0957234	NA	0.074	0	PF00870.12	P53	0.528953	Neutral	0	53	NP_000537	medium	2.075	1.06	3.09	0.612
NP_000537	208	D/E	TP53	5	7157	ENSG00000141510	624C>A	DELETERIOUS	0	2.73	probably damaging	0.984	P53.111	0.00152498	TP53.CCDS11118:D208V[Pancreatic cancer](jhu_pan)	0.016	0	PF00870.12	P53	1.58011	Neutral	2	69	NP_000537	medium	2.91	2.64	3.18	0.875
NP_000537	208	D/G	TP53	3	7157	ENSG00000141510	623A>G	DELETERIOUS	0	2.73	probably damaging	0.999	P53.111	0.00152498	TP53.CCDS11118:D208V[Pancreatic cancer](jhu_pan)	0.016	0	PF00870.12	P53	1.6401	Non-neutral	3	78	NP_000537	high	3.535	3.89	3.18	0.935
NP_000537	208	D/N	TP53	2	7157	ENSG00000141510	622G>A	DELETERIOUS	0	2.73	probably damaging	0.999	P53.111	0.00152498	TP53.CCDS11118:D208V[Pancreatic cancer](jhu_pan)	0.046	0	PF00870.12	P53	1.4275	Neutral	0	53	NP_000537	medium	3.335	3.49	3.18	0.935
NP_000537	208	D/V	TP53	12	7157	ENSG00000141510	623A>T	DELETERIOUS	0	2.73	probably damaging	0.999	P53.111	0.00152498	TP53.CCDS11118:D208V[Pancreatic cancer](jhu_pan)	0.008	0	PF00870.12	P53	1.40401	Non-neutral	3	78	NP_000537	high	3.535	3.89	3.18	0.935
NP_000537	228	D/A	TP53	2	7157	ENSG00000141510	683A>C	DELETERIOUS	0	2.72	possibly damaging	0.455	P53.131	0.00152498	NA	0.036	0	PF00870.12	P53	0.262685	Non-neutral	1	63	NP_000537	medium	2.485	2.14	2.83	0.594
NP_000537	228	D/E	TP53	5	7157	ENSG00000141510	684C>A	TOLERATED	1	2.72	benign	0	P53.131	0.00152498	NA	0.072	0	PF00870.12	P53	0.61114	Neutral	6	92	NP_000537	neutral	0.13	-0.63	0.89	0
NP_000537	228	D/G	TP53	4	7157	ENSG00000141510	683A>G	DELETERIOUS	0	2.72	benign	0.13	P53.131	0.00152498	NA	0.026	0	PF00870.12	P53	0.728525	Non-neutral	0	58	NP_000537	medium	2.28	1.73	2.83	0.456
NP_000537	228	D/N	TP53	6	7157	ENSG00000141510	682G>A	DELETERIOUS	0	2.72	benign	0.005	P53.131	0.00152498	NA	0.026	0	PF00870.12	P53	0.546682	Neutral	3	78	NP_000537	medium	2.03	1.92	2.14	0.445
NP_000537	228	D/V	TP53	2	7157	ENSG00000141510	683A>T	DELETERIOUS	0	2.72	benign	0.375	P53.131	0.00152498	NA	0.042	0	PF00870.12	P53	0	Non-neutral	0	58	NP_000537	medium	2.63	2.43	2.83	0.564
NP_000537	228	D/Y	TP53	2	7157	ENSG00000141510	682G>T	DELETERIOUS	0	2.72	possibly damaging	0.951	P53.131	0.00152498	NA	0.054	0	PF00870.12	P53	0.580105	Non-neutral	3	78	NP_000537	medium	3.18	3.53	2.83	0.839
NP_000537	259	D/E	TP53	3	7157	ENSG00000141510	777C>A	TOLERATED	0.12	2.72	benign	0.181	P53.162	0.00152498	TP53:D259Y[carcinoma](cosmic), TP53.226297:D259Y[Non-Small Cell Lung Cancer](mvp)	0.012	0	PF00870.12	P53	1.29487	Neutral	4	85	NP_000537	medium	3.48	3.78	3.18	0.277
NP_000537	259	D/G	TP53	4	7157	ENSG00000141510	776A>G	TOLERATED	0.21	2.72	benign	0.006	P53.162	0.00152498	TP53:D259Y[carcinoma](cosmic), TP53.226297:D259Y[Non-Small Cell Lung Cancer](mvp)	0.008	0	PF00870.12	P53	1.32483	Neutral	0	53	NP_000537	medium	2.935	2.69	3.18	0.044
NP_000537	259	D/N	TP53	6	7157	ENSG00000141510	775G>A	TOLERATED	0.31	2.72	possibly damaging	0.796	P53.162	0.00152498	TP53:D259Y[carcinoma](cosmic), TP53.226297:D259Y[Non-Small Cell Lung Cancer](mvp)	0.022	0	PF00870.12	P53	1.19013	Neutral	5	89	NP_000537	medium	2.2	1.22	3.18	0.326
NP_000537	259	D/V	TP53	12	7157	ENSG00000141510	776A>T	TOLERATED	0.08	2.72	probably damaging	0.967	P53.162	0.00152498	TP53:D259Y[carcinoma](cosmic), TP53.226297:D259Y[Non-Small Cell Lung Cancer](mvp)	0.004	0	PF00870.12	P53	0.379191	Neutral	0	53	NP_000537	medium	3.48	3.78	3.18	0.709
NP_000537	259	D/Y	TP53	17	7157	ENSG00000141510	775G>T	DELETERIOUS	0.04	2.72	probably damaging	0.998	P53.162	0.00152498	TP53:D259Y[carcinoma](cosmic), TP53.226297:D259Y[Non-Small Cell Lung Cancer](mvp)	0.022	0	PF00870.12	P53	0.750802	Neutral	0	53	NP_000537	medium	3.48	3.78	3.18	0.823
NP_000537	281	D/A	TP53	2	7157	ENSG00000141510	842A>C	DELETERIOUS	0	2.72	probably damaging	0.993	P53.184	0.680207	TP53.NM_000546:D281A[Glioblastoma multiforme](cga_gbm), TP53.CCDS11118:D281E[Pancreatic cancer](jhu_pan), TP53.226297:D281E[Ovarian Cancer,Small Cell Lung Cancer](mrd), TP53:D281G[lymphoid_neoplasm](cosmic), TP53:D281G[Choroid plexus carcinoma, childhood](hgmd), TP53.226297:D281G[Glioma](mvp), TP53:D281H[carcinoma](cosmic), TP53:D281H[Breast](jhu), TP53.226297:D281H[Glioma](mvp), P53_HUMAN:D281N[…	0.002	0	PF00870.12	P53	1.4275	Non-neutral	3	78	NP_000537	high	3.965	4.75	3.18	0.895
NP_000537	281	D/E	TP53	25	7157	ENSG00000141510	843C>A	DELETERIOUS	0	2.72	possibly damaging	0.875	P53.184	0.680207	TP53.NM_000546:D281A[Glioblastoma multiforme](cga_gbm), TP53.CCDS11118:D281E[Pancreatic cancer](jhu_pan), TP53.226297:D281E[Ovarian Cancer,Small Cell Lung Cancer](mrd), TP53:D281G[lymphoid_neoplasm](cosmic), TP53:D281G[Choroid plexus carcinoma, childhood](hgmd), TP53.226297:D281G[Glioma](mvp), TP53:D281H[carcinoma](cosmic), TP53:D281H[Breast](jhu), TP53.226297:D281H[Glioma](mvp), P53_HUMAN:D281N[…	0.01	0	PF00870.12	P53	1.94113	Non-neutral	0	58	NP_000537	high	3.965	4.75	3.18	0.784
NP_000537	281	D/G	TP53	10	7157	ENSG00000141510	842A>G	DELETERIOUS	0	2.72	probably damaging	0.998	P53.184	0.680207	TP53.NM_000546:D281A[Glioblastoma multiforme](cga_gbm), TP53.CCDS11118:D281E[Pancreatic cancer](jhu_pan), TP53.226297:D281E[Ovarian Cancer,Small Cell Lung Cancer](mrd), TP53:D281G[lymphoid_neoplasm](cosmic), TP53:D281G[Choroid plexus carcinoma, childhood](hgmd), TP53.226297:D281G[Glioma](mvp), TP53:D281H[carcinoma](cosmic), TP53:D281H[Breast](jhu), TP53.226297:D281H[Glioma](mvp), P53_HUMAN:D281N[…	0.006	0	PF00870.12	P53	1.61114	Non-neutral	3	78	NP_000537	high	3.965	4.75	3.18	0.919
NP_000537	281	D/H	TP53	19	7157	ENSG00000141510	841G>C	DELETERIOUS	0	2.72	probably damaging	0.999	P53.184	0.680207	TP53.NM_000546:D281A[Glioblastoma multiforme](cga_gbm), TP53.CCDS11118:D281E[Pancreatic cancer](jhu_pan), TP53.226297:D281E[Ovarian Cancer,Small Cell Lung Cancer](mrd), TP53:D281G[lymphoid_neoplasm](cosmic), TP53:D281G[Choroid plexus carcinoma, childhood](hgmd), TP53.226297:D281G[Glioma](mvp), TP53:D281H[carcinoma](cosmic), TP53:D281H[Breast](jhu), TP53.226297:D281H[Glioma](mvp), P53_HUMAN:D281N[…	0.016	0	PF00870.12	P53	1.76153	Non-neutral	2	70	NP_000537	high	3.965	4.75	3.18	0.935
NP_000537	281	D/N	TP53	18	7157	ENSG00000141510	841G>A	DELETERIOUS	0	2.72	probably damaging	0.997	P53.184	0.680207	TP53.NM_000546:D281A[Glioblastoma multiforme](cga_gbm), TP53.CCDS11118:D281E[Pancreatic cancer](jhu_pan), TP53.226297:D281E[Ovarian Cancer,Small Cell Lung Cancer](mrd), TP53:D281G[lymphoid_neoplasm](cosmic), TP53:D281G[Choroid plexus carcinoma, childhood](hgmd), TP53.226297:D281G[Glioma](mvp), TP53:D281H[carcinoma](cosmic), TP53:D281H[Breast](jhu), TP53.226297:D281H[Glioma](mvp), P53_HUMAN:D281N[…	0.01	0	PF00870.12	P53	1.71694	Non-neutral	3	78	NP_000537	high	3.965	4.75	3.18	0.911
NP_000537	281	D/V	TP53	3	7157	ENSG00000141510	842A>T	DELETERIOUS	0	2.72	probably damaging	0.989	P53.184	0.680207	TP53.NM_000546:D281A[Glioblastoma multiforme](cga_gbm), TP53.CCDS11118:D281E[Pancreatic cancer](jhu_pan), TP53.226297:D281E[Ovarian Cancer,Small Cell Lung Cancer](mrd), TP53:D281G[lymphoid_neoplasm](cosmic), TP53:D281G[Choroid plexus carcinoma, childhood](hgmd), TP53.226297:D281G[Glioma](mvp), TP53:D281H[carcinoma](cosmic), TP53:D281H[Breast](jhu), TP53.226297:D281H[Glioma](mvp), P53_HUMAN:D281N[…	0.002	0	PF00870.12	P53	1.44977	Non-neutral	3	78	NP_000537	high	3.965	4.75	3.18	0.884
NP_000537	281	D/Y	TP53	6	7157	ENSG00000141510	841G>T	DELETERIOUS	0	2.72	probably damaging	1	P53.184	0.680207	TP53.NM_000546:D281A[Glioblastoma multiforme](cga_gbm), TP53.CCDS11118:D281E[Pancreatic cancer](jhu_pan), TP53.226297:D281E[Ovarian Cancer,Small Cell Lung Cancer](mrd), TP53:D281G[lymphoid_neoplasm](cosmic), TP53:D281G[Choroid plexus carcinoma, childhood](hgmd), TP53.226297:D281G[Glioma](mvp), TP53:D281H[carcinoma](cosmic), TP53:D281H[Breast](jhu), TP53.226297:D281H[Glioma](mvp), P53_HUMAN:D281N[…	0.006	0	PF00870.12	P53	1.71694	Non-neutral	4	82	NP_000537	high	3.965	4.75	3.18	0.945
NP_000537	49	D/H	TP53	4	7157	ENSG00000141510	145G>C	DELETERIOUS	0.02	2.77	possibly damaging	0.807	-	-	-	0.022	0	-	-	-	Neutral	1	60	NP_000537	neutral	0.695	1.39	0	0.687
NP_000537	49	D/Y	TP53	2	7157	ENSG00000141510	145G>T	TOLERATED	0.06	2.77	possibly damaging	0.807	-	-	-	0.072	0	-	-	-	Neutral	4	85	NP_000537	neutral	0.695	1.39	0	0.627
NP_000537	61	D/N	TP53	4	7157	ENSG00000141510	181G>A	TOLERATED	0.42	2.83	benign	0.001	-	-	-	0.15	0	-	-	-	Neutral	6	92	NP_000537	low	0.805	1.61	0	0.014
NP_000537	11	E/Q	TP53	10	7157	ENSG00000141510	31G>C	TOLERATED	0.06	2.9	possibly damaging	0.79	P53_TAD.5	2.21351	TP53:E11Q[carcinoma,lymphoid_neoplasm](cosmic)	0.114	0	PF08563.5	P53_TAD	0.769551	Non-neutral	0	58	NP_000537	medium	2.275	2.94	1.61	0.619
NP_000537	171	E/D	TP53	2	7157	ENSG00000141510	513G>C	TOLERATED	0.17	2.72	possibly damaging	0.616	P53.74	0.00505181	NA	0.074	0	PF00870.12	P53	1.02956	Neutral	3	78	NP_000537	medium	2.23	1.32	3.14	0.273
NP_000537	171	E/G	TP53	3	7157	ENSG00000141510	512A>G	DELETERIOUS	0	2.72	probably damaging	0.998	P53.74	0.00505181	NA	0.008	0	PF00870.12	P53	0.987591	Non-neutral	3	78	NP_000537	medium	2.69	2.24	3.14	0.919
NP_000537	171	E/K	TP53	8	7157	ENSG00000141510	511G>A	DELETERIOUS	0	2.72	benign	0.115	P53.74	0.00505181	NA	0.08	0	PF00870.12	P53	0.838938	Non-neutral	2	70	NP_000537	medium	2.685	2.93	2.44	0.454
NP_000537	171	E/Q	TP53	3	7157	ENSG00000141510	511G>C	DELETERIOUS	0	2.72	probably damaging	0.975	P53.74	0.00505181	NA	0.068	0	PF00870.12	P53	0.792194	Non-neutral	0	58	NP_000537	medium	3.18	3.22	3.14	0.861
NP_000537	180	E/D	TP53	3	7157	ENSG00000141510	540G>C	DELETERIOUS	0.03	2.72	probably damaging	0.993	P53.83	0.00505181	TP53.CCDS11118:E180G[Pancreatic cancer](jhu_pan), TP53:E180K[Li-Fraumeni syndrome](hgmd), P53_HUMAN:E180K[Li-Fraumeni syndrome (LFS) [MIM:151623]](sprot)	0.062	0	PF00870.12	P53	0.640103	Neutral	0	53	NP_000537	high	3.535	3.89	3.18	0.815
NP_000537	180	E/K	TP53	5	7157	ENSG00000141510	538G>A	DELETERIOUS	0.02	2.72	probably damaging	1	P53.83	0.00505181	TP53.CCDS11118:E180G[Pancreatic cancer](jhu_pan), TP53:E180K[Li-Fraumeni syndrome](hgmd), P53_HUMAN:E180K[Li-Fraumeni syndrome (LFS) [MIM:151623]](sprot)	0.056	0	PF00870.12	P53	0.640103	Neutral	2	69	NP_000537	medium	2.565	1.95	3.18	0.883
NP_000537	198	E/K	TP53	4	7157	ENSG00000141510	592G>A	DELETERIOUS	0	2.72	probably damaging	0.999	P53.101	0.111899	NA	0.06	0	PF00870.12	P53	1.19013	Non-neutral	3	78	NP_000537	medium	3.05	2.92	3.18	0.935
NP_000537	198	E/Q	TP53	2	7157	ENSG00000141510	592G>C	DELETERIOUS	0	2.72	probably damaging	1	P53.101	0.111899	NA	0.036	0	PF00870.12	P53	1.12647	Non-neutral	2	70	NP_000537	medium	3.165	3.15	3.18	0.945
NP_000537	204	E/G	TP53	2	7157	ENSG00000141510	611A>G	DELETERIOUS	0.04	2.72	possibly damaging	0.891	P53.107	0.00505181	NA	0.034	0	PF00870.12	P53	0.29487	Neutral	0	53	NP_000537	medium	2.85	2.66	3.04	0.7
NP_000537	204	E/K	TP53	2	7157	ENSG00000141510	610G>A	TOLERATED	0.67	2.72	benign	0.006	P53.107	0.00505181	NA	0.078	0	PF00870.12	P53	-0.135255	Neutral	3	78	NP_000537	low	1.325	0.99	1.66	0.003
NP_000537	221	E/D	TP53	2	7157	ENSG00000141510	663G>C	DELETERIOUS	0	2.73	possibly damaging	0.616	P53.124	0.111899	NA	0.084	0	PF00870.12	P53	1.37919	Non-neutral	2	70	NP_000537	medium	3.015	2.89	3.14	0.659
NP_000537	221	E/G	TP53	2	7157	ENSG00000141510	662A>G	DELETERIOUS	0	2.73	benign	0.184	P53.124	0.111899	NA	0.032	0	PF00870.12	P53	1.32483	Non-neutral	0	58	NP_000537	medium	2.775	3.11	2.44	0.462
NP_000537	221	E/K	TP53	2	7157	ENSG00000141510	661G>A	DELETERIOUS	0	2.73	probably damaging	0.992	P53.124	0.111899	NA	0.102	0	PF00870.12	P53	1.22792	Non-neutral	2	70	NP_000537	medium	3.475	3.81	3.14	0.892
NP_000537	224	E/D	TP53	11	7157	ENSG00000141510	672G>C	DELETERIOUS	0.01	2.73	benign	0.001	P53.127	0.030047	TP53:E224D[carcinoma](cosmic), TP53.226297:E224D[Non-Small Cell Lung Cancer](mrd), TP53.226297:E224D[Non-Small Cell Lung Cancer;Colorectal Cancer,Non-Small Cell Lung Cancer](mvp), TP53:E224K[carcinoma](cosmic), TP53.226297:E224K[Breast Cancer](mvp)	0.094	0	PF00870.12	P53	0.563715	Neutral	5	89	NP_000537	medium	2.89	2.64	3.14	0.406
NP_000537	224	E/G	TP53	2	7157	ENSG00000141510	671A>G	DELETERIOUS	0	2.73	possibly damaging	0.924	P53.127	0.030047	TP53:E224D[carcinoma](cosmic), TP53.226297:E224D[Non-Small Cell Lung Cancer](mrd), TP53.226297:E224D[Non-Small Cell Lung Cancer;Colorectal Cancer,Non-Small Cell Lung Cancer](mvp), TP53:E224K[carcinoma](cosmic), TP53.226297:E224K[Breast Cancer](mvp)	0.048	0	PF00870.12	P53	1	Non-neutral	0	58	NP_000537	medium	3.44	3.74	3.14	0.818
NP_000537	224	E/K	TP53	5	7157	ENSG00000141510	670G>A	DELETERIOUS	0	2.73	possibly damaging	0.756	P53.127	0.030047	TP53:E224D[carcinoma](cosmic), TP53.226297:E224D[Non-Small Cell Lung Cancer](mrd), TP53.226297:E224D[Non-Small Cell Lung Cancer;Colorectal Cancer,Non-Small Cell Lung Cancer](mvp), TP53:E224K[carcinoma](cosmic), TP53.226297:E224K[Breast Cancer](mvp)	0.114	0	PF00870.12	P53	0.78221	Non-neutral	0	58	NP_000537	medium	2.545	1.95	3.14	0.724
NP_000537	258	E/A	TP53	5	7157	ENSG00000141510	773A>C	DELETERIOUS	0	2.72	probably damaging	1	P53.161	0.0614112	TP53.226297:E258G[Glioma](mvp), TP53:E258K[glioma,malignant_melanoma](cosmic), TP53:E258K[Li-Fraumeni syndrome](hgmd), TP53.226297:E258K[Glioma,Melanoma](mvp), P53_HUMAN:E258K[Li-Fraumeni syndrome (LFS) [MIM:151623]](sprot), TP53.NM_000546:E258Q[Glioblastoma multiforme](cga_gbm)	0.006	0	PF00870.12	P53	0.974816	Non-neutral	4	82	NP_000537	high	4	4.82	3.18	0.945
NP_000537	258	E/D	TP53	8	7157	ENSG00000141510	774A>C	DELETERIOUS	0.01	2.72	possibly damaging	0.786	P53.161	0.0614112	TP53.226297:E258G[Glioma](mvp), TP53:E258K[glioma,malignant_melanoma](cosmic), TP53:E258K[Li-Fraumeni syndrome](hgmd), TP53.226297:E258K[Glioma,Melanoma](mvp), P53_HUMAN:E258K[Li-Fraumeni syndrome (LFS) [MIM:151623]](sprot), TP53.NM_000546:E258Q[Glioblastoma multiforme](cga_gbm)	0.016	0	PF00870.12	P53	1.49116	Non-neutral	3	78	NP_000537	high	4	4.82	3.18	0.7
NP_000537	258	E/G	TP53	7	7157	ENSG00000141510	773A>G	DELETERIOUS	0	2.72	probably damaging	1	P53.161	0.0614112	TP53.226297:E258G[Glioma](mvp), TP53:E258K[glioma,malignant_melanoma](cosmic), TP53:E258K[Li-Fraumeni syndrome](hgmd), TP53.226297:E258K[Glioma,Melanoma](mvp), P53_HUMAN:E258K[Li-Fraumeni syndrome (LFS) [MIM:151623]](sprot), TP53.NM_000546:E258Q[Glioblastoma multiforme](cga_gbm)	0.006	0	PF00870.12	P53	1.4275	Non-neutral	4	82	NP_000537	high	4	4.82	3.18	0.945
NP_000537	258	E/K	TP53	36	7157	ENSG00000141510	772G>A	DELETERIOUS	0	2.72	probably damaging	1	P53.161	0.0614112	TP53.226297:E258G[Glioma](mvp), TP53:E258K[glioma,malignant_melanoma](cosmic), TP53:E258K[Li-Fraumeni syndrome](hgmd), TP53.226297:E258K[Glioma,Melanoma](mvp), P53_HUMAN:E258K[Li-Fraumeni syndrome (LFS) [MIM:151623]](sprot), TP53.NM_000546:E258Q[Glioblastoma multiforme](cga_gbm)	0.022	0	PF00870.12	P53	1.32483	Non-neutral	5	87	NP_000537	high	4	4.82	3.18	0.945
NP_000537	258	E/Q	TP53	8	7157	ENSG00000141510	772G>C	DELETERIOUS	0	2.72	probably damaging	1	P53.161	0.0614112	TP53.226297:E258G[Glioma](mvp), TP53:E258K[glioma,malignant_melanoma](cosmic), TP53:E258K[Li-Fraumeni syndrome](hgmd), TP53.226297:E258K[Glioma,Melanoma](mvp), P53_HUMAN:E258K[Li-Fraumeni syndrome (LFS) [MIM:151623]](sprot), TP53.NM_000546:E258Q[Glioblastoma multiforme](cga_gbm)	0.012	0	PF00870.12	P53	1.26269	Non-neutral	3	78	NP_000537	high	3.655	4.13	3.18	0.945
NP_000537	258	E/V	TP53	5	7157	ENSG00000141510	773A>T	DELETERIOUS	0	2.72	probably damaging	1	P53.161	0.0614112	TP53.226297:E258G[Glioma](mvp), TP53:E258K[glioma,malignant_melanoma](cosmic), TP53:E258K[Li-Fraumeni syndrome](hgmd), TP53.226297:E258K[Glioma,Melanoma](mvp), P53_HUMAN:E258K[Li-Fraumeni syndrome (LFS) [MIM:151623]](sprot), TP53.NM_000546:E258Q[Glioblastoma multiforme](cga_gbm)	0.008	0	PF00870.12	P53	0.227923	Non-neutral	4	82	NP_000537	high	4	4.82	3.18	0.945
NP_000537	271	E/D	TP53	3	7157	ENSG00000141510	813G>C	DELETERIOUS	0	2.72	possibly damaging	0.938	P53.174	0.0246734	TP53:E271K[carcinoma](cosmic), TP53:E271K[Colorectal](jhu), TP53.CCDS11118:E271K[Pancreatic cancer](jhu_pan), TP53:E271V[Osteosarcoma](hgmd)	0.03	0	PF00870.12	P53	1.12187	Neutral	2	69	NP_000537	medium	2.595	2.01	3.18	0.828
NP_000537	271	E/G	TP53	3	7157	ENSG00000141510	812A>G	DELETERIOUS	0	2.72	probably damaging	1	P53.174	0.0246734	TP53:E271K[carcinoma](cosmic), TP53:E271K[Colorectal](jhu), TP53.CCDS11118:E271K[Pancreatic cancer](jhu_pan), TP53:E271V[Osteosarcoma](hgmd)	0.002	0	PF00870.12	P53	1.19013	Non-neutral	2	70	NP_000537	medium	2.945	2.71	3.18	0.945
NP_000537	271	E/K	TP53	22	7157	ENSG00000141510	811G>A	DELETERIOUS	0	2.72	probably damaging	1	P53.174	0.0246734	TP53:E271K[carcinoma](cosmic), TP53:E271K[Colorectal](jhu), TP53.CCDS11118:E271K[Pancreatic cancer](jhu_pan), TP53:E271V[Osteosarcoma](hgmd)	0.008	0	PF00870.12	P53	0.640103	Non-neutral	3	78	NP_000537	medium	3.4	3.62	3.18	0.945
NP_000537	271	E/Q	TP53	3	7157	ENSG00000141510	811G>C	DELETERIOUS	0	2.72	probably damaging	0.999	P53.174	0.0246734	TP53:E271K[carcinoma](cosmic), TP53:E271K[Colorectal](jhu), TP53.CCDS11118:E271K[Pancreatic cancer](jhu_pan), TP53:E271V[Osteosarcoma](hgmd)	0.008	0	PF00870.12	P53	0.82084	Non-neutral	0	58	NP_000537	medium	3.055	2.93	3.18	0.935
NP_000537	271	E/V	TP53	5	7157	ENSG00000141510	812A>T	DELETERIOUS	0	2.72	probably damaging	0.999	P53.174	0.0246734	TP53:E271K[carcinoma](cosmic), TP53:E271K[Colorectal](jhu), TP53.CCDS11118:E271K[Pancreatic cancer](jhu_pan), TP53:E271V[Osteosarcoma](hgmd)	0.002	0	PF00870.12	P53	1.26269	Non-neutral	2	70	NP_000537	high	3.75	4.32	3.18	0.935
NP_000537	285	E/A	TP53	2	7157	ENSG00000141510	854A>C	DELETERIOUS	0.01	2.72	probably damaging	0.99	P53.188	0.0614112	TP53:E285K[carcinoma,haematopoietic_neoplasm](cosmic), TP53.226297:E285K[Breast Cancer,Non-Small Cell Lung Cancer](mrd), TP53.226297:E285K[Bladder Cancer,Breast Cancer;Breast Cancer](mvp), TP53:E285Q[Multiple cancers](hgmd), P53_HUMAN:E285Q[Li-Fraumeni syndrome (LFS) [MIM:151623]](sprot), TP53.NM_000546:E285V[Lung adenocarcinoma](tsp_lung)	0.038	0	PF00870.12	P53	1.19013	Non-neutral	0	58	NP_000537	medium	3.12	3.06	3.18	0.847
NP_000537	285	E/G	TP53	4	7157	ENSG00000141510	854A>G	DELETERIOUS	0	2.72	probably damaging	0.999	P53.188	0.0614112	TP53:E285K[carcinoma,haematopoietic_neoplasm](cosmic), TP53.226297:E285K[Breast Cancer,Non-Small Cell Lung Cancer](mrd), TP53.226297:E285K[Bladder Cancer,Breast Cancer;Breast Cancer](mvp), TP53:E285Q[Multiple cancers](hgmd), P53_HUMAN:E285Q[Li-Fraumeni syndrome (LFS) [MIM:151623]](sprot), TP53.NM_000546:E285V[Lung adenocarcinoma](tsp_lung)	0.018	0	PF00870.12	P53	1.14874	Non-neutral	1	63	NP_000537	high	3.67	4.16	3.18	0.935
NP_000537	285	E/K	TP53	96	7157	ENSG00000141510	853G>A	DELETERIOUS	0.01	2.72	probably damaging	0.994	P53.188	0.0614112	TP53:E285K[carcinoma,haematopoietic_neoplasm](cosmic), TP53.226297:E285K[Breast Cancer,Non-Small Cell Lung Cancer](mrd), TP53.226297:E285K[Bladder Cancer,Breast Cancer;Breast Cancer](mvp), TP53:E285Q[Multiple cancers](hgmd), P53_HUMAN:E285Q[Li-Fraumeni syndrome (LFS) [MIM:151623]](sprot), TP53.NM_000546:E285V[Lung adenocarcinoma](tsp_lung)	0.046	0	PF00870.12	P53	1.09813	Non-neutral	1	63	NP_000537	medium	3.325	3.47	3.18	0.858
NP_000537	285	E/Q	TP53	4	7157	ENSG00000141510	853G>C	DELETERIOUS	0.01	2.72	probably damaging	0.997	P53.188	0.0614112	TP53:E285K[carcinoma,haematopoietic_neoplasm](cosmic), TP53.226297:E285K[Breast Cancer,Non-Small Cell Lung Cancer](mrd), TP53.226297:E285K[Bladder Cancer,Breast Cancer;Breast Cancer](mvp), TP53:E285Q[Multiple cancers](hgmd), P53_HUMAN:E285Q[Li-Fraumeni syndrome (LFS) [MIM:151623]](sprot), TP53.NM_000546:E285V[Lung adenocarcinoma](tsp_lung)	0.038	0	PF00870.12	P53	0.981251	Neutral	0	53	NP_000537	medium	3.325	3.47	3.18	0.872
NP_000537	285	E/V	TP53	14	7157	ENSG00000141510	854A>T	DELETERIOUS	0	2.72	probably damaging	0.981	P53.188	0.0614112	TP53:E285K[carcinoma,haematopoietic_neoplasm](cosmic), TP53.226297:E285K[Breast Cancer,Non-Small Cell Lung Cancer](mrd), TP53.226297:E285K[Bladder Cancer,Breast Cancer;Breast Cancer](mvp), TP53:E285Q[Multiple cancers](hgmd), P53_HUMAN:E285Q[Li-Fraumeni syndrome (LFS) [MIM:151623]](sprot), TP53.NM_000546:E285V[Lung adenocarcinoma](tsp_lung)	0.01	0	PF00870.12	P53	1.47096	Non-neutral	1	63	NP_000537	high	3.67	4.16	3.18	0.87
NP_000537	286	E/G	TP53	14	7157	ENSG00000141510	857A>G	DELETERIOUS	0	2.72	probably damaging	0.995	P53.189	0.0246734	TP53:E286A[Adrenocortical carcinoma](hgmd), P53_HUMAN:E286A[Li-Fraumeni syndrome (LFS) [MIM:151623]](sprot), TP53:E286K[lymphoid_neoplasm](cosmic), TP53.226297:E286K[Glioma](mvp)	0.016	0	PF00870.12	P53	1.19013	Non-neutral	4	82	NP_000537	high	3.91	4.64	3.18	0.902
NP_000537	286	E/K	TP53	50	7157	ENSG00000141510	856G>A	DELETERIOUS	0	2.72	probably damaging	0.982	P53.189	0.0246734	TP53:E286A[Adrenocortical carcinoma](hgmd), P53_HUMAN:E286A[Li-Fraumeni syndrome (LFS) [MIM:151623]](sprot), TP53:E286K[lymphoid_neoplasm](cosmic), TP53.226297:E286K[Glioma](mvp)	0.044	0	PF00870.12	P53	0.640103	Non-neutral	4	82	NP_000537	high	3.565	3.95	3.18	0.871
NP_000537	286	E/Q	TP53	5	7157	ENSG00000141510	856G>C	DELETERIOUS	0	2.72	probably damaging	0.996	P53.189	0.0246734	TP53:E286A[Adrenocortical carcinoma](hgmd), P53_HUMAN:E286A[Li-Fraumeni syndrome (LFS) [MIM:151623]](sprot), TP53:E286K[lymphoid_neoplasm](cosmic), TP53.226297:E286K[Glioma](mvp)	0.04	0	PF00870.12	P53	0.82084	Non-neutral	3	78	NP_000537	medium	3.365	3.55	3.18	0.906
NP_000537	286	E/V	TP53	6	7157	ENSG00000141510	857A>T	DELETERIOUS	0	2.72	probably damaging	0.991	P53.189	0.0246734	TP53:E286A[Adrenocortical carcinoma](hgmd), P53_HUMAN:E286A[Li-Fraumeni syndrome (LFS) [MIM:151623]](sprot), TP53:E286K[lymphoid_neoplasm](cosmic), TP53.226297:E286K[Glioma](mvp)	0.012	0	PF00870.12	P53	1.26269	Non-neutral	4	82	NP_000537	high	3.91	4.64	3.18	0.889
NP_000537	287	E/D	TP53	2	7157	ENSG00000141510	861G>C	TOLERATED	0.66	2.71	benign	0.074	P53.190	0.030047	NA	0.216	0	PF00870.12	P53	0.640103	Neutral	7	94	NP_000537	medium	1.985	0.83	3.14	0.007
NP_000537	287	E/G	TP53	2	7157	ENSG00000141510	860A>G	TOLERATED	0.11	2.71	possibly damaging	0.947	P53.190	0.030047	NA	0.18	0	PF00870.12	P53	0.838938	Neutral	0	53	NP_000537	medium	3.055	2.97	3.14	0.662
NP_000537	287	E/K	TP53	6	7157	ENSG00000141510	859G>A	TOLERATED	0.33	2.71	benign	0.013	P53.190	0.030047	NA	0.232	0.001	PF00870.12	P53	-0.17916	Neutral	5	89	NP_000537	low	1.555	0.67	2.44	0.025
NP_000537	294	E/D	TP53	2	7157	ENSG00000141510	882G>T	TOLERATED	0.49	2.87	benign	0.002	-	-	-	0.1	0	-	-	-	Neutral	3	78	NP_000537	medium	3.28	3.56	3	0.011
NP_000537	294	E/G	TP53	2	7157	ENSG00000141510	881A>G	TOLERATED	0.22	2.87	benign	0	-	-	-	0.07	0	-	-	-	Neutral	2	69	NP_000537	low	1.755	1.61	1.9	0.042
NP_000537	294	E/K	TP53	3	7157	ENSG00000141510	880G>A	TOLERATED	0.48	2.87	benign	0.03	-	-	-	0.098	0	-	-	-	Neutral	4	85	NP_000537	medium	2.585	2.17	3	0.012
NP_000537	294	E/Q	TP53	2	7157	ENSG00000141510	880G>C	TOLERATED	0.37	2.87	benign	0.001	-	-	-	0.078	0	-	-	-	Neutral	2	69	NP_000537	low	1.405	1.61	1.2	0.019
NP_000537	298	E/V	TP53	2	7157	ENSG00000141510	893A>T	TOLERATED	0.11	2.79	benign	0.166	-	-	-	0.074	0	-	-	-	Neutral	4	85	NP_000537	medium	3.42	3.58	3.26	0.287
NP_000537	56	E/K	TP53	3	7157	ENSG00000141510	166G>A	TOLERATED	0.7	2.76	benign	0.01	-	-	-	0.12	0	-	-	-	Neutral	1	60	NP_000537	neutral	0.55	1.1	0	0.003
NP_000537	68	E/G	TP53	2	7157	ENSG00000141510	203A>G	TOLERATED	0.39	2.75	benign	0	-	-	-	0.148	0	-	-	-	Neutral	0	53	NP_000537	neutral	0.345	0.69	0	0.016
NP_000537	113	F/C	TP53	6	7157	ENSG00000141510	338T>G	DELETERIOUS	0	2.72	probably damaging	1	P53.18	0.00517101	TP53:F113C[carcinoma,glioma](cosmic), TP53.226297:F113C[Non-Small Cell Lung Cancer](mvp), TP53:F113S[neuroblastoma](cosmic), TP53.226297:F113S[Ovarian Cancer](mrd), TP53:F113V[glioma](cosmic)	0.014	0	PF00870.12	P53	0.352862	Non-neutral	3	78	NP_000537	high	3.66	4.28	3.04	0.945
NP_000537	113	F/L	TP53	3	7157	ENSG00000141510	339C>G	DELETERIOUS	0	2.72	probably damaging	1	P53.18	0.00517101	TP53:F113C[carcinoma,glioma](cosmic), TP53.226297:F113C[Non-Small Cell Lung Cancer](mvp), TP53:F113S[neuroblastoma](cosmic), TP53.226297:F113S[Ovarian Cancer](mrd), TP53:F113V[glioma](cosmic)	0.048	0	PF00870.12	P53	0.262685	Neutral	1	60	NP_000537	medium	2.76	2.48	3.04	0.945
NP_000537	113	F/S	TP53	4	7157	ENSG00000141510	338T>C	DELETERIOUS	0	2.72	probably damaging	1	P53.18	0.00517101	TP53:F113C[carcinoma,glioma](cosmic), TP53.226297:F113C[Non-Small Cell Lung Cancer](mvp), TP53:F113S[neuroblastoma](cosmic), TP53.226297:F113S[Ovarian Cancer](mrd), TP53:F113V[glioma](cosmic)	0.022	0	PF00870.12	P53	-0.207806	Non-neutral	3	78	NP_000537	medium	3.11	3.18	3.04	0.945
NP_000537	113	F/V	TP53	4	7157	ENSG00000141510	337T>G	DELETERIOUS	0	2.72	probably damaging	1	P53.18	0.00517101	TP53:F113C[carcinoma,glioma](cosmic), TP53.226297:F113C[Non-Small Cell Lung Cancer](mvp), TP53:F113S[neuroblastoma](cosmic), TP53.226297:F113S[Ovarian Cancer](mrd), TP53:F113V[glioma](cosmic)	0.012	0	PF00870.12	P53	0.227923	Neutral	0	53	NP_000537	medium	3.31	3.58	3.04	0.945
NP_000537	134	F/C	TP53	6	7157	ENSG00000141510	401T>G	DELETERIOUS	0	2.72	probably damaging	1	P53.37	0.0614112	TP53:F134L[Colorectal](jhu), TP53.CCDS11118:F134L[Pancreatic cancer](jhu_pan), TP53.226297:F134L[Non-Small Cell Lung Cancer](mrd), TP53.CCDS11118:F134V[Pancreatic cancer](jhu_pan), TP73L:Y163C[EEC syndrome](hgmd)	0.004	0	PF00870.12	P53	1.29487	Non-neutral	3	78	NP_000537	high	3.555	3.97	3.14	0.945
NP_000537	134	F/L	TP53	2	7157	ENSG00000141510	402T>G	DELETERIOUS	0.01	2.72	probably damaging	0.999	P53.37	0.0614112	TP53:F134L[Colorectal](jhu), TP53.CCDS11118:F134L[Pancreatic cancer](jhu_pan), TP53.226297:F134L[Non-Small Cell Lung Cancer](mrd), TP53.CCDS11118:F134V[Pancreatic cancer](jhu_pan), TP73L:Y163C[EEC syndrome](hgmd)	0.024	0	PF00870.12	P53	1.22792	Non-neutral	2	70	NP_000537	medium	3.21	3.28	3.14	0.896
NP_000537	134	F/L	TP53	13	7157	ENSG00000141510	400T>C	DELETERIOUS	0.01	2.72	probably damaging	0.999	P53.37	0.0614112	TP53:F134L[Colorectal](jhu), TP53.CCDS11118:F134L[Pancreatic cancer](jhu_pan), TP53.226297:F134L[Non-Small Cell Lung Cancer](mrd), TP53.CCDS11118:F134V[Pancreatic cancer](jhu_pan), TP73L:Y163C[EEC syndrome](hgmd)	0.024	0	PF00870.12	P53	1.22792	Non-neutral	2	70	NP_000537	medium	3.21	3.28	3.14	0.896
NP_000537	134	F/S	TP53	3	7157	ENSG00000141510	401T>C	DELETERIOUS	0	2.72	probably damaging	1	P53.37	0.0614112	TP53:F134L[Colorectal](jhu), TP53.CCDS11118:F134L[Pancreatic cancer](jhu_pan), TP53.226297:F134L[Non-Small Cell Lung Cancer](mrd), TP53.CCDS11118:F134V[Pancreatic cancer](jhu_pan), TP73L:Y163C[EEC syndrome](hgmd)	0	0	PF00870.12	P53	0.974816	Non-neutral	2	70	NP_000537	high	3.555	3.97	3.14	0.945
NP_000537	134	F/V	TP53	9	7157	ENSG00000141510	400T>G	DELETERIOUS	0	2.72	probably damaging	1	P53.37	0.0614112	TP53:F134L[Colorectal](jhu), TP53.CCDS11118:F134L[Pancreatic cancer](jhu_pan), TP53.226297:F134L[Non-Small Cell Lung Cancer](mrd), TP53.CCDS11118:F134V[Pancreatic cancer](jhu_pan), TP73L:Y163C[EEC syndrome](hgmd)	0.004	0	PF00870.12	P53	1.19013	Non-neutral	2	70	NP_000537	high	3.555	3.97	3.14	0.945
NP_000537	212	F/I	TP53	2	7157	ENSG00000141510	634T>A	TOLERATED	0.12	2.73	benign	0.034	P53.115	0.030047	NA	0.046	0	PF00870.12	P53	0.404014	Neutral	3	78	NP_000537	medium	3.27	3.5	3.04	0.263
NP_000537	212	F/L	TP53	2	7157	ENSG00000141510	636T>A	TOLERATED	0.24	2.73	benign	0	P53.115	0.030047	NA	0.098	0	PF00870.12	P53	0.404014	Neutral	3	78	NP_000537	medium	2.025	1.7	2.35	0.037
NP_000537	212	F/S	TP53	2	7157	ENSG00000141510	635T>C	TOLERATED	0.24	2.73	benign	0.17	P53.115	0.030047	NA	0.062	0	PF00870.12	P53	0.112529	Neutral	2	69	NP_000537	medium	2.07	1.1	3.04	0.053
NP_000537	270	F/C	TP53	15	7157	ENSG00000141510	809T>G	DELETERIOUS	0	2.72	probably damaging	0.999	P53.173	0.00517101	TP53.NM_000546:F270S[Glioblastoma multiforme](cga_gbm)	0.006	0	PF00870.12	P53	1.22792	Non-neutral	0	58	NP_000537	medium	3.29	3.4	3.18	0.935
NP_000537	270	F/I	TP53	3	7157	ENSG00000141510	808T>A	DELETERIOUS	0	2.72	probably damaging	0.988	P53.173	0.00517101	TP53.NM_000546:F270S[Glioblastoma multiforme](cga_gbm)	0.03	0	PF00870.12	P53	1.49116	Neutral	3	78	NP_000537	medium	2.395	1.61	3.18	0.882
NP_000537	270	F/L	TP53	13	7157	ENSG00000141510	808T>C	DELETERIOUS	0.01	2.72	possibly damaging	0.946	P53.173	0.00517101	TP53.NM_000546:F270S[Glioblastoma multiforme](cga_gbm)	0.022	0	PF00870.12	P53	1.51047	Neutral	3	78	NP_000537	medium	2.14	1.1	3.18	0.796
NP_000537	270	F/L	TP53	9	7157	ENSG00000141510	810T>A	DELETERIOUS	0.01	2.72	possibly damaging	0.946	P53.173	0.00517101	TP53.NM_000546:F270S[Glioblastoma multiforme](cga_gbm)	0.022	0	PF00870.12	P53	1.51047	Neutral	3	78	NP_000537	medium	2.14	1.1	3.18	0.796
NP_000537	270	F/S	TP53	7	7157	ENSG00000141510	809T>C	DELETERIOUS	0	2.72	probably damaging	0.973	P53.173	0.00517101	TP53.NM_000546:F270S[Glioblastoma multiforme](cga_gbm)	0.014	0	PF00870.12	P53	1.06782	Non-neutral	2	70	NP_000537	high	3.635	4.09	3.18	0.859
NP_000537	270	F/V	TP53	8	7157	ENSG00000141510	808T>G	TOLERATED	0.19	2.72	probably damaging	0.96	P53.173	0.00517101	TP53.NM_000546:F270S[Glioblastoma multiforme](cga_gbm)	0.016	0	PF00870.12	P53	1.37919	Neutral	2	69	NP_000537	medium	2.07	0.96	3.18	0.453
NP_000537	270	F/Y	TP53	5	7157	ENSG00000141510	809T>A	DELETERIOUS	0.02	2.72	possibly damaging	0.945	P53.173	0.00517101	TP53.NM_000546:F270S[Glioblastoma multiforme](cga_gbm)	0.028	0	PF00870.12	P53	1.44977	Non-neutral	2	70	NP_000537	high	3.635	4.09	3.18	0.772
NP_000537	105	G/C	TP53	5	7157	ENSG00000141510	313G>T	DELETERIOUS	0	2.72	probably damaging	1	P53.10	0.00517101	TP53:G105C[Li-Fraumeni syndrome](hgmd), P53_HUMAN:G105C[Li-Fraumeni syndrome (LFS) [MIM:151623]](sprot), TP53.NM_000546:G105C[Lung adenocarcinoma](tsp_lung), TP53.226297:G105D[Glioma](mvp)	0.022	0	PF00870.12	P53	0.546682	Non-neutral	4	82	NP_000537	high	3.765	4.49	3.04	0.945
NP_000537	105	G/R	TP53	2	7157	ENSG00000141510	313G>C	DELETERIOUS	0	2.72	probably damaging	1	P53.10	0.00517101	TP53:G105C[Li-Fraumeni syndrome](hgmd), P53_HUMAN:G105C[Li-Fraumeni syndrome (LFS) [MIM:151623]](sprot), TP53.NM_000546:G105C[Lung adenocarcinoma](tsp_lung), TP53.226297:G105D[Glioma](mvp)	0.01	0	PF00870.12	P53	0.324833	Non-neutral	6	93	NP_000537	high	3.765	4.49	3.04	0.945
NP_000537	117	G/E	TP53	2	7157	ENSG00000141510	350G>A	DELETERIOUS	0.01	2.72	possibly damaging	0.697	P53.21	0.0931842	TP53.226297:G117E[Glioma](mvp)	0.036	0	PF00870.12	P53	0.625863	Non-neutral	0	58	NP_000537	medium	2.19	2.08	2.3	0.655
NP_000537	154	G/D	TP53	6	7157	ENSG00000141510	461G>A	DELETERIOUS	0	2.72	benign	0.065	P53.57	0.0246734	TP53.NM_000546:G154I[Lung adenocarcinoma](tsp_lung), TP53:G154V[carcinoma](cosmic), TP53:G154V[Glioblastoma](hgmd), TP53.226297:G154V[Non-Small Cell Lung Cancer](mrd), TP53.226297:G154V[Small Cell Lung Cancer;Uterine Cancer,Non-Small Cell Lung Cancer](mvp)	0.02	0	PF00870.12	P53	1.22792	Non-neutral	2	70	NP_000537	medium	2.69	3.03	2.35	0.449
NP_000537	154	G/S	TP53	9	7157	ENSG00000141510	460G>A	DELETERIOUS	0	2.72	benign	0.032	P53.57	0.0246734	TP53.NM_000546:G154I[Lung adenocarcinoma](tsp_lung), TP53:G154V[carcinoma](cosmic), TP53:G154V[Glioblastoma](hgmd), TP53.226297:G154V[Non-Small Cell Lung Cancer](mrd), TP53.226297:G154V[Small Cell Lung Cancer;Uterine Cancer,Non-Small Cell Lung Cancer](mvp)	0.022	0	PF00870.12	P53	1.19013	Neutral	2	69	NP_000537	high	3.73	4.42	3.04	0.446
NP_000537	154	G/V	TP53	36	7157	ENSG00000141510	461G>T	DELETERIOUS	0	2.72	probably damaging	0.97	P53.57	0.0246734	TP53.NM_000546:G154I[Lung adenocarcinoma](tsp_lung), TP53:G154V[carcinoma](cosmic), TP53:G154V[Glioblastoma](hgmd), TP53.226297:G154V[Non-Small Cell Lung Cancer](mrd), TP53.226297:G154V[Small Cell Lung Cancer;Uterine Cancer,Non-Small Cell Lung Cancer](mvp)	0.002	0	PF00870.12	P53	1.40401	Non-neutral	3	78	NP_000537	medium	3.18	3.32	3.04	0.857
NP_000537	187	G/C	TP53	2	7157	ENSG00000141510	559G>T	DELETERIOUS	0.01	2.72	probably damaging	0.985	P53.90	0.0957234	TP53.226297:G187R[Pancreatic Cancer](mvp), TP53.226297:G187S[Breast Cancer](mrd)	0.078	0	PF00870.12	P53	1.11722	Neutral	3	78	NP_000537	high	3.585	4.03	3.14	0.838
NP_000537	187	G/D	TP53	7	7157	ENSG00000141510	560G>A	TOLERATED	0.4	2.72	benign	0.051	P53.90	0.0957234	TP53.226297:G187R[Pancreatic Cancer](mvp), TP53.226297:G187S[Breast Cancer](mrd)	0.114	0	PF00870.12	P53	0	Neutral	0	53	NP_000537	medium	2.61	2.08	3.14	0.019
NP_000537	187	G/S	TP53	13	7157	ENSG00000141510	559G>A	TOLERATED	0.34	2.72	benign	0.025	P53.90	0.0957234	TP53.226297:G187R[Pancreatic Cancer](mvp), TP53.226297:G187S[Breast Cancer](mrd)	0.126	0	PF00870.12	P53	0.427495	Neutral	2	69	NP_000537	medium	2.485	1.83	3.14	0.024
NP_000537	187	G/V	TP53	3	7157	ENSG00000141510	560G>T	DELETERIOUS	0.02	2.72	probably damaging	0.962	P53.90	0.0957234	TP53.226297:G187R[Pancreatic Cancer](mvp), TP53.226297:G187S[Breast Cancer](mrd)	0.076	0	PF00870.12	P53	0.954922	Neutral	3	78	NP_000537	medium	3.235	3.33	3.14	0.788
NP_000537	199	G/E	TP53	11	7157	ENSG00000141510	596G>A	DELETERIOUS	0	2.72	probably damaging	1	P53.102	0.0957234	NA	0.036	0	PF00870.12	P53	1.03523	Neutral	0	53	NP_000537	high	3.705	4.23	3.18	0.945
NP_000537	199	G/R	TP53	9	7157	ENSG00000141510	595G>A	DELETERIOUS	0	2.72	probably damaging	1	P53.102	0.0957234	NA	0.1	0	PF00870.12	P53	0	Non-neutral	1	63	NP_000537	medium	3.16	3.14	3.18	0.945
NP_000537	199	G/V	TP53	5	7157	ENSG00000141510	596G>T	DELETERIOUS	0	2.72	probably damaging	1	P53.102	0.0957234	NA	0.014	0	PF00870.12	P53	1.26269	Non-neutral	0	58	NP_000537	high	3.705	4.23	3.18	0.945
NP_000537	226	G/A	TP53	2	7157	ENSG00000141510	677G>C	DELETERIOUS	0.01	2.72	benign	0.076	P53.129	0.0957234	NA	0.036	0	PF00870.12	P53	1.14874	Non-neutral	2	70	NP_000537	medium	2.985	3.62	2.35	0.411
NP_000537	226	G/D	TP53	4	7157	ENSG00000141510	677G>A	DELETERIOUS	0.02	2.72	benign	0.014	P53.129	0.0957234	NA	0.044	0	PF00870.12	P53	1.22792	Non-neutral	4	82	NP_000537	medium	2.985	3.62	2.35	0.384
NP_000537	226	G/S	TP53	2	7157	ENSG00000141510	676G>A	DELETERIOUS	0	2.72	benign	0.332	P53.129	0.0957234	NA	0.066	0	PF00870.12	P53	1.19013	Neutral	1	60	NP_000537	medium	3.185	3.33	3.04	0.548
NP_000537	226	G/V	TP53	4	7157	ENSG00000141510	677G>T	DELETERIOUS	0	2.72	possibly damaging	0.931	P53.129	0.0957234	NA	0.038	0	PF00870.12	P53	1.40401	Non-neutral	3	78	NP_000537	high	3.88	4.72	3.04	0.822
NP_000537	244	G/A	TP53	9	7157	ENSG00000141510	731G>C	DELETERIOUS	0	2.72	probably damaging	0.999	P53.147	0.583702	TP53:G244A[carcinoma](cosmic), TP53:G244C[carcinoma](cosmic), TP53:G244D[lymphoid_neoplasm](cosmic), TP53:G244D[Breast and colorectal cancer](hgmd), P53_HUMAN:G244D[Li-Fraumeni syndrome (LFS) [MIM:151623]](sprot), TP53:G244S[carcinoma](cosmic), TP53.CCDS11118:G244S[Pancreatic cancer](jhu_pan), TP53:G244V[Choroid plexus carcinoma, childhood](hgmd), P53_HUMAN:G244V[Li-Fraumeni syndrome (LFS) [MIM:1…	0.012	0	PF00870.12	P53	1.78221	Non-neutral	2	70	NP_000537	high	3.915	4.65	3.18	0.935
NP_000537	244	G/C	TP53	34	7157	ENSG00000141510	730G>T	DELETERIOUS	0	2.72	probably damaging	1	P53.147	0.583702	TP53:G244A[carcinoma](cosmic), TP53:G244C[carcinoma](cosmic), TP53:G244D[lymphoid_neoplasm](cosmic), TP53:G244D[Breast and colorectal cancer](hgmd), P53_HUMAN:G244D[Li-Fraumeni syndrome (LFS) [MIM:151623]](sprot), TP53:G244S[carcinoma](cosmic), TP53.CCDS11118:G244S[Pancreatic cancer](jhu_pan), TP53:G244V[Choroid plexus carcinoma, childhood](hgmd), P53_HUMAN:G244V[Li-Fraumeni syndrome (LFS) [MIM:1…	0.012	0	PF00870.12	P53	1.96166	Non-neutral	3	78	NP_000537	high	3.915	4.65	3.18	0.945
NP_000537	244	G/D	TP53	32	7157	ENSG00000141510	731G>A	DELETERIOUS	0	2.72	probably damaging	1	P53.147	0.583702	TP53:G244A[carcinoma](cosmic), TP53:G244C[carcinoma](cosmic), TP53:G244D[lymphoid_neoplasm](cosmic), TP53:G244D[Breast and colorectal cancer](hgmd), P53_HUMAN:G244D[Li-Fraumeni syndrome (LFS) [MIM:151623]](sprot), TP53:G244S[carcinoma](cosmic), TP53.CCDS11118:G244S[Pancreatic cancer](jhu_pan), TP53:G244V[Choroid plexus carcinoma, childhood](hgmd), P53_HUMAN:G244V[Li-Fraumeni syndrome (LFS) [MIM:1…	0.012	0	PF00870.12	P53	1.83894	Non-neutral	5	87	NP_000537	high	3.57	3.96	3.18	0.945
NP_000537	244	G/R	TP53	3	7157	ENSG00000141510	730G>C	DELETERIOUS	0	2.72	probably damaging	1	P53.147	0.583702	TP53:G244A[carcinoma](cosmic), TP53:G244C[carcinoma](cosmic), TP53:G244D[lymphoid_neoplasm](cosmic), TP53:G244D[Breast and colorectal cancer](hgmd), P53_HUMAN:G244D[Li-Fraumeni syndrome (LFS) [MIM:151623]](sprot), TP53:G244S[carcinoma](cosmic), TP53.CCDS11118:G244S[Pancreatic cancer](jhu_pan), TP53:G244V[Choroid plexus carcinoma, childhood](hgmd), P53_HUMAN:G244V[Li-Fraumeni syndrome (LFS) [MIM:1…	0.016	0	PF00870.12	P53	1.92689	Non-neutral	5	87	NP_000537	medium	3.11	3.04	3.18	0.945
NP_000537	244	G/S	TP53	35	7157	ENSG00000141510	730G>A	DELETERIOUS	0	2.72	probably damaging	1	P53.147	0.583702	TP53:G244A[carcinoma](cosmic), TP53:G244C[carcinoma](cosmic), TP53:G244D[lymphoid_neoplasm](cosmic), TP53:G244D[Breast and colorectal cancer](hgmd), P53_HUMAN:G244D[Li-Fraumeni syndrome (LFS) [MIM:151623]](sprot), TP53:G244S[carcinoma](cosmic), TP53.CCDS11118:G244S[Pancreatic cancer](jhu_pan), TP53:G244V[Choroid plexus carcinoma, childhood](hgmd), P53_HUMAN:G244V[Li-Fraumeni syndrome (LFS) [MIM:1…	0.01	0	PF00870.12	P53	1.49116	Neutral	1	60	NP_000537	medium	3.02	2.86	3.18	0.945
NP_000537	244	G/V	TP53	14	7157	ENSG00000141510	731G>T	DELETERIOUS	0	2.72	probably damaging	1	P53.147	0.583702	TP53:G244A[carcinoma](cosmic), TP53:G244C[carcinoma](cosmic), TP53:G244D[lymphoid_neoplasm](cosmic), TP53:G244D[Breast and colorectal cancer](hgmd), P53_HUMAN:G244D[Li-Fraumeni syndrome (LFS) [MIM:151623]](sprot), TP53:G244S[carcinoma](cosmic), TP53.CCDS11118:G244S[Pancreatic cancer](jhu_pan), TP53:G244V[Choroid plexus carcinoma, childhood](hgmd), P53_HUMAN:G244V[Li-Fraumeni syndrome (LFS) [MIM:1…	0.012	0	PF00870.12	P53	1.91217	Non-neutral	3	78	NP_000537	high	3.915	4.65	3.18	0.945
NP_000537	245	G/A	TP53	8	7157	ENSG00000141510	734G>C	DELETERIOUS	0	2.72	probably damaging	1	P53.148	100	TP53:G245C[carcinoma](cosmic), TP53:G245C[Li-Fraumeni syndrome](hgmd), TP53.226297:G245C[Non-Small Cell Lung Cancer](mrd), P53_HUMAN:G245C[Li-Fraumeni syndrome (LFS) [MIM:151623]](sprot), TP53.NM_000546:G245C[Lung adenocarcinoma](tsp_lung), TP53:G245D[Li-Fraumeni syndrome](hgmd), TP53.CCDS11118:G245D[Glioblastoma multiforme](jhu_gbm), TP53.CCDS11118:G245D[Pancreatic cancer](jhu_pan), TP53.226297:…	0.01	0	PF00870.12	P53	0.640103	Non-neutral	3	78	NP_000537	high	3.92	4.66	3.18	0.945
NP_000537	245	G/C	TP53	47	7157	ENSG00000141510	733G>T	DELETERIOUS	0	2.72	probably damaging	1	P53.148	100	TP53:G245C[carcinoma](cosmic), TP53:G245C[Li-Fraumeni syndrome](hgmd), TP53.226297:G245C[Non-Small Cell Lung Cancer](mrd), P53_HUMAN:G245C[Li-Fraumeni syndrome (LFS) [MIM:151623]](sprot), TP53.NM_000546:G245C[Lung adenocarcinoma](tsp_lung), TP53:G245D[Li-Fraumeni syndrome](hgmd), TP53.CCDS11118:G245D[Glioblastoma multiforme](jhu_gbm), TP53.CCDS11118:G245D[Pancreatic cancer](jhu_pan), TP53.226297:…	0.004	0	PF00870.12	P53	0.904617	Non-neutral	4	82	NP_000537	high	3.92	4.66	3.18	0.945
NP_000537	245	G/D	TP53	93	7157	ENSG00000141510	734G>A	DELETERIOUS	0	2.72	probably damaging	1	P53.148	100	TP53:G245C[carcinoma](cosmic), TP53:G245C[Li-Fraumeni syndrome](hgmd), TP53.226297:G245C[Non-Small Cell Lung Cancer](mrd), P53_HUMAN:G245C[Li-Fraumeni syndrome (LFS) [MIM:151623]](sprot), TP53.NM_000546:G245C[Lung adenocarcinoma](tsp_lung), TP53:G245D[Li-Fraumeni syndrome](hgmd), TP53.CCDS11118:G245D[Glioblastoma multiforme](jhu_gbm), TP53.CCDS11118:G245D[Pancreatic cancer](jhu_pan), TP53.226297:…	0.006	0	PF00870.12	P53	0.856312	Non-neutral	5	87	NP_000537	high	3.92	4.66	3.18	0.945
NP_000537	245	G/R	TP53	10	7157	ENSG00000141510	733G>C	DELETERIOUS	0	2.72	probably damaging	1	P53.148	100	TP53:G245C[carcinoma](cosmic), TP53:G245C[Li-Fraumeni syndrome](hgmd), TP53.226297:G245C[Non-Small Cell Lung Cancer](mrd), P53_HUMAN:G245C[Li-Fraumeni syndrome (LFS) [MIM:151623]](sprot), TP53.NM_000546:G245C[Lung adenocarcinoma](tsp_lung), TP53:G245D[Li-Fraumeni syndrome](hgmd), TP53.CCDS11118:G245D[Glioblastoma multiforme](jhu_gbm), TP53.CCDS11118:G245D[Pancreatic cancer](jhu_pan), TP53.226297:…	0.014	0	PF00870.12	P53	1.00607	Non-neutral	6	93	NP_000537	high	3.575	3.97	3.18	0.945
NP_000537	245	G/S	TP53	278	7157	ENSG00000141510	733G>A	DELETERIOUS	0	2.72	probably damaging	1	P53.148	100	TP53:G245C[carcinoma](cosmic), TP53:G245C[Li-Fraumeni syndrome](hgmd), TP53.226297:G245C[Non-Small Cell Lung Cancer](mrd), P53_HUMAN:G245C[Li-Fraumeni syndrome (LFS) [MIM:151623]](sprot), TP53.NM_000546:G245C[Lung adenocarcinoma](tsp_lung), TP53:G245D[Li-Fraumeni syndrome](hgmd), TP53.CCDS11118:G245D[Glioblastoma multiforme](jhu_gbm), TP53.CCDS11118:G245D[Pancreatic cancer](jhu_pan), TP53.226297:…	0.006	0	PF00870.12	P53	0	Non-neutral	4	82	NP_000537	medium	3.115	3.05	3.18	0.945
NP_000537	245	G/V	TP53	50	7157	ENSG00000141510	734G>T	DELETERIOUS	0	2.72	probably damaging	1	P53.148	100	TP53:G245C[carcinoma](cosmic), TP53:G245C[Li-Fraumeni syndrome](hgmd), TP53.226297:G245C[Non-Small Cell Lung Cancer](mrd), P53_HUMAN:G245C[Li-Fraumeni syndrome (LFS) [MIM:151623]](sprot), TP53.NM_000546:G245C[Lung adenocarcinoma](tsp_lung), TP53:G245D[Li-Fraumeni syndrome](hgmd), TP53.CCDS11118:G245D[Glioblastoma multiforme](jhu_gbm), TP53.CCDS11118:G245D[Pancreatic cancer](jhu_pan), TP53.226297:…	0.004	0	PF00870.12	P53	0.981251	Non-neutral	4	82	NP_000537	high	3.92	4.66	3.18	0.945
NP_000537	262	G/D	TP53	4	7157	ENSG00000141510	785G>A	DELETERIOUS	0	2.9	probably damaging	0.997	P53.165	0.00505181	TP53:G262D[carcinoma](cosmic), TP53:G262V[adenocarcinoma,carcinoma](cosmic), TP53.226297:G262V[Non-Small Cell Lung Cancer](mrd), TP53.226297:G262V[Non-Small Cell Lung Cancer](mvp)	0.006	0	PF00870.12	P53	0.563715	Non-neutral	5	87	NP_000537	high	3.855	4.57	3.14	0.911
NP_000537	262	G/S	TP53	2	7157	ENSG00000141510	784G>A	DELETERIOUS	0	2.9	possibly damaging	0.93	P53.165	0.00505181	TP53:G262D[carcinoma](cosmic), TP53:G262V[adenocarcinoma,carcinoma](cosmic), TP53.226297:G262V[Non-Small Cell Lung Cancer](mrd), TP53.226297:G262V[Non-Small Cell Lung Cancer](mvp)	0.016	0	PF00870.12	P53	0.91217	Non-neutral	2	70	NP_000537	high	3.855	4.57	3.14	0.821
NP_000537	262	G/V	TP53	11	7157	ENSG00000141510	785G>T	DELETERIOUS	0	2.9	probably damaging	0.995	P53.165	0.00505181	TP53:G262D[carcinoma](cosmic), TP53:G262V[adenocarcinoma,carcinoma](cosmic), TP53.226297:G262V[Non-Small Cell Lung Cancer](mrd), TP53.226297:G262V[Non-Small Cell Lung Cancer](mvp)	0.006	0	PF00870.12	P53	1.19013	Non-neutral	3	78	NP_000537	high	3.855	4.57	3.14	0.902
NP_000537	266	G/A	TP53	2	7157	ENSG00000141510	797G>C	DELETERIOUS	0	2.72	probably damaging	0.992	P53.169	0.680207	TP53:G266E[carcinoma,lymphoid_neoplasm,malignant_melanoma](cosmic), TP53.226297:G266E[Non-Small Cell Lung Cancer](mrd), TP53.226297:G266E[Non-Small Cell Lung Cancer;Breast Cancer](mvp), TP53.NM_000546:G266R[Glioblastoma multiforme](cga_gbm), TP53:G266R[carcinoma](cosmic), TP53.226297:G266R[Non-Small Cell Lung Cancer](mrd), TP53.226297:G266R[Breast Cancer](mvp), TP53.NM_000546:G266T[Lung adenocarc…	0.044	0	PF00870.12	P53	0.580105	Non-neutral	3	78	NP_000537	medium	3.155	3.13	3.18	0.892
NP_000537	266	G/E	TP53	45	7157	ENSG00000141510	797G>A	DELETERIOUS	0	2.72	probably damaging	0.999	P53.169	0.680207	TP53:G266E[carcinoma,lymphoid_neoplasm,malignant_melanoma](cosmic), TP53.226297:G266E[Non-Small Cell Lung Cancer](mrd), TP53.226297:G266E[Non-Small Cell Lung Cancer;Breast Cancer](mvp), TP53.NM_000546:G266R[Glioblastoma multiforme](cga_gbm), TP53:G266R[carcinoma](cosmic), TP53.226297:G266R[Non-Small Cell Lung Cancer](mrd), TP53.226297:G266R[Breast Cancer](mvp), TP53.NM_000546:G266T[Lung adenocarc…	0.01	0	PF00870.12	P53	0.5959	Non-neutral	5	87	NP_000537	high	3.96	4.74	3.18	0.935
NP_000537	266	G/R	TP53	42	7157	ENSG00000141510	796G>A	DELETERIOUS	0	2.72	probably damaging	1	P53.169	0.680207	TP53:G266E[carcinoma,lymphoid_neoplasm,malignant_melanoma](cosmic), TP53.226297:G266E[Non-Small Cell Lung Cancer](mrd), TP53.226297:G266E[Non-Small Cell Lung Cancer;Breast Cancer](mvp), TP53.NM_000546:G266R[Glioblastoma multiforme](cga_gbm), TP53:G266R[carcinoma](cosmic), TP53.226297:G266R[Non-Small Cell Lung Cancer](mrd), TP53.226297:G266R[Breast Cancer](mvp), TP53.NM_000546:G266T[Lung adenocarc…	0.024	0	PF00870.12	P53	0.82084	Non-neutral	5	87	NP_000537	high	3.96	4.74	3.18	0.945
NP_000537	266	G/V	TP53	32	7157	ENSG00000141510	797G>T	DELETERIOUS	0	2.72	probably damaging	0.998	P53.169	0.680207	TP53:G266E[carcinoma,lymphoid_neoplasm,malignant_melanoma](cosmic), TP53.226297:G266E[Non-Small Cell Lung Cancer](mrd), TP53.226297:G266E[Non-Small Cell Lung Cancer;Breast Cancer](mvp), TP53.NM_000546:G266R[Glioblastoma multiforme](cga_gbm), TP53:G266R[carcinoma](cosmic), TP53.226297:G266R[Non-Small Cell Lung Cancer](mrd), TP53.226297:G266R[Breast Cancer](mvp), TP53.NM_000546:G266T[Lung adenocarc…	0.01	0	PF00870.12	P53	0.941133	Non-neutral	5	87	NP_000537	high	3.96	4.74	3.18	0.919
NP_000537	279	G/E	TP53	30	7157	ENSG00000141510	836G>A	DELETERIOUS	0	2.72	probably damaging	0.999	P53.182	0.030047	TP73L:P309S[EEC syndrome](hgmd), P63_HUMAN:P348S[Ectrodactyly-ectodermal dysplasia-cleft lip/palate syndrome type 3 (EEC3) [MIM:604292]](sprot)	0.016	0	PF00870.12	P53	1.94113	Non-neutral	2	70	NP_000537	high	3.78	4.38	3.18	0.935
NP_000537	279	G/R	TP53	7	7157	ENSG00000141510	835G>A	DELETERIOUS	0	2.72	probably damaging	1	P53.182	0.030047	TP73L:P309S[EEC syndrome](hgmd), P63_HUMAN:P348S[Ectrodactyly-ectodermal dysplasia-cleft lip/palate syndrome type 3 (EEC3) [MIM:604292]](sprot)	0.026	0	PF00870.12	P53	1.83894	Non-neutral	2	70	NP_000537	medium	3.23	3.28	3.18	0.945
NP_000537	279	G/V	TP53	3	7157	ENSG00000141510	836G>T	DELETERIOUS	0	2.72	probably damaging	0.998	P53.182	0.030047	TP73L:P309S[EEC syndrome](hgmd), P63_HUMAN:P348S[Ectrodactyly-ectodermal dysplasia-cleft lip/palate syndrome type 3 (EEC3) [MIM:604292]](sprot)	0.02	0	PF00870.12	P53	1.44977	Non-neutral	1	63	NP_000537	medium	3.435	3.69	3.18	0.919
NP_000537	279	G/W	TP53	2	7157	ENSG00000141510	835G>T	DELETERIOUS	0	2.72	possibly damaging	0.677	P53.182	0.030047	TP73L:P309S[EEC syndrome](hgmd), P63_HUMAN:P348S[Ectrodactyly-ectodermal dysplasia-cleft lip/palate syndrome type 3 (EEC3) [MIM:604292]](sprot)	0.03	0	PF00870.12	P53	1.66726	Non-neutral	1	63	NP_000537	high	3.78	4.38	3.18	0.685
NP_000537	293	G/R	TP53	4	7157	ENSG00000141510	877G>A	TOLERATED	0.37	2.81	possibly damaging	0.768	-	-	-	0.156	0	-	-	-	Neutral	3	78	NP_000537	medium	2.385	1.73	3.04	0.304
NP_000537	302	G/E	TP53	3	7157	ENSG00000141510	905G>A	TOLERATED	0.28	2.71	benign	0.075	-	-	-	0.106	0	-	-	-	Neutral	1	60	NP_000537	medium	2.24	2.08	2.4	0.036
NP_000537	334	G/V	TP53	4	7157	ENSG00000141510	1001G>T	DELETERIOUS	0	2.72	probably damaging	0.99	P53_tetramer.15	0.391506	TP53:G334V[carcinoma](cosmic), TP53.NM_000546:G334V[Lung adenocarcinoma](tsp_lung), TP53.NM_000546:G334W[Lung adenocarcinoma](tsp_lung)	0.034	0	PF07710.5	P53_tetramer	1.15679	Non-neutral	4	82	NP_000537	medium	2.815	3.33	2.3	0.886
NP_000537	356	G/W	TP53	2	7157	ENSG00000141510	1066G>T	DELETERIOUS	0.01	2.74	probably damaging	0.957	P53_tetramer.30	2.32e-06	NA	0.102	0	PF07710.5	P53_tetramer	0.79964	Non-neutral	2	70	NP_000537	medium	2.2	2.2	2.2	0.806
NP_000537	59	G/C	TP53	2	7157	ENSG00000141510	175G>T	TOLERATED	0.2	2.83	benign	0.002	-	-	-	0.108	0	-	-	-	Neutral	1	60	NP_000537	neutral	0.695	1.39	0	0.049
NP_000537	168	H/L	TP53	5	7157	ENSG00000141510	503A>T	DELETERIOUS	0	2.72	benign	0.034	P53.71	0.00152498	NA	0.008	0	PF00870.12	P53	0.379191	Non-neutral	3	78	NP_000537	medium	3.5	4.29	2.71	0.447
NP_000537	168	H/P	TP53	9	7157	ENSG00000141510	503A>C	DELETERIOUS	0	2.72	benign	0.41	P53.71	0.00152498	NA	0.002	0	PF00870.12	P53	0.262685	Non-neutral	3	78	NP_000537	medium	3.5	4.29	2.71	0.577
NP_000537	168	H/R	TP53	12	7157	ENSG00000141510	503A>G	DELETERIOUS	0	2.72	possibly damaging	0.476	P53.71	0.00152498	NA	0.028	0	PF00870.12	P53	0.427495	Non-neutral	3	78	NP_000537	medium	3.5	4.29	2.71	0.602
NP_000537	168	H/Y	TP53	9	7157	ENSG00000141510	502C>T	TOLERATED	0.06	2.72	benign	0	P53.71	0.00152498	NA	0.03	0	PF00870.12	P53	0.546682	Non-neutral	0	58	NP_000537	low	1.545	1.99	1.1	0.323
NP_000537	178	H/D	TP53	4	7157	ENSG00000141510	532C>G	DELETERIOUS	0.01	2.72	probably damaging	0.998	P53.81	0.00152498	TP53.226297:H178P[Breast Cancer](mrd), TP53.NM_000546:H178Q[Glioblastoma multiforme](cga_gbm)	0.02	0	PF00870.12	P53	1.91959	Non-neutral	3	78	NP_000537	medium	3.22	3.26	3.18	0.88
NP_000537	178	H/N	TP53	3	7157	ENSG00000141510	532C>A	TOLERATED	0.55	2.72	probably damaging	0.995	P53.81	0.00152498	TP53.226297:H178P[Breast Cancer](mrd), TP53.NM_000546:H178Q[Glioblastoma multiforme](cga_gbm)	0.068	0	PF00870.12	P53	1.71694	Neutral	1	60	NP_000537	low	1.61	0.04	3.18	0.465
NP_000537	178	H/P	TP53	6	7157	ENSG00000141510	533A>C	DELETERIOUS	0	2.72	probably damaging	0.998	P53.81	0.00152498	TP53.226297:H178P[Breast Cancer](mrd), TP53.NM_000546:H178Q[Glioblastoma multiforme](cga_gbm)	0.002	0	PF00870.12	P53	1.79219	Non-neutral	2	70	NP_000537	high	3.565	3.95	3.18	0.919
NP_000537	178	H/Q	TP53	5	7157	ENSG00000141510	534C>A	DELETERIOUS	0	2.72	probably damaging	0.998	P53.81	0.00152498	TP53.226297:H178P[Breast Cancer](mrd), TP53.NM_000546:H178Q[Glioblastoma multiforme](cga_gbm)	0.018	0	PF00870.12	P53	1.79219	Non-neutral	0	58	NP_000537	medium	2.87	2.56	3.18	0.919
NP_000537	178	H/Y	TP53	7	7157	ENSG00000141510	532C>T	DELETERIOUS	0	2.72	probably damaging	0.997	P53.81	0.00152498	TP53.226297:H178P[Breast Cancer](mrd), TP53.NM_000546:H178Q[Glioblastoma multiforme](cga_gbm)	0.064	0	PF00870.12	P53	1.71694	Non-neutral	3	78	NP_000537	medium	3.015	2.85	3.18	0.911
NP_000537	179	H/D	TP53	10	7157	ENSG00000141510	535C>G	DELETERIOUS	0	2.72	probably damaging	0.972	P53.82	2.37756	TP53.226297:H179D[Ovarian Cancer](mvp), TP53:H179Q[Ewings_sarcoma-peripheral_primitive_neuroectodermal_tumour,carcinoma,sarcoma](cosmic), TP53.226297:H179Q[Breast Cancer](mrd), TP53:H179R[carcinoma](cosmic), TP53.CCDS11118:H179R[Pancreatic cancer](jhu_pan), TP53.226297:H179R[Breast Cancer](mrd), TP53.226297:H179R[Colorectal Cancer,Non-Small Cell Lung Cancer](mvp), TP53.NM_000546:H179R[Lung adenoc…	0.006	0	PF00870.12	P53	1.22792	Non-neutral	5	87	NP_000537	medium	3.28	3.38	3.18	0.859
NP_000537	179	H/L	TP53	32	7157	ENSG00000141510	536A>T	DELETERIOUS	0	2.72	probably damaging	0.978	P53.82	2.37756	TP53.226297:H179D[Ovarian Cancer](mvp), TP53:H179Q[Ewings_sarcoma-peripheral_primitive_neuroectodermal_tumour,carcinoma,sarcoma](cosmic), TP53.226297:H179Q[Breast Cancer](mrd), TP53:H179R[carcinoma](cosmic), TP53.CCDS11118:H179R[Pancreatic cancer](jhu_pan), TP53.226297:H179R[Breast Cancer](mrd), TP53.226297:H179R[Colorectal Cancer,Non-Small Cell Lung Cancer](mvp), TP53.NM_000546:H179R[Lung adenoc…	0.026	0	PF00870.12	P53	1.47096	Non-neutral	4	82	NP_000537	high	3.97	4.76	3.18	0.865
NP_000537	179	H/N	TP53	13	7157	ENSG00000141510	535C>A	DELETERIOUS	0	2.72	possibly damaging	0.939	P53.82	2.37756	TP53.226297:H179D[Ovarian Cancer](mvp), TP53:H179Q[Ewings_sarcoma-peripheral_primitive_neuroectodermal_tumour,carcinoma,sarcoma](cosmic), TP53.226297:H179Q[Breast Cancer](mrd), TP53:H179R[carcinoma](cosmic), TP53.CCDS11118:H179R[Pancreatic cancer](jhu_pan), TP53.226297:H179R[Breast Cancer](mrd), TP53.226297:H179R[Colorectal Cancer,Non-Small Cell Lung Cancer](mvp), TP53.NM_000546:H179R[Lung adenoc…	0.004	0	PF00870.12	P53	1.22792	Non-neutral	5	87	NP_000537	high	3.625	4.07	3.18	0.829
NP_000537	179	H/P	TP53	3	7157	ENSG00000141510	536A>C	DELETERIOUS	0	2.72	benign	0.006	P53.82	2.37756	TP53.226297:H179D[Ovarian Cancer](mvp), TP53:H179Q[Ewings_sarcoma-peripheral_primitive_neuroectodermal_tumour,carcinoma,sarcoma](cosmic), TP53.226297:H179Q[Breast Cancer](mrd), TP53:H179R[carcinoma](cosmic), TP53.CCDS11118:H179R[Pancreatic cancer](jhu_pan), TP53.226297:H179R[Breast Cancer](mrd), TP53.226297:H179R[Colorectal Cancer,Non-Small Cell Lung Cancer](mvp), TP53.NM_000546:H179R[Lung adenoc…	0.002	0	PF00870.12	P53	0	Non-neutral	4	82	NP_000537	high	3.97	4.76	3.18	0.445
NP_000537	179	H/Q	TP53	7	7157	ENSG00000141510	537T>A	DELETERIOUS	0	2.72	probably damaging	0.978	P53.82	2.37756	TP53.226297:H179D[Ovarian Cancer](mvp), TP53:H179Q[Ewings_sarcoma-peripheral_primitive_neuroectodermal_tumour,carcinoma,sarcoma](cosmic), TP53.226297:H179Q[Breast Cancer](mrd), TP53:H179R[carcinoma](cosmic), TP53.CCDS11118:H179R[Pancreatic cancer](jhu_pan), TP53.226297:H179R[Breast Cancer](mrd), TP53.226297:H179R[Colorectal Cancer,Non-Small Cell Lung Cancer](mvp), TP53.NM_000546:H179R[Lung adenoc…	0.01	0	PF00870.12	P53	1.29487	Non-neutral	5	87	NP_000537	high	3.97	4.76	3.18	0.865
NP_000537	179	H/Q	TP53	10	7157	ENSG00000141510	537T>G	DELETERIOUS	0	2.72	probably damaging	0.978	P53.82	2.37756	TP53.226297:H179D[Ovarian Cancer](mvp), TP53:H179Q[Ewings_sarcoma-peripheral_primitive_neuroectodermal_tumour,carcinoma,sarcoma](cosmic), TP53.226297:H179Q[Breast Cancer](mrd), TP53:H179R[carcinoma](cosmic), TP53.CCDS11118:H179R[Pancreatic cancer](jhu_pan), TP53.226297:H179R[Breast Cancer](mrd), TP53.226297:H179R[Colorectal Cancer,Non-Small Cell Lung Cancer](mvp), TP53.NM_000546:H179R[Lung adenoc…	0.01	0	PF00870.12	P53	1.29487	Non-neutral	5	87	NP_000537	high	3.97	4.76	3.18	0.865
NP_000537	179	H/R	TP53	100	7157	ENSG00000141510	536A>G	DELETERIOUS	0	2.72	probably damaging	0.978	P53.82	2.37756	TP53.226297:H179D[Ovarian Cancer](mvp), TP53:H179Q[Ewings_sarcoma-peripheral_primitive_neuroectodermal_tumour,carcinoma,sarcoma](cosmic), TP53.226297:H179Q[Breast Cancer](mrd), TP53:H179R[carcinoma](cosmic), TP53.CCDS11118:H179R[Pancreatic cancer](jhu_pan), TP53.226297:H179R[Breast Cancer](mrd), TP53.226297:H179R[Colorectal Cancer,Non-Small Cell Lung Cancer](mvp), TP53.NM_000546:H179R[Lung adenoc…	0.014	0	PF00870.12	P53	1.37919	Non-neutral	4	82	NP_000537	high	3.97	4.76	3.18	0.865
NP_000537	179	H/Y	TP53	69	7157	ENSG00000141510	535C>T	DELETERIOUS	0	2.72	probably damaging	0.984	P53.82	2.37756	TP53.226297:H179D[Ovarian Cancer](mvp), TP53:H179Q[Ewings_sarcoma-peripheral_primitive_neuroectodermal_tumour,carcinoma,sarcoma](cosmic), TP53.226297:H179Q[Breast Cancer](mrd), TP53:H179R[carcinoma](cosmic), TP53.CCDS11118:H179R[Pancreatic cancer](jhu_pan), TP53.226297:H179R[Breast Cancer](mrd), TP53.226297:H179R[Colorectal Cancer,Non-Small Cell Lung Cancer](mvp), TP53.NM_000546:H179R[Lung adenoc…	0.006	0	PF00870.12	P53	1.44977	Non-neutral	5	87	NP_000537	high	3.97	4.76	3.18	0.875
NP_000537	193	H/D	TP53	7	7157	ENSG00000141510	577C>G	DELETERIOUS	0	2.72	probably damaging	1	P53.96	0.680207	TP53:H193L[carcinoma](cosmic), TP53:H193R[carcinoma,malignant_melanoma](cosmic), TP53:H193R[Li-Fraumeni syndrome](hgmd), TP53:H193R[Colorectal](jhu), TP53.226297:H193R[Breast Cancer,Small Cell Lung Cancer](mrd), TP53.226297:H193R[Breast Cancer](mvp), P53_HUMAN:H193R[Li-Fraumeni syndrome (LFS) [MIM:151623]](sprot), TP53:H193Y[adrenal_cortical_carcinoma](cosmic), TP53.226297:H193Y[Breast Cancer](mv…	0.016	0	PF00870.12	P53	0.427495	Non-neutral	3	78	NP_000537	high	3.95	4.72	3.18	0.945
NP_000537	193	H/L	TP53	30	7157	ENSG00000141510	578A>T	DELETERIOUS	0	2.72	probably damaging	1	P53.96	0.680207	TP53:H193L[carcinoma](cosmic), TP53:H193R[carcinoma,malignant_melanoma](cosmic), TP53:H193R[Li-Fraumeni syndrome](hgmd), TP53:H193R[Colorectal](jhu), TP53.226297:H193R[Breast Cancer,Small Cell Lung Cancer](mrd), TP53.226297:H193R[Breast Cancer](mvp), P53_HUMAN:H193R[Li-Fraumeni syndrome (LFS) [MIM:151623]](sprot), TP53:H193Y[adrenal_cortical_carcinoma](cosmic), TP53.226297:H193Y[Breast Cancer](mv…	0.016	0	PF00870.12	P53	0.705044	Non-neutral	2	70	NP_000537	high	3.605	4.03	3.18	0.945
NP_000537	193	H/N	TP53	4	7157	ENSG00000141510	577C>A	DELETERIOUS	0	2.72	probably damaging	0.999	P53.96	0.680207	TP53:H193L[carcinoma](cosmic), TP53:H193R[carcinoma,malignant_melanoma](cosmic), TP53:H193R[Li-Fraumeni syndrome](hgmd), TP53:H193R[Colorectal](jhu), TP53.226297:H193R[Breast Cancer,Small Cell Lung Cancer](mrd), TP53.226297:H193R[Breast Cancer](mvp), P53_HUMAN:H193R[Li-Fraumeni syndrome (LFS) [MIM:151623]](sprot), TP53:H193Y[adrenal_cortical_carcinoma](cosmic), TP53.226297:H193Y[Breast Cancer](mv…	0.01	0	PF00870.12	P53	0.379191	Non-neutral	2	70	NP_000537	medium	3.055	2.93	3.18	0.935
NP_000537	193	H/P	TP53	13	7157	ENSG00000141510	578A>C	DELETERIOUS	0	2.72	probably damaging	1	P53.96	0.680207	TP53:H193L[carcinoma](cosmic), TP53:H193R[carcinoma,malignant_melanoma](cosmic), TP53:H193R[Li-Fraumeni syndrome](hgmd), TP53:H193R[Colorectal](jhu), TP53.226297:H193R[Breast Cancer,Small Cell Lung Cancer](mrd), TP53.226297:H193R[Breast Cancer](mvp), P53_HUMAN:H193R[Li-Fraumeni syndrome (LFS) [MIM:151623]](sprot), TP53:H193Y[adrenal_cortical_carcinoma](cosmic), TP53.226297:H193Y[Breast Cancer](mv…	0.01	0	PF00870.12	P53	0	Non-neutral	2	70	NP_000537	high	3.95	4.72	3.18	0.945
NP_000537	193	H/R	TP53	67	7157	ENSG00000141510	578A>G	DELETERIOUS	0.01	2.72	probably damaging	1	P53.96	0.680207	TP53:H193L[carcinoma](cosmic), TP53:H193R[carcinoma,malignant_melanoma](cosmic), TP53:H193R[Li-Fraumeni syndrome](hgmd), TP53:H193R[Colorectal](jhu), TP53.226297:H193R[Breast Cancer,Small Cell Lung Cancer](mrd), TP53.226297:H193R[Breast Cancer](mvp), P53_HUMAN:H193R[Li-Fraumeni syndrome (LFS) [MIM:151623]](sprot), TP53:H193Y[adrenal_cortical_carcinoma](cosmic), TP53.226297:H193Y[Breast Cancer](mv…	0.01	0	PF00870.12	P53	0.510469	Neutral	0	53	NP_000537	high	3.95	4.72	3.18	0.905
NP_000537	193	H/Y	TP53	26	7157	ENSG00000141510	577C>T	DELETERIOUS	0	2.72	probably damaging	1	P53.96	0.680207	TP53:H193L[carcinoma](cosmic), TP53:H193R[carcinoma,malignant_melanoma](cosmic), TP53:H193R[Li-Fraumeni syndrome](hgmd), TP53:H193R[Colorectal](jhu), TP53.226297:H193R[Breast Cancer,Small Cell Lung Cancer](mrd), TP53.226297:H193R[Breast Cancer](mvp), P53_HUMAN:H193R[Li-Fraumeni syndrome (LFS) [MIM:151623]](sprot), TP53:H193Y[adrenal_cortical_carcinoma](cosmic), TP53.226297:H193Y[Breast Cancer](mv…	0.008	0	PF00870.12	P53	0.667256	Non-neutral	2	70	NP_000537	high	3.95	4.72	3.18	0.945
NP_000537	214	H/D	TP53	3	7157	ENSG00000141510	640C>G	DELETERIOUS	0.02	2.73	probably damaging	0.998	P53.117	0.00505181	TP53.CCDS11118:H214R[Pancreatic cancer](jhu_pan), TP53.226297:H214R[Ovarian Cancer](mrd), TP53.226297:H214R[Small Cell Lung Cancer;Ovarian Cancer](mvp)	0.006	0	PF00870.12	P53	0.739806	Non-neutral	4	82	NP_000537	high	3.555	3.97	3.14	0.857
NP_000537	214	H/Q	TP53	3	7157	ENSG00000141510	642T>G	TOLERATED	0.94	2.73	possibly damaging	0.891	P53.117	0.00505181	TP53.CCDS11118:H214R[Pancreatic cancer](jhu_pan), TP53.226297:H214R[Ovarian Cancer](mrd), TP53.226297:H214R[Small Cell Lung Cancer;Ovarian Cancer](mvp)	0.084	0	PF00870.12	P53	0.667256	Neutral	4	85	NP_000537	low	1.335	0.23	2.44	0.35
NP_000537	214	H/R	TP53	45	7157	ENSG00000141510	641A>G	DELETERIOUS	0.02	2.73	probably damaging	0.998	P53.117	0.00505181	TP53.CCDS11118:H214R[Pancreatic cancer](jhu_pan), TP53.226297:H214R[Ovarian Cancer](mrd), TP53.226297:H214R[Small Cell Lung Cancer;Ovarian Cancer](mvp)	0.012	0	PF00870.12	P53	0.801954	Neutral	0	53	NP_000537	high	3.555	3.97	3.14	0.857
NP_000537	214	H/Y	TP53	4	7157	ENSG00000141510	640C>T	DELETERIOUS	0	2.73	probably damaging	0.997	P53.117	0.00505181	TP53.CCDS11118:H214R[Pancreatic cancer](jhu_pan), TP53.226297:H214R[Ovarian Cancer](mrd), TP53.226297:H214R[Small Cell Lung Cancer;Ovarian Cancer](mvp)	0.014	0	PF00870.12	P53	0.934071	Neutral	1	60	NP_000537	medium	2.405	1.67	3.14	0.911
NP_000537	233	H/D	TP53	2	7157	ENSG00000141510	697C>G	DELETERIOUS	0.02	2.72	probably damaging	0.999	P53.136	0.00517101	TP53:H233D[Glioma](hgmd), P53_HUMAN:H233D[Li-Fraumeni syndrome (LFS) [MIM:151623]](sprot), TP53:H233N[Glioma](hgmd)	0.018	0	PF00870.12	P53	0.881135	Non-neutral	3	78	NP_000537	medium	3.435	3.69	3.18	0.873
NP_000537	233	H/L	TP53	2	7157	ENSG00000141510	698A>T	TOLERATED	1	2.72	probably damaging	0.999	P53.136	0.00517101	TP53:H233D[Glioma](hgmd), P53_HUMAN:H233D[Li-Fraumeni syndrome (LFS) [MIM:151623]](sprot), TP53:H233N[Glioma](hgmd)	0.044	0	PF00870.12	P53	0.653892	Neutral	2	69	NP_000537	low	1.45	-0.28	3.18	0.49
NP_000537	233	H/Q	TP53	2	7157	ENSG00000141510	699C>G	DELETERIOUS	0.03	2.72	probably damaging	0.999	P53.136	0.00517101	TP53:H233D[Glioma](hgmd), P53_HUMAN:H233D[Li-Fraumeni syndrome (LFS) [MIM:151623]](sprot), TP53:H233N[Glioma](hgmd)	0.026	0	PF00870.12	P53	0.728525	Non-neutral	1	63	NP_000537	medium	3.435	3.69	3.18	0.855
NP_000537	233	H/Y	TP53	4	7157	ENSG00000141510	697C>T	DELETERIOUS	0.02	2.72	probably damaging	0.998	P53.136	0.00517101	TP53:H233D[Glioma](hgmd), P53_HUMAN:H233D[Li-Fraumeni syndrome (LFS) [MIM:151623]](sprot), TP53:H233N[Glioma](hgmd)	0.032	0	PF00870.12	P53	0.864745	Neutral	2	69	NP_000537	medium	3.435	3.69	3.18	0.857
NP_000537	296	H/L	TP53	4	7157	ENSG00000141510	887A>T	TOLERATED	0.35	2.88	benign	0	-	-	-	0.1	0	-	-	-	Neutral	2	69	NP_000537	neutral	0.69	0.69	0.69	0.021
NP_000537	296	H/N	TP53	2	7157	ENSG00000141510	886C>A	TOLERATED	0.63	2.88	benign	0	-	-	-	0.076	0	-	-	-	Neutral	2	69	NP_000537	neutral	0.14	-0.41	0.69	0.004
NP_000537	296	H/Y	TP53	4	7157	ENSG00000141510	886C>T	TOLERATED	0.13	2.88	benign	0	-	-	-	0.118	0	-	-	-	Neutral	0	53	NP_000537	low	1.24	1.79	0.69	0.253
NP_000537	297	H/Y	TP53	2	7157	ENSG00000141510	889C>T	DELETERIOUS	0.02	2.79	benign	0.022	-	-	-	0.04	0	-	-	-	Neutral	0	53	NP_000537	low	1.525	1.95	1.1	0.384
NP_000537	162	I/F	TP53	8	7157	ENSG00000141510	484A>T	DELETERIOUS	0	2.72	probably damaging	0.991	P53.65	0.00152498	TP53.226297:I162F[Breast Cancer](mvp), TP53:I162N[carcinoma](cosmic), TP53:I162N[Cytosarcoma phyllodes](hgmd)	0.018	0	PF00870.12	P53	0.653892	Non-neutral	1	63	NP_000537	medium	2.8	2.51	3.09	0.889
NP_000537	162	I/M	TP53	3	7157	ENSG00000141510	486C>G	DELETERIOUS	0	2.72	probably damaging	0.971	P53.65	0.00152498	TP53.226297:I162F[Breast Cancer](mvp), TP53:I162N[carcinoma](cosmic), TP53:I162N[Cytosarcoma phyllodes](hgmd)	0.032	0	PF00870.12	P53	0	Neutral	4	85	NP_000537	medium	2.685	2.28	3.09	0.857
NP_000537	162	I/N	TP53	3	7157	ENSG00000141510	485T>A	DELETERIOUS	0	2.72	probably damaging	0.999	P53.65	0.00152498	TP53.226297:I162F[Breast Cancer](mvp), TP53:I162N[carcinoma](cosmic), TP53:I162N[Cytosarcoma phyllodes](hgmd)	0.006	0	PF00870.12	P53	0.856312	Non-neutral	1	63	NP_000537	medium	3.49	3.89	3.09	0.935
NP_000537	162	I/S	TP53	4	7157	ENSG00000141510	485T>G	DELETERIOUS	0	2.72	probably damaging	0.996	P53.65	0.00152498	TP53.226297:I162F[Breast Cancer](mvp), TP53:I162N[carcinoma](cosmic), TP53:I162N[Cytosarcoma phyllodes](hgmd)	0.006	0	PF00870.12	P53	0.82084	Non-neutral	0	58	NP_000537	medium	3.49	3.89	3.09	0.906
NP_000537	162	I/V	TP53	5	7157	ENSG00000141510	484A>G	TOLERATED	0.53	2.72	benign	0.01	P53.65	0.00152498	TP53.226297:I162F[Breast Cancer](mvp), TP53:I162N[carcinoma](cosmic), TP53:I162N[Cytosarcoma phyllodes](hgmd)	0.068	0	PF00870.12	P53	0.491164	Neutral	6	92	NP_000537	low	1.15	-0.1	2.4	0.008
NP_000537	195	I/F	TP53	17	7157	ENSG00000141510	583A>T	DELETERIOUS	0	2.72	probably damaging	0.999	P53.98	0.00152498	TP53.226297:I195F[Breast Cancer](mrd), TP53.226297:I195N[Ovarian Cancer](mrd), TP53.NM_000546:I195T[Glioblastoma multiforme](cga_gbm), TP53:I195T[carcinoma](cosmic), TP53.226297:I195T[Ovarian Cancer](mrd)	0.006	0	PF00870.12	P53	0.491164	Neutral	0	53	NP_000537	medium	3.42	3.66	3.18	0.935
NP_000537	195	I/N	TP53	12	7157	ENSG00000141510	584T>A	DELETERIOUS	0	2.72	probably damaging	1	P53.98	0.00152498	TP53.226297:I195F[Breast Cancer](mrd), TP53.226297:I195N[Ovarian Cancer](mrd), TP53.NM_000546:I195T[Glioblastoma multiforme](cga_gbm), TP53:I195T[carcinoma](cosmic), TP53.226297:I195T[Ovarian Cancer](mrd)	0.006	0	PF00870.12	P53	0.190134	Neutral	1	60	NP_000537	medium	3.42	3.66	3.18	0.945
NP_000537	195	I/S	TP53	4	7157	ENSG00000141510	584T>G	DELETERIOUS	0	2.72	probably damaging	1	P53.98	0.00152498	TP53.226297:I195F[Breast Cancer](mrd), TP53.226297:I195N[Ovarian Cancer](mrd), TP53.NM_000546:I195T[Glioblastoma multiforme](cga_gbm), TP53:I195T[carcinoma](cosmic), TP53.226297:I195T[Ovarian Cancer](mrd)	0.006	0	PF00870.12	P53	-0.0187494	Neutral	0	53	NP_000537	high	3.77	4.36	3.18	0.945
NP_000537	195	I/T	TP53	62	7157	ENSG00000141510	584T>C	DELETERIOUS	0	2.72	probably damaging	0.999	P53.98	0.00152498	TP53.226297:I195F[Breast Cancer](mrd), TP53.226297:I195N[Ovarian Cancer](mrd), TP53.NM_000546:I195T[Glioblastoma multiforme](cga_gbm), TP53:I195T[carcinoma](cosmic), TP53.226297:I195T[Ovarian Cancer](mrd)	0.004	0	PF00870.12	P53	0.227923	Neutral	0	53	NP_000537	high	3.77	4.36	3.18	0.935
NP_000537	232	I/F	TP53	7	7157	ENSG00000141510	694A>T	DELETERIOUS	0.01	2.72	possibly damaging	0.895	P53.135	0.00152498	TP53:I232N[lymphoid_neoplasm](cosmic), TP53.226297:I232N[Non-Small Cell Lung Cancer](mrd)	0.006	0	PF00870.12	P53	0.227923	Non-neutral	0	58	NP_000537	medium	3.335	3.53	3.14	0.758
NP_000537	232	I/N	TP53	6	7157	ENSG00000141510	695T>A	TOLERATED	0.21	2.72	possibly damaging	0.952	P53.135	0.00152498	TP53:I232N[lymphoid_neoplasm](cosmic), TP53.226297:I232N[Non-Small Cell Lung Cancer](mrd)	0.006	0	PF00870.12	P53	0.792194	Non-neutral	2	70	NP_000537	medium	2.48	1.82	3.14	0.44
NP_000537	232	I/S	TP53	2	7157	ENSG00000141510	695T>G	DELETERIOUS	0	2.72	possibly damaging	0.886	P53.135	0.00152498	TP53:I232N[lymphoid_neoplasm](cosmic), TP53.226297:I232N[Non-Small Cell Lung Cancer](mrd)	0.01	0	PF00870.12	P53	0.69281	Non-neutral	2	70	NP_000537	high	3.68	4.22	3.14	0.791
NP_000537	232	I/T	TP53	5	7157	ENSG00000141510	695T>C	DELETERIOUS	0.01	2.72	benign	0.006	P53.135	0.00152498	TP53:I232N[lymphoid_neoplasm](cosmic), TP53.226297:I232N[Non-Small Cell Lung Cancer](mrd)	0.01	0	PF00870.12	P53	0.546682	Non-neutral	2	70	NP_000537	high	3.68	4.22	3.14	0.406
NP_000537	232	I/V	TP53	5	7157	ENSG00000141510	694A>G	TOLERATED	0.52	2.72	benign	0.001	P53.135	0.00152498	TP53:I232N[lymphoid_neoplasm](cosmic), TP53.226297:I232N[Non-Small Cell Lung Cancer](mrd)	0.084	0	PF00870.12	P53	0.379191	Neutral	4	85	NP_000537	low	1.72	1	2.44	0.009
NP_000537	251	I/F	TP53	6	7157	ENSG00000141510	751A>T	DELETERIOUS	0	2.72	probably damaging	0.999	P53.154	0.0614112	TP53:I251L[carcinoma](cosmic), TP53:I251M[Glioma](hgmd), P53_HUMAN:I251M[Li-Fraumeni syndrome (LFS) [MIM:151623]](sprot), TP53:I251N[liposarcoma](cosmic), TP53:I251T[carcinoma](cosmic)	0.012	0	PF00870.12	P53	1.29487	Neutral	0	53	NP_000537	high	3.805	4.47	3.14	0.935
NP_000537	251	I/L	TP53	2	7157	ENSG00000141510	751A>C	TOLERATED	0.11	2.72	benign	0.173	P53.154	0.0614112	TP53:I251L[carcinoma](cosmic), TP53:I251M[Glioma](hgmd), P53_HUMAN:I251M[Li-Fraumeni syndrome (LFS) [MIM:151623]](sprot), TP53:I251N[liposarcoma](cosmic), TP53:I251T[carcinoma](cosmic)	0.024	0	PF00870.12	P53	1.40401	Neutral	4	85	NP_000537	medium	2.65	2.16	3.14	0.288
NP_000537	251	I/N	TP53	7	7157	ENSG00000141510	752T>A	DELETERIOUS	0	2.72	probably damaging	0.997	P53.154	0.0614112	TP53:I251L[carcinoma](cosmic), TP53:I251M[Glioma](hgmd), P53_HUMAN:I251M[Li-Fraumeni syndrome (LFS) [MIM:151623]](sprot), TP53:I251N[liposarcoma](cosmic), TP53:I251T[carcinoma](cosmic)	0.002	0	PF00870.12	P53	0	Non-neutral	2	70	NP_000537	medium	3.105	3.77	2.44	0.911
NP_000537	251	I/S	TP53	11	7157	ENSG00000141510	752T>G	DELETERIOUS	0	2.72	probably damaging	0.999	P53.154	0.0614112	TP53:I251L[carcinoma](cosmic), TP53:I251M[Glioma](hgmd), P53_HUMAN:I251M[Li-Fraumeni syndrome (LFS) [MIM:151623]](sprot), TP53:I251N[liposarcoma](cosmic), TP53:I251T[carcinoma](cosmic)	0.006	0	PF00870.12	P53	1.00607	Non-neutral	1	63	NP_000537	medium	3.455	3.77	3.14	0.935
NP_000537	251	I/T	TP53	4	7157	ENSG00000141510	752T>C	DELETERIOUS	0	2.72	probably damaging	0.972	P53.154	0.0614112	TP53:I251L[carcinoma](cosmic), TP53:I251M[Glioma](hgmd), P53_HUMAN:I251M[Li-Fraumeni syndrome (LFS) [MIM:151623]](sprot), TP53:I251N[liposarcoma](cosmic), TP53:I251T[carcinoma](cosmic)	0.006	0	PF00870.12	P53	1.06782	Neutral	3	78	NP_000537	medium	2.155	1.17	3.14	0.859
NP_000537	251	I/V	TP53	2	7157	ENSG00000141510	751A>G	DELETERIOUS	0	2.72	possibly damaging	0.662	P53.154	0.0614112	TP53:I251L[carcinoma](cosmic), TP53:I251M[Glioma](hgmd), P53_HUMAN:I251M[Li-Fraumeni syndrome (LFS) [MIM:151623]](sprot), TP53:I251N[liposarcoma](cosmic), TP53:I251T[carcinoma](cosmic)	0.016	0	PF00870.12	P53	1.29487	Neutral	3	78	NP_000537	medium	3.255	3.37	3.14	0.678
NP_000537	254	I/F	TP53	7	7157	ENSG00000141510	760A>T	DELETERIOUS	0	2.72	probably damaging	0.984	P53.157	0.00505181	TP53:I254D[lymphoid_neoplasm](cosmic)	0.008	0	PF00870.12	P53	1.44977	Non-neutral	3	78	NP_000537	medium	3.46	3.74	3.18	0.875
NP_000537	254	I/N	TP53	3	7157	ENSG00000141510	761T>A	DELETERIOUS	0	2.72	probably damaging	1	P53.157	0.00505181	TP53:I254D[lymphoid_neoplasm](cosmic)	0.006	0	PF00870.12	P53	1.22792	Non-neutral	3	78	NP_000537	high	3.805	4.43	3.18	0.945
NP_000537	254	I/S	TP53	5	7157	ENSG00000141510	761T>G	DELETERIOUS	0	2.72	probably damaging	1	P53.157	0.00505181	TP53:I254D[lymphoid_neoplasm](cosmic)	0.008	0	PF00870.12	P53	1.19013	Non-neutral	2	70	NP_000537	medium	3.46	3.74	3.18	0.945
NP_000537	254	I/T	TP53	3	7157	ENSG00000141510	761T>C	DELETERIOUS	0	2.72	probably damaging	0.975	P53.157	0.00505181	TP53:I254D[lymphoid_neoplasm](cosmic)	0	0	PF00870.12	P53	1.22792	Non-neutral	2	70	NP_000537	high	3.805	4.43	3.18	0.861
NP_000537	254	I/V	TP53	4	7157	ENSG00000141510	760A>G	TOLERATED	0.2	2.72	benign	0.155	P53.157	0.00505181	TP53:I254D[lymphoid_neoplasm](cosmic)	0.074	0	PF00870.12	P53	1.40401	Neutral	3	78	NP_000537	medium	1.975	0.77	3.18	0.062
NP_000537	255	I/F	TP53	16	7157	ENSG00000141510	763A>T	TOLERATED	0.2	2.72	probably damaging	0.999	P53.158	0.171661	TP53.NM_000546:I255F[Lung adenocarcinoma](tsp_lung), TP53:I255N[carcinoma](cosmic), TP53.CCDS11118:I255N[Pancreatic cancer](jhu_pan), TP53.226297:I255N[Breast Cancer](mrd), TP53.226297:I255N[Pancreatic Cancer](mvp), TP53:I255S[carcinoma](cosmic), TP53:I255T[carcinoma](cosmic)	0.018	0	PF00870.12	P53	0.847712	Neutral	5	89	NP_000537	low	1.56	-0.06	3.18	0.539
NP_000537	255	I/N	TP53	7	7157	ENSG00000141510	764T>A	DELETERIOUS	0	2.72	probably damaging	1	P53.158	0.171661	TP53.NM_000546:I255F[Lung adenocarcinoma](tsp_lung), TP53:I255N[carcinoma](cosmic), TP53.CCDS11118:I255N[Pancreatic cancer](jhu_pan), TP53.226297:I255N[Breast Cancer](mrd), TP53.226297:I255N[Pancreatic Cancer](mvp), TP53:I255S[carcinoma](cosmic), TP53:I255T[carcinoma](cosmic)	0.012	0	PF00870.12	P53	1.32483	Non-neutral	1	63	NP_000537	high	3.565	3.95	3.18	0.945
NP_000537	255	I/S	TP53	7	7157	ENSG00000141510	764T>G	DELETERIOUS	0	2.72	probably damaging	1	P53.158	0.171661	TP53.NM_000546:I255F[Lung adenocarcinoma](tsp_lung), TP53:I255N[carcinoma](cosmic), TP53.CCDS11118:I255N[Pancreatic cancer](jhu_pan), TP53.226297:I255N[Breast Cancer](mrd), TP53.226297:I255N[Pancreatic Cancer](mvp), TP53:I255S[carcinoma](cosmic), TP53:I255T[carcinoma](cosmic)	0.01	0	PF00870.12	P53	1.26269	Non-neutral	1	63	NP_000537	medium	3.22	3.26	3.18	0.945
NP_000537	255	I/T	TP53	7	7157	ENSG00000141510	764T>C	DELETERIOUS	0	2.72	probably damaging	0.999	P53.158	0.171661	TP53.NM_000546:I255F[Lung adenocarcinoma](tsp_lung), TP53:I255N[carcinoma](cosmic), TP53.CCDS11118:I255N[Pancreatic cancer](jhu_pan), TP53.226297:I255N[Breast Cancer](mrd), TP53.226297:I255N[Pancreatic Cancer](mvp), TP53:I255S[carcinoma](cosmic), TP53:I255T[carcinoma](cosmic)	0.006	0	PF00870.12	P53	1.06256	Non-neutral	0	58	NP_000537	high	3.565	3.95	3.18	0.935
NP_000537	255	I/V	TP53	3	7157	ENSG00000141510	763A>G	TOLERATED	0.19	2.72	possibly damaging	0.925	P53.158	0.171661	TP53.NM_000546:I255F[Lung adenocarcinoma](tsp_lung), TP53:I255N[carcinoma](cosmic), TP53.CCDS11118:I255N[Pancreatic cancer](jhu_pan), TP53.226297:I255N[Breast Cancer](mrd), TP53.226297:I255N[Pancreatic Cancer](mvp), TP53:I255S[carcinoma](cosmic), TP53:I255T[carcinoma](cosmic)	0.042	0	PF00870.12	P53	0.470961	Neutral	4	85	NP_000537	medium	2.525	1.87	3.18	0.423
NP_000537	101	K/R	TP53	3	7157	ENSG00000141510	302A>G	DELETERIOUS	0.04	2.72	benign	0.238	P53.7	0.0931842	NA	0.092	0	PF00870.12	P53	0.29487	Non-neutral	0	58	NP_000537	medium	3.04	3.14	2.94	0.373
NP_000537	120	K/E	TP53	3	7157	ENSG00000141510	358A>G	DELETERIOUS	0	2.72	probably damaging	0.998	P53.23	0.00517101	TP53.226297:K120E[Breast Cancer](mrd), TP53:K120M[Ewings_sarcoma-peripheral_primitive_neuroectodermal_tumour](cosmic), TP53:K120N[carcinoma](cosmic), TP53.CCDS11118:K120R[Pancreatic cancer](jhu_pan)	0.016	0	PF00870.12	P53	0.82084	Non-neutral	1	63	NP_000537	high	3.7	4.36	3.04	0.919
NP_000537	120	K/M	TP53	2	7157	ENSG00000141510	359A>T	DELETERIOUS	0	2.72	probably damaging	0.999	P53.23	0.00517101	TP53.226297:K120E[Breast Cancer](mrd), TP53:K120M[Ewings_sarcoma-peripheral_primitive_neuroectodermal_tumour](cosmic), TP53:K120N[carcinoma](cosmic), TP53.CCDS11118:K120R[Pancreatic cancer](jhu_pan)	0.016	0	PF00870.12	P53	0.728525	Non-neutral	3	78	NP_000537	high	3.7	4.36	3.04	0.935
NP_000537	120	K/R	TP53	2	7157	ENSG00000141510	359A>G	DELETERIOUS	0	2.72	probably damaging	0.996	P53.23	0.00517101	TP53.226297:K120E[Breast Cancer](mrd), TP53:K120M[Ewings_sarcoma-peripheral_primitive_neuroectodermal_tumour](cosmic), TP53:K120N[carcinoma](cosmic), TP53.CCDS11118:K120R[Pancreatic cancer](jhu_pan)	0.056	0	PF00870.12	P53	0.873018	Non-neutral	2	70	NP_000537	medium	3.35	3.66	3.04	0.906
NP_000537	132	K/E	TP53	17	7157	ENSG00000141510	394A>G	DELETERIOUS	0	2.72	probably damaging	1	P53.35	0.583702	TP53:K132E[carcinoma](cosmic), TP53:K132E[Li-Fraumeni syndrome](hgmd), TP53.226297:K132E[Breast Cancer](mvp), P53_HUMAN:K132E[Li-Fraumeni syndrome (LFS) [MIM:151623]](sprot), TP53.226297:K132M[Non-Small Cell Lung Cancer](mvp), TP53:K132N[lymphoid_neoplasm](cosmic), TP53.CCDS11118:K132N[Pancreatic cancer](jhu_pan), TP53.226297:K132N[Glioma](mvp), TP53:K132Q[carcinoma,lymphoid_neoplasm](cosmic), TP…	0.006	0	PF00870.12	P53	1.29487	Non-neutral	4	82	NP_000537	high	3.88	4.62	3.14	0.945
NP_000537	132	K/M	TP53	9	7157	ENSG00000141510	395A>T	DELETERIOUS	0	2.72	probably damaging	1	P53.35	0.583702	TP53:K132E[carcinoma](cosmic), TP53:K132E[Li-Fraumeni syndrome](hgmd), TP53.226297:K132E[Breast Cancer](mvp), P53_HUMAN:K132E[Li-Fraumeni syndrome (LFS) [MIM:151623]](sprot), TP53.226297:K132M[Non-Small Cell Lung Cancer](mvp), TP53:K132N[lymphoid_neoplasm](cosmic), TP53.CCDS11118:K132N[Pancreatic cancer](jhu_pan), TP53.226297:K132N[Glioma](mvp), TP53:K132Q[carcinoma,lymphoid_neoplasm](cosmic), TP…	0.004	0	PF00870.12	P53	0.510469	Non-neutral	1	63	NP_000537	high	3.535	3.93	3.14	0.945
NP_000537	132	K/N	TP53	40	7157	ENSG00000141510	396G>C	DELETERIOUS	0	2.72	probably damaging	1	P53.35	0.583702	TP53:K132E[carcinoma](cosmic), TP53:K132E[Li-Fraumeni syndrome](hgmd), TP53.226297:K132E[Breast Cancer](mvp), P53_HUMAN:K132E[Li-Fraumeni syndrome (LFS) [MIM:151623]](sprot), TP53.226297:K132M[Non-Small Cell Lung Cancer](mvp), TP53:K132N[lymphoid_neoplasm](cosmic), TP53.CCDS11118:K132N[Pancreatic cancer](jhu_pan), TP53.226297:K132N[Glioma](mvp), TP53:K132Q[carcinoma,lymphoid_neoplasm](cosmic), TP…	0.002	0	PF00870.12	P53	1.19013	Non-neutral	2	70	NP_000537	high	3.88	4.62	3.14	0.945
NP_000537	132	K/Q	TP53	13	7157	ENSG00000141510	394A>C	DELETERIOUS	0	2.72	probably damaging	1	P53.35	0.583702	TP53:K132E[carcinoma](cosmic), TP53:K132E[Li-Fraumeni syndrome](hgmd), TP53.226297:K132E[Breast Cancer](mvp), P53_HUMAN:K132E[Li-Fraumeni syndrome (LFS) [MIM:151623]](sprot), TP53.226297:K132M[Non-Small Cell Lung Cancer](mvp), TP53:K132N[lymphoid_neoplasm](cosmic), TP53.CCDS11118:K132N[Pancreatic cancer](jhu_pan), TP53.226297:K132N[Glioma](mvp), TP53:K132Q[carcinoma,lymphoid_neoplasm](cosmic), TP…	0.004	0	PF00870.12	P53	1.13101	Non-neutral	4	82	NP_000537	high	3.88	4.62	3.14	0.945
NP_000537	132	K/R	TP53	32	7157	ENSG00000141510	395A>G	DELETERIOUS	0	2.72	probably damaging	0.999	P53.35	0.583702	TP53:K132E[carcinoma](cosmic), TP53:K132E[Li-Fraumeni syndrome](hgmd), TP53.226297:K132E[Breast Cancer](mvp), P53_HUMAN:K132E[Li-Fraumeni syndrome (LFS) [MIM:151623]](sprot), TP53.226297:K132M[Non-Small Cell Lung Cancer](mvp), TP53:K132N[lymphoid_neoplasm](cosmic), TP53.CCDS11118:K132N[Pancreatic cancer](jhu_pan), TP53.226297:K132N[Glioma](mvp), TP53:K132Q[carcinoma,lymphoid_neoplasm](cosmic), TP…	0.008	0	PF00870.12	P53	1.19013	Non-neutral	1	63	NP_000537	medium	3.19	3.24	3.14	0.935
NP_000537	132	K/T	TP53	4	7157	ENSG00000141510	395A>C	DELETERIOUS	0	2.72	probably damaging	1	P53.35	0.583702	TP53:K132E[carcinoma](cosmic), TP53:K132E[Li-Fraumeni syndrome](hgmd), TP53.226297:K132E[Breast Cancer](mvp), P53_HUMAN:K132E[Li-Fraumeni syndrome (LFS) [MIM:151623]](sprot), TP53.226297:K132M[Non-Small Cell Lung Cancer](mvp), TP53:K132N[lymphoid_neoplasm](cosmic), TP53.CCDS11118:K132N[Pancreatic cancer](jhu_pan), TP53.226297:K132N[Glioma](mvp), TP53:K132Q[carcinoma,lymphoid_neoplasm](cosmic), TP…	0.004	0	PF00870.12	P53	1.04084	Non-neutral	3	78	NP_000537	medium	3.19	3.24	3.14	0.945
NP_000537	139	K/E	TP53	2	7157	ENSG00000141510	415A>G	DELETERIOUS	0	2.72	possibly damaging	0.8	P53.42	0.030047	P53_MOUSE:A132V[can cooperate with an activated Ras to transform fibroblasts](sprot)	0.04	0	PF00870.12	P53	1.26269	Neutral	0	53	NP_000537	medium	3.195	3.25	3.14	0.746
NP_000537	139	K/N	TP53	8	7157	ENSG00000141510	417G>C	DELETERIOUS	0	2.72	benign	0.426	P53.42	0.030047	P53_MOUSE:A132V[can cooperate with an activated Ras to transform fibroblasts](sprot)	0.022	0	PF00870.12	P53	1.19013	Non-neutral	0	58	NP_000537	medium	3.195	3.25	3.14	0.583
NP_000537	139	K/Q	TP53	2	7157	ENSG00000141510	415A>C	DELETERIOUS	0	2.72	probably damaging	0.976	P53.42	0.030047	P53_MOUSE:A132V[can cooperate with an activated Ras to transform fibroblasts](sprot)	0.038	0	PF00870.12	P53	1.05723	Non-neutral	1	63	NP_000537	medium	3.195	3.25	3.14	0.863
NP_000537	139	K/R	TP53	2	7157	ENSG00000141510	416A>G	DELETERIOUS	0.01	2.72	possibly damaging	0.458	P53.42	0.030047	P53_MOUSE:A132V[can cooperate with an activated Ras to transform fibroblasts](sprot)	0.046	0	PF00870.12	P53	1.19013	Neutral	1	60	NP_000537	high	3.74	4.34	3.14	0.555
NP_000537	164	K/E	TP53	12	7157	ENSG00000141510	490A>G	DELETERIOUS	0.01	2.72	probably damaging	0.999	P53.67	0.0246734	TP53:K164E[Ewings_sarcoma-peripheral_primitive_neuroectodermal_tumour](cosmic), TP53:K164N[carcinoma](cosmic), TP53.226297:K164N[Non-Small Cell Lung Cancer](mvp), TP73L:K193E[Split-hand/split-foot malformation](hgmd), P63_HUMAN:K232E[Split-hand/foot malformation 4 (SHFM4) [MIM:605289]](sprot)	0.012	0	PF00870.12	P53	1.37919	Neutral	0	53	NP_000537	medium	2.89	2.64	3.14	0.896
NP_000537	164	K/M	TP53	4	7157	ENSG00000141510	491A>T	TOLERATED	0.17	2.72	probably damaging	1	P53.67	0.0246734	TP53:K164E[Ewings_sarcoma-peripheral_primitive_neuroectodermal_tumour](cosmic), TP53:K164N[carcinoma](cosmic), TP53.226297:K164N[Non-Small Cell Lung Cancer](mvp), TP73L:K193E[Split-hand/split-foot malformation](hgmd), P63_HUMAN:K232E[Split-hand/foot malformation 4 (SHFM4) [MIM:605289]](sprot)	0.02	0	PF00870.12	P53	0.528953	Neutral	2	69	NP_000537	medium	2.495	1.85	3.14	0.559
NP_000537	164	K/N	TP53	6	7157	ENSG00000141510	492G>T	DELETERIOUS	0	2.72	probably damaging	1	P53.67	0.0246734	TP53:K164E[Ewings_sarcoma-peripheral_primitive_neuroectodermal_tumour](cosmic), TP53:K164N[carcinoma](cosmic), TP53.226297:K164N[Non-Small Cell Lung Cancer](mvp), TP73L:K193E[Split-hand/split-foot malformation](hgmd), P63_HUMAN:K232E[Split-hand/foot malformation 4 (SHFM4) [MIM:605289]](sprot)	0.006	0	PF00870.12	P53	1.26269	Non-neutral	1	63	NP_000537	high	3.695	4.25	3.14	0.945
NP_000537	164	K/Q	TP53	2	7157	ENSG00000141510	490A>C	DELETERIOUS	0.01	2.72	probably damaging	0.999	P53.67	0.0246734	TP53:K164E[Ewings_sarcoma-peripheral_primitive_neuroectodermal_tumour](cosmic), TP53:K164N[carcinoma](cosmic), TP53.226297:K164N[Non-Small Cell Lung Cancer](mvp), TP73L:K193E[Split-hand/split-foot malformation](hgmd), P63_HUMAN:K232E[Split-hand/foot malformation 4 (SHFM4) [MIM:605289]](sprot)	0.008	0	PF00870.12	P53	1.22792	Non-neutral	1	63	NP_000537	high	3.695	4.25	3.14	0.896
NP_000537	164	K/T	TP53	2	7157	ENSG00000141510	491A>C	DELETERIOUS	0.01	2.72	probably damaging	0.999	P53.67	0.0246734	TP53:K164E[Ewings_sarcoma-peripheral_primitive_neuroectodermal_tumour](cosmic), TP53:K164N[carcinoma](cosmic), TP53.226297:K164N[Non-Small Cell Lung Cancer](mvp), TP73L:K193E[Split-hand/split-foot malformation](hgmd), P63_HUMAN:K232E[Split-hand/foot malformation 4 (SHFM4) [MIM:605289]](sprot)	0.004	0	PF00870.12	P53	0.91217	Neutral	1	60	NP_000537	medium	2.89	2.64	3.14	0.896
NP_000537	291	K/E	TP53	2	7157	ENSG00000141510	871A>G	TOLERATED	0.18	2.77	possibly damaging	0.472	-	-	-	0.112	0	-	-	-	Neutral	3	78	NP_000537	medium	2.565	1.76	3.37	0.212
NP_000537	291	K/N	TP53	3	7157	ENSG00000141510	873G>C	DELETERIOUS	0	2.77	probably damaging	0.986	-	-	-	0.13	0	-	-	-	Neutral	3	78	NP_000537	medium	3.185	3.7	2.67	0.879
NP_000537	291	K/R	TP53	3	7157	ENSG00000141510	872A>G	DELETERIOUS	0.01	2.77	possibly damaging	0.694	-	-	-	0.13	0	-	-	-	Neutral	5	89	NP_000537	medium	3.19	3.01	3.37	0.655
NP_000537	291	K/T	TP53	3	7157	ENSG00000141510	872A>C	DELETERIOUS	0.01	2.77	possibly damaging	0.896	-	-	-	0.092	0	-	-	-	Non-neutral	2	70	NP_000537	high	3.88	4.39	3.37	0.759
NP_000537	292	K/E	TP53	2	7157	ENSG00000141510	874A>G	DELETERIOUS	0.04	2.78	benign	0.135	-	-	-	0.136	0	-	-	-	Neutral	0	53	NP_000537	medium	3.175	3.02	3.33	0.36
NP_000537	292	K/N	TP53	2	7157	ENSG00000141510	876A>C	DELETERIOUS	0.02	2.78	possibly damaging	0.681	-	-	-	0.154	0	-	-	-	Neutral	3	78	NP_000537	medium	3.175	3.02	3.33	0.626
NP_000537	292	K/R	TP53	5	7157	ENSG00000141510	875A>G	TOLERATED	0.18	2.78	benign	0.001	-	-	-	0.148	0	-	-	-	Neutral	5	89	NP_000537	medium	1.93	1.63	2.23	0.056
NP_000537	292	K/T	TP53	4	7157	ENSG00000141510	875A>C	TOLERATED	0.11	2.78	benign	0.414	-	-	-	0.152	0	-	-	-	Neutral	4	85	NP_000537	medium	2.625	1.92	3.33	0.406
NP_000537	305	K/N	TP53	3	7157	ENSG00000141510	915G>C	TOLERATED	0.07	2.75	probably damaging	1	-	-	-	0.032	0	-	-	-	Neutral	5	89	NP_000537	high	3.6	3.8	3.4	0.819
NP_000537	305	K/R	TP53	2	7157	ENSG00000141510	914A>G	TOLERATED	0.19	2.75	probably damaging	0.999	-	-	-	0.038	0	-	-	-	Neutral	3	78	NP_000537	medium	3.395	3.39	3.4	0.54
NP_000537	319	K/E	TP53	2	7157	ENSG00000141510	955A>G	DELETERIOUS	0.01	2.76	probably damaging	0.963	P53_tetramer.3	0.0316794	NA	0.08	0	PF07710.5	P53_tetramer	0	Non-neutral	0	58	NP_000537	medium	2.74	3.18	2.3	0.811
NP_000537	320	K/N	TP53	5	7157	ENSG00000141510	960G>C	TOLERATED	0.1	2.76	probably damaging	0.955	P53_tetramer.4	0.000373588	TP53:K320N[carcinoma](cosmic)	0.098	0	PF07710.5	P53_tetramer	0	Neutral	1	60	NP_000537	medium	2.67	3.04	2.3	0.685
NP_000537	111	L/P	TP53	6	7157	ENSG00000141510	332T>C	DELETERIOUS	0	2.72	probably damaging	1	P53.16	0.030047	TP53.CCDS11118:L111P[Glioblastoma multiforme](jhu_gbm)	0.006	0	PF00870.12	P53	0.653892	Non-neutral	1	63	NP_000537	medium	3.37	3.74	3	0.945
NP_000537	111	L/Q	TP53	4	7157	ENSG00000141510	332T>A	DELETERIOUS	0	2.72	probably damaging	1	P53.16	0.030047	TP53.CCDS11118:L111P[Glioblastoma multiforme](jhu_gbm)	0.006	0	PF00870.12	P53	-0.0804063	Non-neutral	1	63	NP_000537	medium	3.37	3.74	3	0.945
NP_000537	111	L/R	TP53	4	7157	ENSG00000141510	332T>G	DELETERIOUS	0	2.72	probably damaging	1	P53.16	0.030047	TP53.CCDS11118:L111P[Glioblastoma multiforme](jhu_gbm)	0.006	0	PF00870.12	P53	0	Non-neutral	3	78	NP_000537	medium	3.37	3.74	3	0.945
NP_000537	130	L/F	TP53	7	7157	ENSG00000141510	388C>T	DELETERIOUS	0	2.72	probably damaging	1	P53.33	0.00152498	TP53.NM_000546:L130F[Glioblastoma multiforme](cga_gbm), TP53.226297:L130F[Breast Cancer](mrd), TP53.226297:L130F[Glioma](mvp), TP53.226297:L130P[Glioma](mvp), TP53:L130V[carcinoma](cosmic)	0.01	0	PF00870.12	P53	0.954922	Non-neutral	1	63	NP_000537	high	3.88	4.62	3.14	0.945
NP_000537	130	L/H	TP53	3	7157	ENSG00000141510	389T>A	DELETERIOUS	0	2.72	probably damaging	1	P53.33	0.00152498	TP53.NM_000546:L130F[Glioblastoma multiforme](cga_gbm), TP53.226297:L130F[Breast Cancer](mrd), TP53.226297:L130F[Glioma](mvp), TP53.226297:L130P[Glioma](mvp), TP53:L130V[carcinoma](cosmic)	0.012	0	PF00870.12	P53	0.546682	Non-neutral	3	78	NP_000537	high	3.88	4.62	3.14	0.945
NP_000537	130	L/R	TP53	7	7157	ENSG00000141510	389T>G	DELETERIOUS	0	2.72	probably damaging	1	P53.33	0.00152498	TP53.NM_000546:L130F[Glioblastoma multiforme](cga_gbm), TP53.226297:L130F[Breast Cancer](mrd), TP53.226297:L130F[Glioma](mvp), TP53.226297:L130P[Glioma](mvp), TP53:L130V[carcinoma](cosmic)	0	0	PF00870.12	P53	0.61114	Non-neutral	5	87	NP_000537	high	3.88	4.62	3.14	0.945
NP_000537	130	L/V	TP53	11	7157	ENSG00000141510	388C>G	DELETERIOUS	0	2.72	probably damaging	0.979	P53.33	0.00152498	TP53.NM_000546:L130F[Glioblastoma multiforme](cga_gbm), TP53.226297:L130F[Breast Cancer](mrd), TP53.226297:L130F[Glioma](mvp), TP53.226297:L130P[Glioma](mvp), TP53:L130V[carcinoma](cosmic)	0.014	0	PF00870.12	P53	0.864745	Non-neutral	1	63	NP_000537	high	3.53	3.92	3.14	0.867
NP_000537	137	L/M	TP53	2	7157	ENSG00000141510	409C>A	TOLERATED	0.23	2.72	benign	0.048	P53.40	0.0957234	NA	0.138	0	PF00870.12	P53	0.934071	Neutral	6	92	NP_000537	low	1.68	0.22	3.14	0.045
NP_000537	137	L/P	TP53	3	7157	ENSG00000141510	410T>C	DELETERIOUS	0	2.72	probably damaging	0.997	P53.40	0.0957234	NA	0.02	0	PF00870.12	P53	1.4275	Neutral	0	53	NP_000537	medium	2.79	2.44	3.14	0.911
NP_000537	137	L/Q	TP53	2	7157	ENSG00000141510	410T>A	DELETERIOUS	0	2.72	probably damaging	0.993	P53.40	0.0957234	NA	0.012	0	PF00870.12	P53	1.29487	Non-neutral	0	58	NP_000537	medium	3.485	3.83	3.14	0.895
NP_000537	145	L/P	TP53	17	7157	ENSG00000141510	434T>C	DELETERIOUS	0	2.72	probably damaging	0.965	P53.48	0.00152498	TP53.CCDS11118:L145Q[Pancreatic cancer](jhu_pan), TP53:L145R[malignant_melanoma](cosmic), TP53.226297:L145R[Melanoma](mvp)	0.008	0	PF00870.12	P53	1.32483	Neutral	1	60	NP_000537	medium	3.09	3.14	3.04	0.851
NP_000537	145	L/Q	TP53	17	7157	ENSG00000141510	434T>A	DELETERIOUS	0	2.72	probably damaging	0.989	P53.48	0.00152498	TP53.CCDS11118:L145Q[Pancreatic cancer](jhu_pan), TP53:L145R[malignant_melanoma](cosmic), TP53.226297:L145R[Melanoma](mvp)	0.008	0	PF00870.12	P53	1.11253	Neutral	0	53	NP_000537	medium	3.09	3.14	3.04	0.884
NP_000537	145	L/R	TP53	6	7157	ENSG00000141510	434T>G	DELETERIOUS	0	2.72	probably damaging	0.984	P53.48	0.00152498	TP53.CCDS11118:L145Q[Pancreatic cancer](jhu_pan), TP53:L145R[malignant_melanoma](cosmic), TP53.226297:L145R[Melanoma](mvp)	0.02	0	PF00870.12	P53	1.22792	Non-neutral	0	58	NP_000537	medium	3.09	3.14	3.04	0.875
NP_000537	145	L/V	TP53	2	7157	ENSG00000141510	433C>G	TOLERATED	0.7	2.72	benign	0.003	P53.48	0.00152498	TP53.CCDS11118:L145Q[Pancreatic cancer](jhu_pan), TP53:L145R[malignant_melanoma](cosmic), TP53.226297:L145R[Melanoma](mvp)	0.11	0	PF00870.12	P53	0	Neutral	7	94	NP_000537	low	1.06	-0.23	2.35	0.002
NP_000537	194	L/F	TP53	16	7157	ENSG00000141510	580C>T	DELETERIOUS	0	2.72	probably damaging	1	P53.97	0.00152498	TP53:L194F[carcinoma](cosmic), TP53.226297:L194F[Non-Small Cell Lung Cancer](mrd), TP53.226297:L194F[Breast Cancer](mvp), TP53.226297:L194R[Breast Cancer,Non-Small Cell Lung Cancer](mrd)	0.028	0	PF00870.12	P53	0.625863	Neutral	4	85	NP_000537	medium	2.82	2.46	3.18	0.945
NP_000537	194	L/H	TP53	5	7157	ENSG00000141510	581T>A	DELETERIOUS	0	2.72	probably damaging	1	P53.97	0.00152498	TP53:L194F[carcinoma](cosmic), TP53.226297:L194F[Non-Small Cell Lung Cancer](mrd), TP53.226297:L194F[Breast Cancer](mvp), TP53.226297:L194R[Breast Cancer,Non-Small Cell Lung Cancer](mrd)	0.026	0	PF00870.12	P53	0.324833	Neutral	2	69	NP_000537	high	3.515	3.85	3.18	0.945
NP_000537	194	L/P	TP53	8	7157	ENSG00000141510	581T>C	DELETERIOUS	0	2.72	probably damaging	1	P53.97	0.00152498	TP53:L194F[carcinoma](cosmic), TP53.226297:L194F[Non-Small Cell Lung Cancer](mrd), TP53.226297:L194F[Breast Cancer](mvp), TP53.226297:L194R[Breast Cancer,Non-Small Cell Lung Cancer](mrd)	0.016	0	PF00870.12	P53	0	Neutral	0	53	NP_000537	high	3.86	4.54	3.18	0.945
NP_000537	194	L/R	TP53	32	7157	ENSG00000141510	581T>G	DELETERIOUS	0	2.72	probably damaging	1	P53.97	0.00152498	TP53:L194F[carcinoma](cosmic), TP53.226297:L194F[Non-Small Cell Lung Cancer](mrd), TP53.226297:L194F[Breast Cancer](mvp), TP53.226297:L194R[Breast Cancer,Non-Small Cell Lung Cancer](mrd)	0.014	0	PF00870.12	P53	0.0932243	Neutral	0	53	NP_000537	high	3.86	4.54	3.18	0.945
NP_000537	201	L/F	TP53	7	7157	ENSG00000141510	603G>C	TOLERATED	0.25	2.72	possibly damaging	0.795	P53.104	0.0931842	NA	0.11	0	PF00870.12	P53	1.26269	Neutral	3	78	NP_000537	medium	3.21	3.33	3.09	0.335
NP_000537	252	L/F	TP53	9	7157	ENSG00000141510	754C>T	DELETERIOUS	0.01	2.72	benign	0.102	P53.155	0.0957234	TP53:L252P[Li-Fraumeni syndrome](hgmd), P53_HUMAN:L252P[Li-Fraumeni syndrome (LFS) [MIM:151623]](sprot)	0.064	0	PF00870.12	P53	1.26269	Neutral	1	60	NP_000537	medium	2.76	3.12	2.4	0.414
NP_000537	252	L/H	TP53	2	7157	ENSG00000141510	755T>A	DELETERIOUS	0	2.72	probably damaging	0.997	P53.155	0.0957234	TP53:L252P[Li-Fraumeni syndrome](hgmd), P53_HUMAN:L252P[Li-Fraumeni syndrome (LFS) [MIM:151623]](sprot)	0.016	0	PF00870.12	P53	0.934071	Neutral	2	69	NP_000537	high	3.655	4.22	3.09	0.911
NP_000537	252	L/P	TP53	7	7157	ENSG00000141510	755T>C	DELETERIOUS	0	2.72	probably damaging	1	P53.155	0.0957234	TP53:L252P[Li-Fraumeni syndrome](hgmd), P53_HUMAN:L252P[Li-Fraumeni syndrome (LFS) [MIM:151623]](sprot)	0.008	0	PF00870.12	P53	1.29487	Non-neutral	1	63	NP_000537	high	3.655	4.22	3.09	0.945
NP_000537	257	L/P	TP53	8	7157	ENSG00000141510	770T>C	DELETERIOUS	0	2.72	probably damaging	1	P53.160	0.00505181	TP53.CCDS11118:L257P[Pancreatic cancer](jhu_pan), TP53:L257Q[Li-Fraumeni syndrome](hgmd), P53_HUMAN:L257Q[Li-Fraumeni syndrome (LFS) [MIM:151623]](sprot)	0.012	0	PF00870.12	P53	0.889104	Non-neutral	3	78	NP_000537	high	4	4.82	3.18	0.945
NP_000537	257	L/Q	TP53	7	7157	ENSG00000141510	770T>A	DELETERIOUS	0	2.72	probably damaging	1	P53.160	0.00505181	TP53.CCDS11118:L257P[Pancreatic cancer](jhu_pan), TP53:L257Q[Li-Fraumeni syndrome](hgmd), P53_HUMAN:L257Q[Li-Fraumeni syndrome (LFS) [MIM:151623]](sprot)	0.01	0	PF00870.12	P53	0.546682	Non-neutral	2	70	NP_000537	high	4	4.82	3.18	0.945
NP_000537	257	L/V	TP53	4	7157	ENSG00000141510	769C>G	DELETERIOUS	0	2.72	probably damaging	0.988	P53.160	0.00505181	TP53.CCDS11118:L257P[Pancreatic cancer](jhu_pan), TP53:L257Q[Li-Fraumeni syndrome](hgmd), P53_HUMAN:L257Q[Li-Fraumeni syndrome (LFS) [MIM:151623]](sprot)	0.032	0	PF00870.12	P53	0.190134	Non-neutral	3	78	NP_000537	high	3.655	4.13	3.18	0.882
NP_000537	264	L/I	TP53	3	7157	ENSG00000141510	790C>A	DELETERIOUS	0.02	2.72	benign	0.018	P53.167	0.030047	TP53:L264R[carcinoma](cosmic)	0.142	0	PF00870.12	P53	0.404014	Neutral	5	89	NP_000537	low	1.84	0.64	3.04	0.384
NP_000537	265	L/M	TP53	4	7157	ENSG00000141510	793C>A	DELETERIOUS	0	2.72	probably damaging	0.999	P53.168	0.00505181	TP53:L265P[glioma](cosmic), TP53:L265P[Li-Fraumeni syndrome](hgmd), TP53.226297:L265P[Non-Small Cell Lung Cancer](mvp), P53_HUMAN:L265P[Li-Fraumeni syndrome (LFS) [MIM:151623]](sprot)	0.124	0	PF00870.12	P53	0.427495	Non-neutral	3	78	NP_000537	high	3.89	4.6	3.18	0.935
NP_000537	265	L/P	TP53	13	7157	ENSG00000141510	794T>C	DELETERIOUS	0	2.72	probably damaging	1	P53.168	0.00505181	TP53:L265P[glioma](cosmic), TP53:L265P[Li-Fraumeni syndrome](hgmd), TP53.226297:L265P[Non-Small Cell Lung Cancer](mvp), P53_HUMAN:L265P[Li-Fraumeni syndrome (LFS) [MIM:151623]](sprot)	0.012	0	PF00870.12	P53	0.427495	Non-neutral	3	78	NP_000537	high	3.89	4.6	3.18	0.945
NP_000537	265	L/R	TP53	3	7157	ENSG00000141510	794T>G	DELETERIOUS	0	2.72	probably damaging	1	P53.168	0.00505181	TP53:L265P[glioma](cosmic), TP53:L265P[Li-Fraumeni syndrome](hgmd), TP53.226297:L265P[Non-Small Cell Lung Cancer](mvp), P53_HUMAN:L265P[Li-Fraumeni syndrome (LFS) [MIM:151623]](sprot)	0.002	0	PF00870.12	P53	0.227923	Non-neutral	5	87	NP_000537	high	3.89	4.6	3.18	0.945
NP_000537	289	L/F	TP53	2	7157	ENSG00000141510	865C>T	TOLERATED	1	2.76	benign	0	P53.192	0.0957234	NA	0.164	0	-	-	-	Neutral	8	96	NP_000537	neutral	-1.215	-0.44	-1.99	0
NP_000537	289	L/P	TP53	2	7157	ENSG00000141510	866T>C	DELETERIOUS	0.03	2.76	benign	0.17	P53.192	0.0957234	NA	0.052	0	-	-	-	Neutral	0	53	NP_000537	medium	2.05	3	1.1	0.38
NP_000537	308	L/M	TP53	2	7157	ENSG00000141510	922C>A	TOLERATED	0.42	2.75	benign	0.024	-	-	-	0.138	0	-	-	-	Neutral	7	94	NP_000537	medium	2.26	1.15	3.37	0.015
NP_000537	330	L/H	TP53	3	7157	ENSG00000141510	989T>A	DELETERIOUS	0	2.71	probably damaging	0.999	P53_tetramer.12	0.0316794	NA	0.006	0	PF07710.5	P53_tetramer	0.163317	Non-neutral	4	82	NP_000537	medium	2.75	3.3	2.2	0.935
NP_000537	344	L/P	TP53	2	7157	ENSG00000141510	1031T>C	DELETERIOUS	0	2.72	possibly damaging	0.947	P53_tetramer.23	0.0945785	TP53:L344P[Li-Fraumeni syndrome](hgmd), TP53.CCDS11118:L344P[Pancreatic cancer](jhu_pan), TP53.226297:L344P[Glioma](mvp), P53_HUMAN:L344P[Li-Fraumeni syndrome (LFS) [MIM:151623]](sprot)	0.008	0	PF07710.5	P53_tetramer	1.54136	Non-neutral	1	63	NP_000537	medium	2.67	3.14	2.2	0.835
NP_000537	348	L/F	TP53	2	7157	ENSG00000141510	1044G>T	DELETERIOUS	0.03	2.72	probably damaging	1	P53_tetramer.26	2.32e-06	NA	0.112	0	PF07710.5	P53_tetramer	1.41642	Neutral	0	53	NP_000537	medium	2.815	3.33	2.3	0.865
NP_000537	35	L/F	TP53	3	7157	ENSG00000141510	105G>C	TOLERATED	0.42	2.72	benign	0.108	-	-	-	0.216	0	-	-	-	Neutral	1	60	NP_000537	neutral	0.345	0.69	0	0.022
NP_000537	133	M/I	TP53	3	7157	ENSG00000141510	399G>A	DELETERIOUS	0	2.72	benign	0	P53.36	0.171661	TP73L:L162P[EEC syndrome](hgmd), TP53.226297:M133I[Breast Cancer](mrd), TP53:M133K[haematopoietic_neoplasm](cosmic), TP53.226297:M133K[Breast Cancer](mrd), TP53:M133R[Li-Fraumeni syndrome](hgmd), P53_HUMAN:M133R[Li-Fraumeni syndrome (LFS) [MIM:151623]](sprot), TP53:M133T[Li-Fraumeni syndrome](hgmd), P53_HUMAN:M133T[Li-Fraumeni syndrome (LFS) [MIM:151623]](sprot)	0.068	0	PF00870.12	P53	1.12647	Neutral	2	69	NP_000537	neutral	0.125	-0.85	1.1	0.445
NP_000537	133	M/K	TP53	12	7157	ENSG00000141510	398T>A	DELETERIOUS	0	2.72	benign	0.001	P53.36	0.171661	TP73L:L162P[EEC syndrome](hgmd), TP53.226297:M133I[Breast Cancer](mrd), TP53:M133K[haematopoietic_neoplasm](cosmic), TP53.226297:M133K[Breast Cancer](mrd), TP53:M133R[Li-Fraumeni syndrome](hgmd), P53_HUMAN:M133R[Li-Fraumeni syndrome (LFS) [MIM:151623]](sprot), TP53:M133T[Li-Fraumeni syndrome](hgmd), P53_HUMAN:M133T[Li-Fraumeni syndrome (LFS) [MIM:151623]](sprot)	0.012	0	PF00870.12	P53	0.404014	Non-neutral	2	70	NP_000537	low	1.1	1.1	1.1	0.445
NP_000537	133	M/R	TP53	5	7157	ENSG00000141510	398T>G	DELETERIOUS	0	2.72	benign	0.002	P53.36	0.171661	TP73L:L162P[EEC syndrome](hgmd), TP53.226297:M133I[Breast Cancer](mrd), TP53:M133K[haematopoietic_neoplasm](cosmic), TP53.226297:M133K[Breast Cancer](mrd), TP53:M133R[Li-Fraumeni syndrome](hgmd), P53_HUMAN:M133R[Li-Fraumeni syndrome (LFS) [MIM:151623]](sprot), TP53:M133T[Li-Fraumeni syndrome](hgmd), P53_HUMAN:M133T[Li-Fraumeni syndrome (LFS) [MIM:151623]](sprot)	0.006	0	PF00870.12	P53	0.716943	Non-neutral	2	70	NP_000537	low	1.1	1.1	1.1	0.445
NP_000537	133	M/T	TP53	2	7157	ENSG00000141510	398T>C	DELETERIOUS	0	2.72	benign	0.001	P53.36	0.171661	TP73L:L162P[EEC syndrome](hgmd), TP53.226297:M133I[Breast Cancer](mrd), TP53:M133K[haematopoietic_neoplasm](cosmic), TP53.226297:M133K[Breast Cancer](mrd), TP53:M133R[Li-Fraumeni syndrome](hgmd), P53_HUMAN:M133R[Li-Fraumeni syndrome (LFS) [MIM:151623]](sprot), TP53:M133T[Li-Fraumeni syndrome](hgmd), P53_HUMAN:M133T[Li-Fraumeni syndrome (LFS) [MIM:151623]](sprot)	0.012	0	PF00870.12	P53	0.705044	Non-neutral	0	58	NP_000537	low	1.1	1.1	1.1	0.445
NP_000537	160	M/I	TP53	6	7157	ENSG00000141510	480G>A	DELETERIOUS	0.03	2.72	benign	0.027	P53.63	0.030047	NA	0.036	0	PF00870.12	P53	1.29487	Neutral	1	60	NP_000537	medium	2.835	2.58	3.09	0.366
NP_000537	160	M/K	TP53	4	7157	ENSG00000141510	479T>A	DELETERIOUS	0	2.72	possibly damaging	0.689	P53.63	0.030047	NA	0.004	0	PF00870.12	P53	0.640103	Non-neutral	3	78	NP_000537	high	3.64	4.19	3.09	0.691
NP_000537	160	M/L	TP53	3	7157	ENSG00000141510	478A>C	TOLERATED	0.13	2.72	benign	0.001	P53.63	0.030047	NA	0.07	0	PF00870.12	P53	1.26269	Neutral	1	60	NP_000537	medium	2.4	2.4	2.4	0.253
NP_000537	160	M/V	TP53	4	7157	ENSG00000141510	478A>G	TOLERATED	0.06	2.72	benign	0.021	P53.63	0.030047	NA	0.036	0	PF00870.12	P53	1.26269	Neutral	0	53	NP_000537	medium	2.745	2.4	3.09	0.324
NP_000537	169	M/I	TP53	8	7157	ENSG00000141510	507G>A	DELETERIOUS	0.01	2.72	benign	0.001	P53.72	0.111899	NA	0.118	0	PF00870.12	P53	0.761526	Neutral	2	69	NP_000537	medium	2.82	2.64	3	0.406
NP_000537	169	M/T	TP53	3	7157	ENSG00000141510	506T>C	DELETERIOUS	0.01	2.72	benign	0	P53.72	0.111899	NA	0.06	0	PF00870.12	P53	0.379191	Non-neutral	2	70	NP_000537	medium	2.265	2.23	2.3	0.406
NP_000537	169	M/V	TP53	3	7157	ENSG00000141510	505A>G	TOLERATED	1	2.72	benign	0	P53.72	0.111899	NA	0.088	0	PF00870.12	P53	0.69281	Neutral	5	89	NP_000537	neutral	0.385	-0.84	1.61	0
NP_000537	237	M/I	TP53	97	7157	ENSG00000141510	711G>A	DELETERIOUS	0	2.72	probably damaging	0.976	P53.140	0.171661	TP53:M237I[carcinoma,glioma](cosmic), TP53:M237I[Li-Fraumeni syndrome](hgmd), TP53.226297:M237I[Ovarian Cancer](mrd), TP53.226297:M237I[Glioma;Breast Cancer](mvp), P53_HUMAN:M237I[Li-Fraumeni syndrome (LFS) [MIM:151623]](sprot), TP53.NM_000546:M237I[Lung adenocarcinoma](tsp_lung)	0.02	0	PF00870.12	P53	0.89693	Non-neutral	4	82	NP_000537	high	3.9	4.62	3.18	0.863
NP_000537	237	M/K	TP53	8	7157	ENSG00000141510	710T>A	DELETERIOUS	0	2.72	probably damaging	0.989	P53.140	0.171661	TP53:M237I[carcinoma,glioma](cosmic), TP53:M237I[Li-Fraumeni syndrome](hgmd), TP53.226297:M237I[Ovarian Cancer](mrd), TP53.226297:M237I[Glioma;Breast Cancer](mvp), P53_HUMAN:M237I[Li-Fraumeni syndrome (LFS) [MIM:151623]](sprot), TP53.NM_000546:M237I[Lung adenocarcinoma](tsp_lung)	0.01	0	PF00870.12	P53	1.19013	Non-neutral	6	93	NP_000537	high	3.55	3.92	3.18	0.884
NP_000537	237	M/L	TP53	2	7157	ENSG00000141510	709A>T	DELETERIOUS	0	2.72	possibly damaging	0.935	P53.140	0.171661	TP53:M237I[carcinoma,glioma](cosmic), TP53:M237I[Li-Fraumeni syndrome](hgmd), TP53.226297:M237I[Ovarian Cancer](mrd), TP53.226297:M237I[Glioma;Breast Cancer](mvp), P53_HUMAN:M237I[Li-Fraumeni syndrome (LFS) [MIM:151623]](sprot), TP53.NM_000546:M237I[Lung adenocarcinoma](tsp_lung)	0.014	0	PF00870.12	P53	0.653892	Non-neutral	4	82	NP_000537	medium	3.205	3.23	3.18	0.825
NP_000537	237	M/R	TP53	3	7157	ENSG00000141510	710T>G	DELETERIOUS	0	2.72	probably damaging	0.998	P53.140	0.171661	TP53:M237I[carcinoma,glioma](cosmic), TP53:M237I[Li-Fraumeni syndrome](hgmd), TP53.226297:M237I[Ovarian Cancer](mrd), TP53.226297:M237I[Glioma;Breast Cancer](mvp), P53_HUMAN:M237I[Li-Fraumeni syndrome (LFS) [MIM:151623]](sprot), TP53.NM_000546:M237I[Lung adenocarcinoma](tsp_lung)	0.01	0	PF00870.12	P53	1.22792	Non-neutral	6	93	NP_000537	high	3.55	3.92	3.18	0.919
NP_000537	237	M/T	TP53	2	7157	ENSG00000141510	710T>C	DELETERIOUS	0	2.72	probably damaging	0.993	P53.140	0.171661	TP53:M237I[carcinoma,glioma](cosmic), TP53:M237I[Li-Fraumeni syndrome](hgmd), TP53.226297:M237I[Ovarian Cancer](mrd), TP53.226297:M237I[Glioma;Breast Cancer](mvp), P53_HUMAN:M237I[Li-Fraumeni syndrome (LFS) [MIM:151623]](sprot), TP53.NM_000546:M237I[Lung adenocarcinoma](tsp_lung)	0	0	PF00870.12	P53	1.12647	Non-neutral	5	87	NP_000537	high	3.55	3.92	3.18	0.895
NP_000537	237	M/V	TP53	6	7157	ENSG00000141510	709A>G	DELETERIOUS	0	2.72	probably damaging	0.969	P53.140	0.171661	TP53:M237I[carcinoma,glioma](cosmic), TP53:M237I[Li-Fraumeni syndrome](hgmd), TP53.226297:M237I[Ovarian Cancer](mrd), TP53.226297:M237I[Glioma;Breast Cancer](mvp), P53_HUMAN:M237I[Li-Fraumeni syndrome (LFS) [MIM:151623]](sprot), TP53.NM_000546:M237I[Lung adenocarcinoma](tsp_lung)	0.002	0	PF00870.12	P53	0.954922	Non-neutral	3	78	NP_000537	medium	2.4	1.62	3.18	0.856
NP_000537	243	M/I	TP53	7	7157	ENSG00000141510	729G>A	DELETERIOUS	0.02	2.72	probably damaging	0.96	P53.146	0.00517101	TP73L:C273Y[EEC syndrome](hgmd)	0.06	0	PF00870.12	P53	1.03523	Neutral	1	60	NP_000537	medium	2.735	2.29	3.18	0.786
NP_000537	243	M/K	TP53	2	7157	ENSG00000141510	728T>A	DELETERIOUS	0	2.72	probably damaging	0.981	P53.146	0.00517101	TP73L:C273Y[EEC syndrome](hgmd)	0.098	0	PF00870.12	P53	0.78221	Non-neutral	3	78	NP_000537	high	3.63	4.08	3.18	0.87
NP_000537	243	M/L	TP53	6	7157	ENSG00000141510	727A>T	DELETERIOUS	0.02	2.72	possibly damaging	0.895	P53.146	0.00517101	TP73L:C273Y[EEC syndrome](hgmd)	0.038	0	PF00870.12	P53	1.06782	Non-neutral	1	63	NP_000537	high	3.63	4.08	3.18	0.736
NP_000537	243	M/L	TP53	4	7157	ENSG00000141510	727A>C	DELETERIOUS	0.02	2.72	possibly damaging	0.895	P53.146	0.00517101	TP73L:C273Y[EEC syndrome](hgmd)	0.038	0	PF00870.12	P53	1.06782	Non-neutral	1	63	NP_000537	high	3.63	4.08	3.18	0.736
NP_000537	243	M/R	TP53	2	7157	ENSG00000141510	728T>G	DELETERIOUS	0	2.72	probably damaging	0.996	P53.146	0.00517101	TP73L:C273Y[EEC syndrome](hgmd)	0.108	0	PF00870.12	P53	0.89693	Non-neutral	3	78	NP_000537	high	3.63	4.08	3.18	0.906
NP_000537	243	M/T	TP53	4	7157	ENSG00000141510	728T>C	DELETERIOUS	0.01	2.72	probably damaging	0.988	P53.146	0.00517101	TP73L:C273Y[EEC syndrome](hgmd)	0.02	0	PF00870.12	P53	0.580105	Non-neutral	2	70	NP_000537	medium	3.28	3.38	3.18	0.843
NP_000537	243	M/V	TP53	3	7157	ENSG00000141510	727A>G	TOLERATED	0.58	2.72	possibly damaging	0.949	P53.146	0.00517101	TP73L:C273Y[EEC syndrome](hgmd)	0.07	0	PF00870.12	P53	0.889104	Neutral	2	69	NP_000537	medium	1.93	0.68	3.18	0.398
NP_000537	246	M/I	TP53	24	7157	ENSG00000141510	738G>A	TOLERATED	0.05	2.72	benign	0.412	P53.149	0.142502	P53_DANRE:M214K[ Loss of transactivation activity. Suppression of irradiation-induced apoptosis. Defective G1-phase but not G2- phase checkpoint response. Development of malignant peripheral nerve sheath tumors. No effect on embryonic development.](mutagen), TP53:M246I[carcinoma](cosmic), TP53.226297:M246I[Non-Small Cell Lung Cancer;Breast Cancer](mvp), TP53:M246R[neuroblastoma](cosmic), TP53:M24…	0.018	0	PF00870.12	P53	1.47096	Neutral	1	60	NP_000537	medium	2.37	1.56	3.18	0.478
NP_000537	246	M/K	TP53	7	7157	ENSG00000141510	737T>A	DELETERIOUS	0.01	2.72	probably damaging	1	P53.149	0.142502	P53_DANRE:M214K[ Loss of transactivation activity. Suppression of irradiation-induced apoptosis. Defective G1-phase but not G2- phase checkpoint response. Development of malignant peripheral nerve sheath tumors. No effect on embryonic development.](mutagen), TP53:M246I[carcinoma](cosmic), TP53.226297:M246I[Non-Small Cell Lung Cancer;Breast Cancer](mvp), TP53:M246R[neuroblastoma](cosmic), TP53:M24…	0.01	0	PF00870.12	P53	1.82084	Non-neutral	4	82	NP_000537	medium	3.44	3.7	3.18	0.905
NP_000537	246	M/L	TP53	2	7157	ENSG00000141510	736A>T	TOLERATED	0.13	2.72	possibly damaging	0.631	P53.149	0.142502	P53_DANRE:M214K[ Loss of transactivation activity. Suppression of irradiation-induced apoptosis. Defective G1-phase but not G2- phase checkpoint response. Development of malignant peripheral nerve sheath tumors. No effect on embryonic development.](mutagen), TP53:M246I[carcinoma](cosmic), TP53.226297:M246I[Non-Small Cell Lung Cancer;Breast Cancer](mvp), TP53:M246R[neuroblastoma](cosmic), TP53:M24…	0.024	0	PF00870.12	P53	1.62586	Neutral	1	60	NP_000537	medium	2.545	1.91	3.18	0.473
NP_000537	246	M/R	TP53	10	7157	ENSG00000141510	737T>G	DELETERIOUS	0.01	2.72	probably damaging	1	P53.149	0.142502	P53_DANRE:M214K[ Loss of transactivation activity. Suppression of irradiation-induced apoptosis. Defective G1-phase but not G2- phase checkpoint response. Development of malignant peripheral nerve sheath tumors. No effect on embryonic development.](mutagen), TP53:M246I[carcinoma](cosmic), TP53.226297:M246I[Non-Small Cell Lung Cancer;Breast Cancer](mvp), TP53:M246R[neuroblastoma](cosmic), TP53:M24…	0.016	0	PF00870.12	P53	1.83894	Non-neutral	4	82	NP_000537	medium	3.44	3.7	3.18	0.905
NP_000537	246	M/T	TP53	6	7157	ENSG00000141510	737T>C	DELETERIOUS	0.01	2.72	probably damaging	0.999	P53.149	0.142502	P53_DANRE:M214K[ Loss of transactivation activity. Suppression of irradiation-induced apoptosis. Defective G1-phase but not G2- phase checkpoint response. Development of malignant peripheral nerve sheath tumors. No effect on embryonic development.](mutagen), TP53:M246I[carcinoma](cosmic), TP53.226297:M246I[Non-Small Cell Lung Cancer;Breast Cancer](mvp), TP53:M246R[neuroblastoma](cosmic), TP53:M24…	0.012	0	PF00870.12	P53	1.51047	Non-neutral	3	78	NP_000537	high	3.785	4.39	3.18	0.896
NP_000537	246	M/V	TP53	28	7157	ENSG00000141510	736A>G	DELETERIOUS	0.04	2.72	possibly damaging	0.79	P53.149	0.142502	P53_DANRE:M214K[ Loss of transactivation activity. Suppression of irradiation-induced apoptosis. Defective G1-phase but not G2- phase checkpoint response. Development of malignant peripheral nerve sheath tumors. No effect on embryonic development.](mutagen), TP53:M246I[carcinoma](cosmic), TP53.226297:M246I[Non-Small Cell Lung Cancer;Breast Cancer](mvp), TP53:M246R[neuroblastoma](cosmic), TP53:M24…	0.014	0	PF00870.12	P53	1.44977	Non-neutral	3	78	NP_000537	high	3.785	4.39	3.18	0.645
NP_000537	131	N/H	TP53	2	7157	ENSG00000141510	391A>C	DELETERIOUS	0.02	2.72	probably damaging	0.997	P53.34	0.00152498	TP53.CCDS11118:N131I[Pancreatic cancer](jhu_pan)	0.006	0	PF00870.12	P53	0.0120645	Non-neutral	2	70	NP_000537	high	3.61	4.13	3.09	0.849
NP_000537	131	N/I	TP53	4	7157	ENSG00000141510	392A>T	DELETERIOUS	0	2.72	probably damaging	0.999	P53.34	0.00152498	TP53.CCDS11118:N131I[Pancreatic cancer](jhu_pan)	0.012	0	PF00870.12	P53	0.379191	Non-neutral	1	63	NP_000537	high	3.61	4.13	3.09	0.935
NP_000537	131	N/K	TP53	2	7157	ENSG00000141510	393C>A	TOLERATED	0.57	2.72	probably damaging	0.994	P53.34	0.00152498	TP53.CCDS11118:N131I[Pancreatic cancer](jhu_pan)	0.022	0	PF00870.12	P53	-0.198046	Neutral	3	78	NP_000537	low	1.875	0.66	3.09	0.458
NP_000537	131	N/S	TP53	3	7157	ENSG00000141510	392A>G	DELETERIOUS	0.04	2.72	possibly damaging	0.865	P53.34	0.00152498	TP53.CCDS11118:N131I[Pancreatic cancer](jhu_pan)	0.016	0	PF00870.12	P53	0.0352324	Neutral	2	69	NP_000537	high	3.61	4.13	3.09	0.684
NP_000537	131	N/Y	TP53	4	7157	ENSG00000141510	391A>T	DELETERIOUS	0.01	2.72	probably damaging	0.999	P53.34	0.00152498	TP53.CCDS11118:N131I[Pancreatic cancer](jhu_pan)	0.01	0	PF00870.12	P53	0.324833	Non-neutral	2	70	NP_000537	high	3.61	4.13	3.09	0.896
NP_000537	200	N/I	TP53	2	7157	ENSG00000141510	599A>T	DELETERIOUS	0	2.72	probably damaging	1	P53.103	0.00505181	TP73L.ENST00000264731:G269V[Lung adenocarcinoma](tsp_lung), P53_DANRE:N168K[ Loss of transactivation activity. Temperature-sensitive suppression of irradiation-induced apoptosis. No effect on embryonic development.](mutagen)	0.012	0	PF00870.12	P53	0.262685	Non-neutral	2	70	NP_000537	high	3.8	4.42	3.18	0.945
NP_000537	200	N/S	TP53	2	7157	ENSG00000141510	599A>G	TOLERATED	0.19	2.72	probably damaging	0.997	P53.103	0.00505181	TP73L.ENST00000264731:G269V[Lung adenocarcinoma](tsp_lung), P53_DANRE:N168K[ Loss of transactivation activity. Temperature-sensitive suppression of irradiation-induced apoptosis. No effect on embryonic development.](mutagen)	0.042	0	PF00870.12	P53	0.82084	Neutral	1	60	NP_000537	medium	2.48	1.78	3.18	0.516
NP_000537	210	N/S	TP53	2	7157	ENSG00000141510	629A>G	TOLERATED	0.38	2.73	benign	0.001	P53.113	0.00505181	TP53:N210Y[Familial adenomatous polyposis](hgmd)	0.122	0	PF00870.12	P53	0.61114	Neutral	2	69	NP_000537	medium	2.8	2.89	2.71	0.018
NP_000537	235	N/D	TP53	7	7157	ENSG00000141510	703A>G	DELETERIOUS	0.02	2.72	benign	0.348	P53.138	0.0246734	TP53.NM_000546:N235D[Glioblastoma multiforme](cga_gbm), TP53:N235D[Adrenocortical carcinoma](hgmd), TP53:N235S[Rhabdomyosarcoma](hgmd), P53_HUMAN:N235S[Li-Fraumeni syndrome (LFS) [MIM:151623]](sprot)	0.008	0	PF00870.12	P53	0.82084	Non-neutral	4	82	NP_000537	high	3.54	4.08	3	0.493
NP_000537	235	N/I	TP53	4	7157	ENSG00000141510	704A>T	DELETERIOUS	0	2.72	probably damaging	0.994	P53.138	0.0246734	TP53.NM_000546:N235D[Glioblastoma multiforme](cga_gbm), TP53:N235D[Adrenocortical carcinoma](hgmd), TP53:N235S[Rhabdomyosarcoma](hgmd), P53_HUMAN:N235S[Li-Fraumeni syndrome (LFS) [MIM:151623]](sprot)	0.016	0	PF00870.12	P53	0	Non-neutral	3	78	NP_000537	high	3.54	4.08	3	0.897
NP_000537	235	N/S	TP53	14	7157	ENSG00000141510	704A>G	TOLERATED	0.22	2.72	benign	0.35	P53.138	0.0246734	TP53.NM_000546:N235D[Glioblastoma multiforme](cga_gbm), TP53:N235D[Adrenocortical carcinoma](hgmd), TP53:N235S[Rhabdomyosarcoma](hgmd), P53_HUMAN:N235S[Li-Fraumeni syndrome (LFS) [MIM:151623]](sprot)	0.048	0	PF00870.12	P53	0.640103	Neutral	0	53	NP_000537	medium	2.065	1.13	3	0.153
NP_000537	235	N/T	TP53	3	7157	ENSG00000141510	704A>C	DELETERIOUS	0.01	2.72	possibly damaging	0.632	P53.138	0.0246734	TP53.NM_000546:N235D[Glioblastoma multiforme](cga_gbm), TP53:N235D[Adrenocortical carcinoma](hgmd), TP53:N235S[Rhabdomyosarcoma](hgmd), P53_HUMAN:N235S[Li-Fraumeni syndrome (LFS) [MIM:151623]](sprot)	0.026	0	PF00870.12	P53	0.528953	Neutral	1	60	NP_000537	high	3.54	4.08	3	0.627
NP_000537	235	N/Y	TP53	2	7157	ENSG00000141510	703A>T	DELETERIOUS	0	2.72	probably damaging	0.994	P53.138	0.0246734	TP53.NM_000546:N235D[Glioblastoma multiforme](cga_gbm), TP53:N235D[Adrenocortical carcinoma](hgmd), TP53:N235S[Rhabdomyosarcoma](hgmd), P53_HUMAN:N235S[Li-Fraumeni syndrome (LFS) [MIM:151623]](sprot)	0.008	0	PF00870.12	P53	0.625863	Non-neutral	4	82	NP_000537	high	3.54	4.08	3	0.897
NP_000537	239	N/D	TP53	29	7157	ENSG00000141510	715A>G	DELETERIOUS	0.03	2.72	probably damaging	0.999	P53.142	0.00517101	TP73L:C269Y[EEC syndrome](hgmd), P63_HUMAN:C308Y[Ectrodactyly-ectodermal dysplasia-cleft lip/palate syndrome type 3 (EEC3) [MIM:604292]](sprot), TP53:N239D[carcinoma,lymphoid_neoplasm](cosmic), TP53.226297:N239D[Ovarian Cancer](mrd)	0.01	0	PF00870.12	P53	1.62586	Non-neutral	4	82	NP_000537	medium	3.41	3.64	3.18	0.855
NP_000537	239	N/K	TP53	6	7157	ENSG00000141510	717C>A	DELETERIOUS	0.01	2.72	probably damaging	1	P53.142	0.00517101	TP73L:C269Y[EEC syndrome](hgmd), P63_HUMAN:C308Y[Ectrodactyly-ectodermal dysplasia-cleft lip/palate syndrome type 3 (EEC3) [MIM:604292]](sprot), TP53:N239D[carcinoma,lymphoid_neoplasm](cosmic), TP53.226297:N239D[Ovarian Cancer](mrd)	0.016	0	PF00870.12	P53	1.51047	Non-neutral	0	58	NP_000537	medium	2.655	2.13	3.18	0.905
NP_000537	239	N/S	TP53	18	7157	ENSG00000141510	716A>G	DELETERIOUS	0.02	2.72	probably damaging	0.999	P53.142	0.00517101	TP73L:C269Y[EEC syndrome](hgmd), P63_HUMAN:C308Y[Ectrodactyly-ectodermal dysplasia-cleft lip/palate syndrome type 3 (EEC3) [MIM:604292]](sprot), TP53:N239D[carcinoma,lymphoid_neoplasm](cosmic), TP53.226297:N239D[Ovarian Cancer](mrd)	0.032	0	PF00870.12	P53	1.40401	Non-neutral	1	63	NP_000537	high	3.755	4.33	3.18	0.873
NP_000537	239	N/T	TP53	4	7157	ENSG00000141510	716A>C	DELETERIOUS	0.01	2.72	probably damaging	1	P53.142	0.00517101	TP73L:C269Y[EEC syndrome](hgmd), P63_HUMAN:C308Y[Ectrodactyly-ectodermal dysplasia-cleft lip/palate syndrome type 3 (EEC3) [MIM:604292]](sprot), TP53:N239D[carcinoma,lymphoid_neoplasm](cosmic), TP53.226297:N239D[Ovarian Cancer](mrd)	0.018	0	PF00870.12	P53	1.35286	Non-neutral	2	70	NP_000537	high	3.755	4.33	3.18	0.905
NP_000537	239	N/Y	TP53	6	7157	ENSG00000141510	715A>T	DELETERIOUS	0.01	2.72	probably damaging	1	P53.142	0.00517101	TP73L:C269Y[EEC syndrome](hgmd), P63_HUMAN:C308Y[Ectrodactyly-ectodermal dysplasia-cleft lip/palate syndrome type 3 (EEC3) [MIM:604292]](sprot), TP53:N239D[carcinoma,lymphoid_neoplasm](cosmic), TP53.226297:N239D[Ovarian Cancer](mrd)	0.036	0	PF00870.12	P53	0	Non-neutral	1	63	NP_000537	medium	3.06	2.94	3.18	0.905
NP_000537	247	N/D	TP53	5	7157	ENSG00000141510	739A>G	DELETERIOUS	0	2.72	probably damaging	0.997	P53.150	0.00505181	NA	0.018	0	PF00870.12	P53	1.40401	Non-neutral	4	82	NP_000537	high	3.59	4	3.18	0.911
NP_000537	247	N/I	TP53	2	7157	ENSG00000141510	740A>T	DELETERIOUS	0	2.72	probably damaging	1	P53.150	0.00505181	NA	0.002	0	PF00870.12	P53	0.470961	Non-neutral	3	78	NP_000537	high	3.935	4.69	3.18	0.945
NP_000537	247	N/K	TP53	2	7157	ENSG00000141510	741C>A	DELETERIOUS	0	2.72	probably damaging	1	P53.150	0.00505181	NA	0.028	0	PF00870.12	P53	1.19013	Non-neutral	3	78	NP_000537	high	3.59	4	3.18	0.945
NP_000537	247	N/S	TP53	7	7157	ENSG00000141510	740A>G	DELETERIOUS	0	2.72	probably damaging	0.997	P53.150	0.00505181	NA	0.022	0	PF00870.12	P53	1.13997	Non-neutral	1	63	NP_000537	high	3.59	4	3.18	0.911
NP_000537	247	N/T	TP53	4	7157	ENSG00000141510	740A>C	DELETERIOUS	0	2.72	probably damaging	0.999	P53.150	0.00505181	NA	0.004	0	PF00870.12	P53	0.974816	Non-neutral	3	78	NP_000537	high	3.935	4.69	3.18	0.935
NP_000537	247	N/Y	TP53	3	7157	ENSG00000141510	739A>T	DELETERIOUS	0	2.72	probably damaging	1	P53.150	0.00505181	NA	0.006	0	PF00870.12	P53	1.03523	Non-neutral	4	82	NP_000537	high	3.935	4.69	3.18	0.945
NP_000537	263	N/D	TP53	2	7157	ENSG00000141510	787A>G	TOLERATED	0.07	2.72	benign	0.004	P53.166	0.0957234	NA	0.032	0	PF00870.12	P53	0	Neutral	2	69	NP_000537	low	1.775	0.61	2.94	0.319
NP_000537	263	N/I	TP53	2	7157	ENSG00000141510	788A>T	TOLERATED	0.1	2.72	possibly damaging	0.549	P53.166	0.0957234	NA	0.012	0	PF00870.12	P53	0.324833	Neutral	2	69	NP_000537	medium	2.71	2.48	2.94	0.473
NP_000537	268	N/H	TP53	3	7157	ENSG00000141510	802A>C	DELETERIOUS	0.01	2.72	possibly damaging	0.635	P53.171	0.00505181	TP53:N268I[malignant_melanoma](cosmic), TP73L:R298G[ADULT syndrome](hgmd), TP73L:R298Q[ADULT syndrome](hgmd), P63_HUMAN:R337Q[Acro-dermato-ungual-lacrimal-tooth syndrome (ADULT syndrome) [MIM:103285]](sprot)	0.064	0	PF00870.12	P53	0.919594	Non-neutral	2	70	NP_000537	medium	2.025	1.28	2.77	0.628
NP_000537	288	N/S	TP53	5	7157	ENSG00000141510	863A>G	TOLERATED	0.29	2.76	benign	0.009	P53.191	0.0957234	NA	0.112	0	PF00870.12	P53	0.470961	Neutral	5	89	NP_000537	medium	2.21	1.24	3.18	0.03
NP_000537	288	N/Y	TP53	3	7157	ENSG00000141510	862A>T	DELETERIOUS	0	2.76	probably damaging	0.997	P53.191	0.0957234	NA	0.092	0	PF00870.12	P53	0.926893	Neutral	0	53	NP_000537	medium	3.41	3.64	3.18	0.911
NP_000537	310	N/T	TP53	2	7157	ENSG00000141510	929A>C	TOLERATED	0.7	2.71	benign	0	-	-	-	0.058	0	-	-	-	Neutral	7	94	NP_000537	neutral	-1.27	-0.98	-1.56	0.002
NP_000537	128	P/L	TP53	3	7157	ENSG00000141510	383C>T	DELETERIOUS	0.02	2.72	possibly damaging	0.914	P53.31	0.111899	NA	0.038	0	PF00870.12	P53	1.29487	Neutral	1	60	NP_000537	medium	3.055	3.07	3.04	0.749
NP_000537	128	P/S	TP53	7	7157	ENSG00000141510	382C>T	TOLERATED	0.12	2.72	probably damaging	0.988	P53.31	0.111899	NA	0.082	0	PF00870.12	P53	1.49116	Neutral	3	78	NP_000537	medium	2.705	2.37	3.04	0.698
NP_000537	142	P/A	TP53	2	7157	ENSG00000141510	424C>G	DELETERIOUS	0	2.72	probably damaging	1	P53.45	0.030047	NA	0.026	0	PF00870.12	P53	0.739806	Non-neutral	1	63	NP_000537	medium	3.15	3.16	3.14	0.945
NP_000537	142	P/H	TP53	3	7157	ENSG00000141510	425C>A	DELETERIOUS	0	2.72	probably damaging	1	P53.45	0.030047	NA	0.03	0	PF00870.12	P53	1.0238	Non-neutral	4	82	NP_000537	high	3.84	4.54	3.14	0.945
NP_000537	142	P/L	TP53	8	7157	ENSG00000141510	425C>T	DELETERIOUS	0.03	2.72	probably damaging	1	P53.45	0.030047	NA	0.012	0	PF00870.12	P53	1.04084	Non-neutral	1	63	NP_000537	medium	3.29	3.44	3.14	0.865
NP_000537	142	P/S	TP53	2	7157	ENSG00000141510	424C>T	DELETERIOUS	0	2.72	probably damaging	1	P53.45	0.030047	NA	0.026	0	PF00870.12	P53	0.78221	Non-neutral	2	70	NP_000537	medium	3.15	3.16	3.14	0.945
NP_000537	142	P/T	TP53	2	7157	ENSG00000141510	424C>A	DELETERIOUS	0	2.72	probably damaging	1	P53.45	0.030047	NA	0.03	0	PF00870.12	P53	0	Non-neutral	2	70	NP_000537	medium	2.87	2.6	3.14	0.945
NP_000537	151	P/A	TP53	8	7157	ENSG00000141510	451C>G	DELETERIOUS	0	2.72	possibly damaging	0.876	P53.54	0.142502	TP53:P151H[carcinoma](cosmic), TP53:P151S[carcinoma](cosmic), TP53:P151S[Astrocytoma](hgmd), P53_HUMAN:P151S[Li-Fraumeni syndrome (LFS) [MIM:151623]](sprot), TP53:P151T[Li-Fraumeni syndrome](hgmd), P53_HUMAN:P151T[Li-Fraumeni syndrome (LFS) [MIM:151623]](sprot)	0.006	0	PF00870.12	P53	0.190134	Non-neutral	3	78	NP_000537	medium	3.26	3.38	3.14	0.786
NP_000537	151	P/H	TP53	24	7157	ENSG00000141510	452C>A	DELETERIOUS	0.01	2.72	possibly damaging	0.477	P53.54	0.142502	TP53:P151H[carcinoma](cosmic), TP53:P151S[carcinoma](cosmic), TP53:P151S[Astrocytoma](hgmd), P53_HUMAN:P151S[Li-Fraumeni syndrome (LFS) [MIM:151623]](sprot), TP53:P151T[Li-Fraumeni syndrome](hgmd), P53_HUMAN:P151T[Li-Fraumeni syndrome (LFS) [MIM:151623]](sprot)	0.022	0	PF00870.12	P53	-0.0519178	Non-neutral	3	78	NP_000537	high	3.81	4.48	3.14	0.563
NP_000537	151	P/L	TP53	5	7157	ENSG00000141510	452C>T	DELETERIOUS	0	2.72	probably damaging	0.999	P53.54	0.142502	TP53:P151H[carcinoma](cosmic), TP53:P151S[carcinoma](cosmic), TP53:P151S[Astrocytoma](hgmd), P53_HUMAN:P151S[Li-Fraumeni syndrome (LFS) [MIM:151623]](sprot), TP53:P151T[Li-Fraumeni syndrome](hgmd), P53_HUMAN:P151T[Li-Fraumeni syndrome (LFS) [MIM:151623]](sprot)	0.02	0	PF00870.12	P53	0.379191	Non-neutral	1	63	NP_000537	medium	3.115	3.09	3.14	0.935
NP_000537	151	P/R	TP53	6	7157	ENSG00000141510	452C>G	DELETERIOUS	0	2.72	probably damaging	1	P53.54	0.142502	TP53:P151H[carcinoma](cosmic), TP53:P151S[carcinoma](cosmic), TP53:P151S[Astrocytoma](hgmd), P53_HUMAN:P151S[Li-Fraumeni syndrome (LFS) [MIM:151623]](sprot), TP53:P151T[Li-Fraumeni syndrome](hgmd), P53_HUMAN:P151T[Li-Fraumeni syndrome (LFS) [MIM:151623]](sprot)	0	0	PF00870.12	P53	-0.0124093	Non-neutral	4	82	NP_000537	medium	3.46	3.78	3.14	0.945
NP_000537	151	P/S	TP53	61	7157	ENSG00000141510	451C>T	DELETERIOUS	0.01	2.72	benign	0.406	P53.54	0.142502	TP53:P151H[carcinoma](cosmic), TP53:P151S[carcinoma](cosmic), TP53:P151S[Astrocytoma](hgmd), P53_HUMAN:P151S[Li-Fraumeni syndrome (LFS) [MIM:151623]](sprot), TP53:P151T[Li-Fraumeni syndrome](hgmd), P53_HUMAN:P151T[Li-Fraumeni syndrome (LFS) [MIM:151623]](sprot)	0.01	0	PF00870.12	P53	0	Non-neutral	3	78	NP_000537	medium	2.915	2.69	3.14	0.536
NP_000537	151	P/T	TP53	14	7157	ENSG00000141510	451C>A	DELETERIOUS	0	2.72	probably damaging	0.981	P53.54	0.142502	TP53:P151H[carcinoma](cosmic), TP53:P151S[carcinoma](cosmic), TP53:P151S[Astrocytoma](hgmd), P53_HUMAN:P151S[Li-Fraumeni syndrome (LFS) [MIM:151623]](sprot), TP53:P151T[Li-Fraumeni syndrome](hgmd), P53_HUMAN:P151T[Li-Fraumeni syndrome (LFS) [MIM:151623]](sprot)	0.004	0	PF00870.12	P53	0.0518316	Non-neutral	3	78	NP_000537	medium	3.46	3.78	3.14	0.87
NP_000537	152	P/A	TP53	2	7157	ENSG00000141510	454C>G	DELETERIOUS	0	2.72	possibly damaging	0.948	P53.55	0.142502	TP53:P152L[carcinoma,lymphoid_neoplasm](cosmic), TP53:P152L[Adrenocortical carcinoma](hgmd), TP53.CCDS11118:P152L[Glioblastoma multiforme](jhu_gbm), TP53.226297:P152L[Glioma](mvp), P53_HUMAN:P152L[Li-Fraumeni syndrome (LFS) [MIM:151623]](sprot)	0.014	0	PF00870.12	P53	0.0408363	Non-neutral	3	78	NP_000537	high	3.505	3.87	3.14	0.836
NP_000537	152	P/L	TP53	57	7157	ENSG00000141510	455C>T	DELETERIOUS	0	2.72	possibly damaging	0.76	P53.55	0.142502	TP53:P152L[carcinoma,lymphoid_neoplasm](cosmic), TP53:P152L[Adrenocortical carcinoma](hgmd), TP53.CCDS11118:P152L[Glioblastoma multiforme](jhu_gbm), TP53.226297:P152L[Glioma](mvp), P53_HUMAN:P152L[Li-Fraumeni syndrome (LFS) [MIM:151623]](sprot)	0.016	0	PF00870.12	P53	0.427495	Non-neutral	0	58	NP_000537	medium	3.16	3.18	3.14	0.726
NP_000537	152	P/Q	TP53	4	7157	ENSG00000141510	455C>A	DELETERIOUS	0	2.72	probably damaging	0.995	P53.55	0.142502	TP53:P152L[carcinoma,lymphoid_neoplasm](cosmic), TP53:P152L[Adrenocortical carcinoma](hgmd), TP53.CCDS11118:P152L[Glioblastoma multiforme](jhu_gbm), TP53.226297:P152L[Glioma](mvp), P53_HUMAN:P152L[Li-Fraumeni syndrome (LFS) [MIM:151623]](sprot)	0.018	0	PF00870.12	P53	0.0352324	Non-neutral	3	78	NP_000537	high	3.505	3.87	3.14	0.902
NP_000537	152	P/R	TP53	3	7157	ENSG00000141510	455C>G	DELETERIOUS	0	2.72	probably damaging	0.999	P53.55	0.142502	TP53:P152L[carcinoma,lymphoid_neoplasm](cosmic), TP53:P152L[Adrenocortical carcinoma](hgmd), TP53.CCDS11118:P152L[Glioblastoma multiforme](jhu_gbm), TP53.226297:P152L[Glioma](mvp), P53_HUMAN:P152L[Li-Fraumeni syndrome (LFS) [MIM:151623]](sprot)	0.004	0	PF00870.12	P53	0.227923	Non-neutral	4	82	NP_000537	high	3.505	3.87	3.14	0.935
NP_000537	152	P/S	TP53	21	7157	ENSG00000141510	454C>T	DELETERIOUS	0	2.72	probably damaging	0.999	P53.55	0.142502	TP53:P152L[carcinoma,lymphoid_neoplasm](cosmic), TP53:P152L[Adrenocortical carcinoma](hgmd), TP53.CCDS11118:P152L[Glioblastoma multiforme](jhu_gbm), TP53.226297:P152L[Glioma](mvp), P53_HUMAN:P152L[Li-Fraumeni syndrome (LFS) [MIM:151623]](sprot)	0.016	0	PF00870.12	P53	0.112529	Non-neutral	3	78	NP_000537	high	3.505	3.87	3.14	0.935
NP_000537	152	P/T	TP53	7	7157	ENSG00000141510	454C>A	DELETERIOUS	0	2.72	probably damaging	0.992	P53.55	0.142502	TP53:P152L[carcinoma,lymphoid_neoplasm](cosmic), TP53:P152L[Adrenocortical carcinoma](hgmd), TP53.CCDS11118:P152L[Glioblastoma multiforme](jhu_gbm), TP53.226297:P152L[Glioma](mvp), P53_HUMAN:P152L[Li-Fraumeni syndrome (LFS) [MIM:151623]](sprot)	0.006	0	PF00870.12	P53	0	Non-neutral	2	70	NP_000537	high	3.505	3.87	3.14	0.892
NP_000537	153	P/L	TP53	6	7157	ENSG00000141510	458C>T	TOLERATED	0.14	2.72	benign	0.003	P53.56	0.030047	NA	0.124	0	PF00870.12	P53	1.47096	Neutral	2	69	NP_000537	medium	2.635	2.33	2.94	0.249
NP_000537	153	P/S	TP53	8	7157	ENSG00000141510	457C>T	TOLERATED	0.22	2.72	benign	0.056	P53.56	0.030047	NA	0.114	0	PF00870.12	P53	1.19013	Neutral	5	89	NP_000537	medium	2.285	1.63	2.94	0.046
NP_000537	153	P/T	TP53	3	7157	ENSG00000141510	457C>A	TOLERATED	0.12	2.72	benign	0.054	P53.56	0.030047	NA	0.138	0	PF00870.12	P53	1.22792	Neutral	2	69	NP_000537	medium	2.775	2.61	2.94	0.264
NP_000537	177	P/H	TP53	2	7157	ENSG00000141510	530C>A	DELETERIOUS	0	2.72	benign	0.072	P53.80	0.0246734	TP53:P177R[Colorectal](jhu), TP53.CCDS11118:P177R[Pancreatic cancer](jhu_pan), TP53.226297:P177R[Pancreatic Cancer](mrd), TP53.NM_000546:P177R[Lung adenocarcinoma](tsp_lung), TP53.NM_000546:P177S[Glioblastoma multiforme](cga_gbm)	0.056	0	PF00870.12	P53	0.934071	Non-neutral	0	58	NP_000537	medium	3	2.82	3.18	0.45
NP_000537	177	P/L	TP53	16	7157	ENSG00000141510	530C>T	DELETERIOUS	0	2.72	probably damaging	0.973	P53.80	0.0246734	TP53:P177R[Colorectal](jhu), TP53.CCDS11118:P177R[Pancreatic cancer](jhu_pan), TP53.226297:P177R[Pancreatic Cancer](mrd), TP53.NM_000546:P177R[Lung adenocarcinoma](tsp_lung), TP53.NM_000546:P177S[Glioblastoma multiforme](cga_gbm)	0.026	0	PF00870.12	P53	1.26269	Non-neutral	1	63	NP_000537	medium	3.11	3.04	3.18	0.859
NP_000537	177	P/R	TP53	16	7157	ENSG00000141510	530C>G	DELETERIOUS	0	2.72	probably damaging	0.995	P53.80	0.0246734	TP53:P177R[Colorectal](jhu), TP53.CCDS11118:P177R[Pancreatic cancer](jhu_pan), TP53.226297:P177R[Pancreatic Cancer](mrd), TP53.NM_000546:P177R[Lung adenocarcinoma](tsp_lung), TP53.NM_000546:P177S[Glioblastoma multiforme](cga_gbm)	0.006	0	PF00870.12	P53	0	Non-neutral	3	78	NP_000537	high	3.805	4.43	3.18	0.902
NP_000537	177	P/S	TP53	8	7157	ENSG00000141510	529C>T	DELETERIOUS	0	2.72	possibly damaging	0.905	P53.80	0.0246734	TP53:P177R[Colorectal](jhu), TP53.CCDS11118:P177R[Pancreatic cancer](jhu_pan), TP53.226297:P177R[Pancreatic Cancer](mrd), TP53.NM_000546:P177R[Lung adenocarcinoma](tsp_lung), TP53.NM_000546:P177S[Glioblastoma multiforme](cga_gbm)	0.048	0	PF00870.12	P53	1.07816	Non-neutral	2	70	NP_000537	medium	3.46	3.74	3.18	0.804
NP_000537	190	P/A	TP53	2	7157	ENSG00000141510	568C>G	DELETERIOUS	0	2.77	probably damaging	0.987	P53.93	0.00505181	NA	0.016	0	PF00870.12	P53	0.262685	Neutral	2	69	NP_000537	medium	2.76	2.38	3.14	0.881
NP_000537	190	P/L	TP53	21	7157	ENSG00000141510	569C>T	DELETERIOUS	0	2.77	possibly damaging	0.864	P53.93	0.00505181	NA	0.016	0	PF00870.12	P53	0.580105	Neutral	4	85	NP_000537	medium	2.96	3.48	2.44	0.779
NP_000537	190	P/R	TP53	2	7157	ENSG00000141510	569C>G	DELETERIOUS	0	2.77	probably damaging	1	P53.93	0.00505181	NA	0.016	0	PF00870.12	P53	0.262685	Neutral	1	60	NP_000537	medium	3.11	3.08	3.14	0.945
NP_000537	190	P/S	TP53	6	7157	ENSG00000141510	568C>T	DELETERIOUS	0.01	2.77	probably damaging	0.999	P53.93	0.00505181	NA	0.004	0	PF00870.12	P53	0.190134	Neutral	2	69	NP_000537	medium	3.31	3.48	3.14	0.896
NP_000537	190	P/T	TP53	4	7157	ENSG00000141510	568C>A	DELETERIOUS	0	2.77	probably damaging	0.998	P53.93	0.00505181	NA	0.016	0	PF00870.12	P53	0.262685	Neutral	4	85	NP_000537	high	3.655	4.17	3.14	0.919
NP_000537	191	P/L	TP53	2	7157	ENSG00000141510	572C>T	DELETERIOUS	0.01	2.72	probably damaging	1	P53.94	0.030047	NA	0.092	0	PF00870.12	P53	0	Neutral	4	85	NP_000537	medium	3.29	3.4	3.18	0.905
NP_000537	191	P/R	TP53	2	7157	ENSG00000141510	572C>G	TOLERATED	0.23	2.72	probably damaging	1	P53.94	0.030047	NA	0.09	0	PF00870.12	P53	0.135513	Neutral	2	69	NP_000537	medium	2.01	0.84	3.18	0.541
NP_000537	191	P/S	TP53	2	7157	ENSG00000141510	571C>T	DELETERIOUS	0.01	2.72	probably damaging	1	P53.94	0.030047	NA	0.078	0	PF00870.12	P53	-0.0187494	Neutral	1	60	NP_000537	medium	2.665	2.15	3.18	0.905
NP_000537	219	P/L	TP53	2	7157	ENSG00000141510	656C>T	DELETERIOUS	0	2.73	probably damaging	1	P53.122	0.00505181	TP53:P219S[Adrenocortical carcinoma](hgmd), TP53.226297:P219S[Colorectal Cancer](mvp)	0.01	0	PF00870.12	P53	0.667256	Non-neutral	3	78	NP_000537	high	3.62	4.06	3.18	0.945
NP_000537	219	P/S	TP53	4	7157	ENSG00000141510	655C>T	DELETERIOUS	0	2.73	probably damaging	1	P53.122	0.00505181	TP53:P219S[Adrenocortical carcinoma](hgmd), TP53.226297:P219S[Colorectal Cancer](mvp)	0.006	0	PF00870.12	P53	1.0238	Non-neutral	3	78	NP_000537	high	3.62	4.06	3.18	0.945
NP_000537	219	P/T	TP53	2	7157	ENSG00000141510	655C>A	DELETERIOUS	0	2.73	probably damaging	1	P53.122	0.00505181	TP53:P219S[Adrenocortical carcinoma](hgmd), TP53.226297:P219S[Colorectal Cancer](mvp)	0.008	0	PF00870.12	P53	0.91217	Non-neutral	2	70	NP_000537	high	3.965	4.75	3.18	0.945
NP_000537	222	P/L	TP53	4	7157	ENSG00000141510	665C>T	DELETERIOUS	0.03	2.73	possibly damaging	0.931	P53.125	0.030047	NA	0.046	0	PF00870.12	P53	1.47096	Neutral	1	60	NP_000537	medium	3.2	3.4	3	0.742
NP_000537	222	P/S	TP53	2	7157	ENSG00000141510	664C>T	TOLERATED	0.2	2.73	benign	0.004	P53.125	0.030047	NA	0.09	0	PF00870.12	P53	1.19013	Neutral	1	60	NP_000537	low	1.655	1.7	1.61	0.049
NP_000537	222	P/T	TP53	3	7157	ENSG00000141510	664C>A	TOLERATED	0.21	2.73	benign	0.123	P53.125	0.030047	NA	0.056	0	PF00870.12	P53	1.22792	Neutral	1	60	NP_000537	medium	2.45	1.9	3	0.054
NP_000537	223	P/H	TP53	2	7157	ENSG00000141510	668C>A	DELETERIOUS	0	2.73	probably damaging	0.999	P53.126	0.00152498	TP53:P223L[carcinoma](cosmic), TP53.226297:P223L[Prostate Cancer](mvp)	0.008	0	PF00870.12	P53	0.491164	Non-neutral	3	78	NP_000537	high	3.535	3.93	3.14	0.935
NP_000537	223	P/L	TP53	4	7157	ENSG00000141510	668C>T	DELETERIOUS	0	2.73	possibly damaging	0.69	P53.126	0.00152498	TP53:P223L[carcinoma](cosmic), TP53.226297:P223L[Prostate Cancer](mvp)	0.008	0	PF00870.12	P53	1.14874	Non-neutral	2	70	NP_000537	medium	2.985	3.53	2.44	0.692
NP_000537	250	P/A	TP53	2	7157	ENSG00000141510	748C>G	DELETERIOUS	0	2.72	probably damaging	1	P53.153	0.0614112	TP53:P250L[carcinoma](cosmic), TP53:P250L[Colorectal cancer](hgmd), TP73L:R280C[Split-hand/split-foot malformation](hgmd), TP73L:R280H[Split-hand/split-foot malformation](hgmd), TP73L:R280S[EEC syndrome](hgmd), P63_HUMAN:R319C[Ectrodactyly-ectodermal dysplasia-cleft lip/palate syndrome type 3 (EEC3) [MIM:604292]](sprot), P63_HUMAN:R319H[Split-hand/foot malformation 4 (SHFM4) [MIM:605289];Ectrodac…	0.032	0	PF00870.12	P53	0.89693	Neutral	2	69	NP_000537	medium	2.79	2.4	3.18	0.945
NP_000537	250	P/L	TP53	35	7157	ENSG00000141510	749C>T	DELETERIOUS	0	2.72	probably damaging	1	P53.153	0.0614112	TP53:P250L[carcinoma](cosmic), TP53:P250L[Colorectal cancer](hgmd), TP73L:R280C[Split-hand/split-foot malformation](hgmd), TP73L:R280H[Split-hand/split-foot malformation](hgmd), TP73L:R280S[EEC syndrome](hgmd), P63_HUMAN:R319C[Ectrodactyly-ectodermal dysplasia-cleft lip/palate syndrome type 3 (EEC3) [MIM:604292]](sprot), P63_HUMAN:R319H[Split-hand/foot malformation 4 (SHFM4) [MIM:605289];Ectrodac…	0.006	0	PF00870.12	P53	0.761526	Non-neutral	1	63	NP_000537	high	3.54	3.9	3.18	0.945
NP_000537	250	P/S	TP53	12	7157	ENSG00000141510	748C>T	DELETERIOUS	0	2.72	probably damaging	1	P53.153	0.0614112	TP53:P250L[carcinoma](cosmic), TP53:P250L[Colorectal cancer](hgmd), TP73L:R280C[Split-hand/split-foot malformation](hgmd), TP73L:R280H[Split-hand/split-foot malformation](hgmd), TP73L:R280S[EEC syndrome](hgmd), P63_HUMAN:R319C[Ectrodactyly-ectodermal dysplasia-cleft lip/palate syndrome type 3 (EEC3) [MIM:604292]](sprot), P63_HUMAN:R319H[Split-hand/foot malformation 4 (SHFM4) [MIM:605289];Ectrodac…	0.028	0	PF00870.12	P53	0.954922	Non-neutral	1	63	NP_000537	medium	3.085	2.99	3.18	0.945
NP_000537	278	P/A	TP53	18	7157	ENSG00000141510	832C>G	DELETERIOUS	0	2.72	probably damaging	1	P53.181	2.37756	TP73L:C308S[EEC syndrome](hgmd), P63_HUMAN:C347S[Ectrodactyly-ectodermal dysplasia-cleft lip/palate syndrome type 3 (EEC3) [MIM:604292]](sprot), TP53:P278A[carcinoma](cosmic), TP53:P278L[carcinoma,neuroblastoma](cosmic), TP53:P278L[Breast cancer](hgmd), TP53.226297:P278L[Non-Small Cell Lung Cancer](mrd), P53_HUMAN:P278L[Li-Fraumeni syndrome (LFS) [MIM:151623]](sprot), TP53.NM_000546:P278R[Gliobla…	0	0	PF00870.12	P53	0.838938	Non-neutral	3	78	NP_000537	high	3.945	4.71	3.18	0.945
NP_000537	278	P/H	TP53	11	7157	ENSG00000141510	833C>A	DELETERIOUS	0	2.72	probably damaging	1	P53.181	2.37756	TP73L:C308S[EEC syndrome](hgmd), P63_HUMAN:C347S[Ectrodactyly-ectodermal dysplasia-cleft lip/palate syndrome type 3 (EEC3) [MIM:604292]](sprot), TP53:P278A[carcinoma](cosmic), TP53:P278L[carcinoma,neuroblastoma](cosmic), TP53:P278L[Breast cancer](hgmd), TP53.226297:P278L[Non-Small Cell Lung Cancer](mrd), P53_HUMAN:P278L[Li-Fraumeni syndrome (LFS) [MIM:151623]](sprot), TP53.NM_000546:P278R[Gliobla…	0.006	0	PF00870.12	P53	1.14874	Non-neutral	5	87	NP_000537	high	3.945	4.71	3.18	0.945
NP_000537	278	P/L	TP53	54	7157	ENSG00000141510	833C>T	DELETERIOUS	0	2.72	probably damaging	1	P53.181	2.37756	TP73L:C308S[EEC syndrome](hgmd), P63_HUMAN:C347S[Ectrodactyly-ectodermal dysplasia-cleft lip/palate syndrome type 3 (EEC3) [MIM:604292]](sprot), TP53:P278A[carcinoma](cosmic), TP53:P278L[carcinoma,neuroblastoma](cosmic), TP53:P278L[Breast cancer](hgmd), TP53.226297:P278L[Non-Small Cell Lung Cancer](mrd), P53_HUMAN:P278L[Li-Fraumeni syndrome (LFS) [MIM:151623]](sprot), TP53.NM_000546:P278R[Gliobla…	0.008	0	PF00870.12	P53	0.427495	Non-neutral	3	78	NP_000537	high	3.945	4.71	3.18	0.945
NP_000537	278	P/R	TP53	26	7157	ENSG00000141510	833C>G	DELETERIOUS	0	2.72	probably damaging	1	P53.181	2.37756	TP73L:C308S[EEC syndrome](hgmd), P63_HUMAN:C347S[Ectrodactyly-ectodermal dysplasia-cleft lip/palate syndrome type 3 (EEC3) [MIM:604292]](sprot), TP53:P278A[carcinoma](cosmic), TP53:P278L[carcinoma,neuroblastoma](cosmic), TP53:P278L[Breast cancer](hgmd), TP53.226297:P278L[Non-Small Cell Lung Cancer](mrd), P53_HUMAN:P278L[Li-Fraumeni syndrome (LFS) [MIM:151623]](sprot), TP53.NM_000546:P278R[Gliobla…	0	0	PF00870.12	P53	1.26269	Non-neutral	6	93	NP_000537	high	3.945	4.71	3.18	0.945
NP_000537	278	P/S	TP53	49	7157	ENSG00000141510	832C>T	DELETERIOUS	0	2.72	probably damaging	1	P53.181	2.37756	TP73L:C308S[EEC syndrome](hgmd), P63_HUMAN:C347S[Ectrodactyly-ectodermal dysplasia-cleft lip/palate syndrome type 3 (EEC3) [MIM:604292]](sprot), TP53:P278A[carcinoma](cosmic), TP53:P278L[carcinoma,neuroblastoma](cosmic), TP53:P278L[Breast cancer](hgmd), TP53.226297:P278L[Non-Small Cell Lung Cancer](mrd), P53_HUMAN:P278L[Li-Fraumeni syndrome (LFS) [MIM:151623]](sprot), TP53.NM_000546:P278R[Gliobla…	0.006	0	PF00870.12	P53	1.08826	Non-neutral	3	78	NP_000537	high	3.945	4.71	3.18	0.945
NP_000537	278	P/T	TP53	21	7157	ENSG00000141510	832C>A	DELETERIOUS	0	2.72	probably damaging	1	P53.181	2.37756	TP73L:C308S[EEC syndrome](hgmd), P63_HUMAN:C347S[Ectrodactyly-ectodermal dysplasia-cleft lip/palate syndrome type 3 (EEC3) [MIM:604292]](sprot), TP53:P278A[carcinoma](cosmic), TP53:P278L[carcinoma,neuroblastoma](cosmic), TP53:P278L[Breast cancer](hgmd), TP53.226297:P278L[Non-Small Cell Lung Cancer](mrd), P53_HUMAN:P278L[Li-Fraumeni syndrome (LFS) [MIM:151623]](sprot), TP53.NM_000546:P278R[Gliobla…	0	0	PF00870.12	P53	0.82084	Non-neutral	4	82	NP_000537	high	3.6	4.02	3.18	0.945
NP_000537	295	P/L	TP53	4	7157	ENSG00000141510	884C>T	TOLERATED	0.49	2.88	benign	0	-	-	-	0.076	0	-	-	-	Neutral	3	78	NP_000537	low	1.07	0.69	1.45	0.011
NP_000537	295	P/S	TP53	2	7157	ENSG00000141510	883C>T	TOLERATED	0.74	2.88	benign	0	-	-	-	0.07	0	-	-	-	Neutral	6	92	NP_000537	low	0.995	1.1	0.89	0.002
NP_000537	300	P/A	TP53	2	7157	ENSG00000141510	898C>G	TOLERATED	0.13	2.74	possibly damaging	0.704	-	-	-	0.07	0	-	-	-	Neutral	5	89	NP_000537	medium	2.39	1.45	3.33	0.506
NP_000537	300	P/L	TP53	6	7157	ENSG00000141510	899C>T	DELETERIOUS	0.01	2.74	probably damaging	0.958	-	-	-	0.076	0	-	-	-	Neutral	1	60	NP_000537	high	3.63	3.93	3.33	0.807
NP_000537	300	P/S	TP53	3	7157	ENSG00000141510	898C>T	TOLERATED	0.2	2.74	benign	0.065	-	-	-	0.076	0	-	-	-	Neutral	6	92	NP_000537	medium	2.48	2.32	2.64	0.053
NP_000537	301	P/S	TP53	3	7157	ENSG00000141510	901C>T	TOLERATED	0.32	2.74	benign	0	-	-	-	0.118	0	-	-	-	Neutral	7	94	NP_000537	low	1.545	1.1	1.99	0.024
NP_000537	309	P/S	TP53	3	7157	ENSG00000141510	925C>T	TOLERATED	0.19	2.71	benign	0.059	-	-	-	0.074	0	-	-	-	Neutral	5	89	NP_000537	low	1.565	0.93	2.2	0.054
NP_000537	318	P/A	TP53	2	7157	ENSG00000141510	952C>G	TOLERATED	0.47	2.71	benign	0.007	P53_tetramer.2	2.32e-06	NA	0.11	0	PF07710.5	P53_tetramer	0	Neutral	0	53	NP_000537	low	1.79	2.48	1.1	0.011
NP_000537	322	P/L	TP53	2	7157	ENSG00000141510	965C>T	TOLERATED	0.18	2.79	benign	0.025	P53_tetramer.5	0.000373588	NA	0.074	0	PF07710.5	P53_tetramer	0	Neutral	1	60	NP_000537	medium	2.25	2.2	2.3	0.057
NP_000537	322	P/R	TP53	2	7157	ENSG00000141510	965C>G	TOLERATED	0.36	2.79	benign	0.012	P53_tetramer.5	0.000373588	NA	0.092	0	PF07710.5	P53_tetramer	-0.00954532	Neutral	0	53	NP_000537	medium	2.25	2.2	2.3	0.021
NP_000537	34	P/L	TP53	2	7157	ENSG00000141510	101C>T	TOLERATED	0.32	2.71	benign	0.046	-	-	-	0.052	0	-	-	-	Neutral	2	69	NP_000537	neutral	0.695	1.39	0	0.026
NP_000537	47	P/L	TP53	2	7157	ENSG00000141510	140C>T	TOLERATED	0.63	2.78	benign	0.103	-	-	-	0.09	0	-	-	-	Neutral	1	60	NP_000537	neutral	0.55	1.1	0	0.011
NP_000537	67	P/S	TP53	3	7157	ENSG00000141510	199C>T	TOLERATED	0.93	2.75	benign	0	-	-	-	0.114	0	-	-	-	Neutral	6	92	NP_000537	neutral	-0.805	-1.61	0	0
NP_000537	75	P/R	TP53	2	7157	ENSG00000141510	224C>G	TOLERATED	0.06	2.79	possibly damaging	0.728	-	-	-	0.134	0	-	-	-	Non-neutral	1	63	NP_000537	low	0.805	1.61	0	0.588
NP_000537	77	P/A	TP53	3	7157	ENSG00000141510	229C>G	TOLERATED	0.49	2.8	benign	0.002	-	-	-	0.208	0	-	-	-	Neutral	6	92	NP_000537	neutral	0.695	1.39	0	0.011
NP_000537	82	P/L	TP53	5	7157	ENSG00000141510	245C>T	TOLERATED	0.1	2.87	benign	0	-	-	-	0.166	0	-	-	-	Neutral	0	53	NP_000537	neutral	-0.345	-0.69	0	0.286
NP_000537	85	P/S	TP53	2	7157	ENSG00000141510	253C>T	TOLERATED	0.31	2.83	benign	0.005	-	-	-	0.162	0	-	-	-	Neutral	6	92	NP_000537	low	0.805	1.61	0	0.027
NP_000537	87	P/Q	TP53	3	7157	ENSG00000141510	260C>A	TOLERATED	0.21	2.87	probably damaging	0.98	-	-	-	0.178	0	-	-	-	Neutral	4	85	NP_000537	low	0.805	1.61	0	0.468
NP_000537	89	P/S	TP53	3	7157	ENSG00000141510	265C>T	TOLERATED	0.34	2.9	benign	0.016	-	-	-	0.13	0	-	-	-	Neutral	5	89	NP_000537	neutral	0.345	0.69	0	0.024
NP_000537	98	P/L	TP53	2	7157	ENSG00000141510	293C>T	DELETERIOUS	0	2.72	probably damaging	1	P53.5	0.111899	TP53.226297:P98L[Glioma](mvp), TP53:P98S[retinoblastoma](cosmic)	0.01	0	PF00870.12	P53	0.491164	Non-neutral	3	78	NP_000537	high	3.66	4.32	3	0.945
NP_000537	98	P/S	TP53	4	7157	ENSG00000141510	292C>T	DELETERIOUS	0	2.72	probably damaging	1	P53.5	0.111899	TP53.226297:P98L[Glioma](mvp), TP53:P98S[retinoblastoma](cosmic)	0.004	0	PF00870.12	P53	0.968286	Neutral	0	53	NP_000537	high	3.66	4.32	3	0.945
NP_000537	136	Q/E	TP53	3	7157	ENSG00000141510	406C>G	DELETERIOUS	0	2.72	probably damaging	0.986	P53.39	0.00152498	TP53:Q136H[Prostrate cancer](hgmd)	0.016	0	PF00870.12	P53	1.54668	Non-neutral	1	63	NP_000537	high	3.585	4.03	3.14	0.879
NP_000537	136	Q/H	TP53	4	7157	ENSG00000141510	408A>C	DELETERIOUS	0	2.72	probably damaging	1	P53.39	0.00152498	TP53:Q136H[Prostrate cancer](hgmd)	0.02	0	PF00870.12	P53	0.801954	Non-neutral	0	58	NP_000537	medium	3.235	3.33	3.14	0.945
NP_000537	136	Q/P	TP53	3	7157	ENSG00000141510	407A>C	DELETERIOUS	0	2.72	probably damaging	0.999	P53.39	0.00152498	TP53:Q136H[Prostrate cancer](hgmd)	0.016	0	PF00870.12	P53	1.58011	Non-neutral	2	70	NP_000537	medium	3.235	3.33	3.14	0.935
NP_000537	136	Q/R	TP53	2	7157	ENSG00000141510	407A>G	TOLERATED	0.22	2.72	probably damaging	0.996	P53.39	0.00152498	TP53:Q136H[Prostrate cancer](hgmd)	0.052	0	PF00870.12	P53	1.44977	Neutral	2	69	NP_000537	medium	1.915	0.69	3.14	0.504
NP_000537	144	Q/H	TP53	4	7157	ENSG00000141510	432G>C	DELETERIOUS	0.01	2.72	probably damaging	0.991	P53.47	0.00505181	TP53:Q144L[Li-Fraumeni syndrome](hgmd), P53_HUMAN:Q144L[Li-Fraumeni syndrome (LFS) [MIM:151623]](sprot)	0.012	0	PF00870.12	P53	1.32483	Neutral	0	53	NP_000537	medium	2.775	2.46	3.09	0.85
NP_000537	144	Q/L	TP53	8	7157	ENSG00000141510	431A>T	TOLERATED	0.13	2.72	probably damaging	0.996	P53.47	0.00505181	TP53:Q144L[Li-Fraumeni syndrome](hgmd), P53_HUMAN:Q144L[Li-Fraumeni syndrome (LFS) [MIM:151623]](sprot)	0.032	0	PF00870.12	P53	1.47096	Neutral	1	60	NP_000537	medium	2.775	2.46	3.09	0.714
NP_000537	144	Q/P	TP53	4	7157	ENSG00000141510	431A>C	DELETERIOUS	0.01	2.72	probably damaging	0.998	P53.47	0.00505181	TP53:Q144L[Li-Fraumeni syndrome](hgmd), P53_HUMAN:Q144L[Li-Fraumeni syndrome (LFS) [MIM:151623]](sprot)	0.024	0	PF00870.12	P53	0	Non-neutral	0	58	NP_000537	medium	3.47	3.85	3.09	0.88
NP_000537	144	Q/R	TP53	4	7157	ENSG00000141510	431A>G	TOLERATED	0.3	2.72	probably damaging	0.994	P53.47	0.00505181	TP53:Q144L[Li-Fraumeni syndrome](hgmd), P53_HUMAN:Q144L[Li-Fraumeni syndrome (LFS) [MIM:151623]](sprot)	0.02	0	PF00870.12	P53	1.37919	Neutral	3	78	NP_000537	medium	2.085	1.08	3.09	0.481
NP_000537	165	Q/L	TP53	3	7157	ENSG00000141510	494A>T	DELETERIOUS	0	2.72	benign	0.077	P53.68	0.00505181	TP73L:K194E[Split-hand/split-foot malformation](hgmd), P63_HUMAN:K233E[Split-hand/foot malformation 4 (SHFM4) [MIM:605289]](sprot)	0.082	0	PF00870.12	P53	1.29487	Neutral	2	69	NP_000537	neutral	0.755	0.41	1.1	0.45
NP_000537	165	Q/P	TP53	2	7157	ENSG00000141510	494A>C	DELETERIOUS	0	2.72	benign	0.012	P53.68	0.00505181	TP73L:K194E[Split-hand/split-foot malformation](hgmd), P63_HUMAN:K233E[Split-hand/foot malformation 4 (SHFM4) [MIM:605289]](sprot)	0.042	0	PF00870.12	P53	1.72853	Neutral	0	53	NP_000537	low	1.65	2.2	1.1	0.445
NP_000537	165	Q/R	TP53	2	7157	ENSG00000141510	494A>G	DELETERIOUS	0.03	2.72	benign	0.004	P53.68	0.00505181	TP73L:K194E[Split-hand/split-foot malformation](hgmd), P63_HUMAN:K233E[Split-hand/foot malformation 4 (SHFM4) [MIM:605289]](sprot)	0.102	0	PF00870.12	P53	1.52895	Neutral	4	85	NP_000537	neutral	0.755	0.41	1.1	0.364
NP_000537	167	Q/H	TP53	3	7157	ENSG00000141510	501G>C	DELETERIOUS	0	2.72	benign	0.313	P53.70	0.00505181	TP53:Q167K[Glioma](hgmd), P53_HUMAN:Q167K[Li-Fraumeni syndrome (LFS) [MIM:151623]](sprot)	0.14	0	PF00870.12	P53	0.29487	Non-neutral	0	58	NP_000537	medium	2.945	3.33	2.56	0.542
NP_000537	167	Q/L	TP53	3	7157	ENSG00000141510	500A>T	DELETERIOUS	0	2.72	benign	0.092	P53.70	0.00505181	TP53:Q167K[Glioma](hgmd), P53_HUMAN:Q167K[Li-Fraumeni syndrome (LFS) [MIM:151623]](sprot)	0.046	0	PF00870.12	P53	0.728525	Non-neutral	0	58	NP_000537	medium	2.945	3.33	2.56	0.452
NP_000537	167	Q/R	TP53	4	7157	ENSG00000141510	500A>G	DELETERIOUS	0	2.72	benign	0.06	P53.70	0.00505181	TP53:Q167K[Glioma](hgmd), P53_HUMAN:Q167K[Li-Fraumeni syndrome (LFS) [MIM:151623]](sprot)	0.148	0	PF00870.12	P53	0.0781606	Non-neutral	2	70	NP_000537	medium	2.255	1.95	2.56	0.449
NP_000537	16	Q/L	TP53	3	7157	ENSG00000141510	47A>T	DELETERIOUS	0	2.82	probably damaging	0.983	P53_TAD.6	0.521204	TP53:Q16L[adenocarcinoma,carcinoma](cosmic)	0.038	0	PF08563.5	P53_TAD	3.65036	Non-neutral	2	70	NP_000537	medium	2.375	3.14	1.61	0.873
NP_000537	192	Q/H	TP53	3	7157	ENSG00000141510	576G>C	DELETERIOUS	0.01	2.72	benign	0.05	P53.95	0.111899	NA	0.092	0	PF00870.12	P53	0.404014	Neutral	5	89	NP_000537	medium	2.845	2.51	3.18	0.409
NP_000537	192	Q/R	TP53	5	7157	ENSG00000141510	575A>G	DELETERIOUS	0.03	2.72	possibly damaging	0.928	P53.95	0.111899	NA	0.098	0	PF00870.12	P53	0.491164	Neutral	4	85	NP_000537	medium	3.395	3.61	3.18	0.74
NP_000537	317	Q/K	TP53	3	7157	ENSG00000141510	949C>A	TOLERATED	0.94	2.71	benign	0.001	-	-	-	0.092	0	-	-	-	Neutral	5	89	NP_000537	medium	2.025	1.85	2.2	0
NP_000537	317	Q/R	TP53	2	7157	ENSG00000141510	950A>G	TOLERATED	0.52	2.71	benign	0.062	-	-	-	0.126	0	-	-	-	Neutral	3	78	NP_000537	medium	2.02	1.15	2.89	0.013
NP_000537	331	Q/H	TP53	2	7157	ENSG00000141510	993G>T	TOLERATED	0.16	2.71	benign	0.003	P53_tetramer.13	0.0945785	TP53:Q331R[carcinoma](cosmic)	0.064	0	PF07710.5	P53_tetramer	1.48337	Neutral	0	53	NP_000537	medium	2.565	2.83	2.3	0.059
NP_000537	354	Q/R	TP53	2	7157	ENSG00000141510	1061A>G	TOLERATED	0.58	2.74	benign	0	P53_tetramer.29	0.000373588	NA	0.118	0	PF07710.5	P53_tetramer	1.89354	Neutral	2	69	NP_000537	low	1.525	1.1	1.95	0.005
NP_000537	110	R/C	TP53	4	7157	ENSG00000141510	328C>T	DELETERIOUS	0.01	2.72	probably damaging	0.996	P53.15	0.0614112	TP53:R110L[carcinoma,neuroblastoma](cosmic), TP53:R110L[Li-Fraumeni syndrome](hgmd), TP53.CCDS11118:R110L[Pancreatic cancer](jhu_pan), TP53.226297:R110L[Non-Small Cell Lung Cancer](mrd), TP53:R110P[glioma](cosmic)	0.024	0	PF00870.12	P53	1.19013	Neutral	2	69	NP_000537	medium	2.53	2.35	2.71	0.867
NP_000537	110	R/H	TP53	2	7157	ENSG00000141510	329G>A	TOLERATED	0.39	2.72	benign	0.013	P53.15	0.0614112	TP53:R110L[carcinoma,neuroblastoma](cosmic), TP53:R110L[Li-Fraumeni syndrome](hgmd), TP53.CCDS11118:R110L[Pancreatic cancer](jhu_pan), TP53.226297:R110L[Non-Small Cell Lung Cancer](mrd), TP53:R110P[glioma](cosmic)	0.074	0	PF00870.12	P53	1.01206	Neutral	4	85	NP_000537	low	1.085	1.25	0.92	0.017
NP_000537	110	R/L	TP53	24	7157	ENSG00000141510	329G>T	DELETERIOUS	0.05	2.72	possibly damaging	0.636	P53.15	0.0614112	TP53:R110L[carcinoma,neuroblastoma](cosmic), TP53:R110L[Li-Fraumeni syndrome](hgmd), TP53.CCDS11118:R110L[Pancreatic cancer](jhu_pan), TP53.226297:R110L[Non-Small Cell Lung Cancer](mrd), TP53:R110P[glioma](cosmic)	0.018	0	PF00870.12	P53	0.404014	Neutral	0	53	NP_000537	medium	2.53	2.35	2.71	0.568
NP_000537	110	R/P	TP53	8	7157	ENSG00000141510	329G>C	DELETERIOUS	0.05	2.72	probably damaging	0.98	P53.15	0.0614112	TP53:R110L[carcinoma,neuroblastoma](cosmic), TP53:R110L[Li-Fraumeni syndrome](hgmd), TP53.CCDS11118:R110L[Pancreatic cancer](jhu_pan), TP53.226297:R110L[Non-Small Cell Lung Cancer](mrd), TP53:R110P[glioma](cosmic)	0.014	0	PF00870.12	P53	1.51047	Non-neutral	0	58	NP_000537	medium	2.875	3.04	2.71	0.769
NP_000537	156	R/C	TP53	2	7157	ENSG00000141510	466C>T	TOLERATED	0.09	2.72	benign	0.248	P53.59	0.00517101	TP53:R156H[Li-Fraumeni syndrome](hgmd), P53_HUMAN:R156H[Li-Fraumeni syndrome (LFS) [MIM:151623]](sprot), TP53:R156P[osteosarcoma](cosmic), TP53.226297:R156P[Non-Small Cell Lung Cancer](mvp)	0.018	0	PF00870.12	P53	1.22792	Neutral	2	69	NP_000537	low	1.78	1.95	1.61	0.322
NP_000537	156	R/G	TP53	3	7157	ENSG00000141510	466C>G	DELETERIOUS	0.01	2.72	probably damaging	0.995	P53.59	0.00517101	TP53:R156H[Li-Fraumeni syndrome](hgmd), P53_HUMAN:R156H[Li-Fraumeni syndrome (LFS) [MIM:151623]](sprot), TP53:R156P[osteosarcoma](cosmic), TP53.226297:R156P[Non-Small Cell Lung Cancer](mvp)	0.004	0	PF00870.12	P53	0	Neutral	0	53	NP_000537	medium	3.165	3.33	3	0.863
NP_000537	156	R/H	TP53	10	7157	ENSG00000141510	467G>A	DELETERIOUS	0.02	2.72	probably damaging	0.998	P53.59	0.00517101	TP53:R156H[Li-Fraumeni syndrome](hgmd), P53_HUMAN:R156H[Li-Fraumeni syndrome (LFS) [MIM:151623]](sprot), TP53:R156P[osteosarcoma](cosmic), TP53.226297:R156P[Non-Small Cell Lung Cancer](mvp)	0.012	0	PF00870.12	P53	1.29487	Neutral	1	60	NP_000537	medium	3.165	3.33	3	0.857
NP_000537	156	R/L	TP53	3	7157	ENSG00000141510	467G>T	TOLERATED	0.26	2.72	possibly damaging	0.886	P53.59	0.00517101	TP53:R156H[Li-Fraumeni syndrome](hgmd), P53_HUMAN:R156H[Li-Fraumeni syndrome (LFS) [MIM:151623]](sprot), TP53:R156P[osteosarcoma](cosmic), TP53.226297:R156P[Non-Small Cell Lung Cancer](mvp)	0.028	0	PF00870.12	P53	1.51047	Neutral	1	60	NP_000537	medium	2.36	1.72	3	0.38
NP_000537	156	R/P	TP53	24	7157	ENSG00000141510	467G>C	TOLERATED	0.08	2.72	probably damaging	0.995	P53.59	0.00517101	TP53:R156H[Li-Fraumeni syndrome](hgmd), P53_HUMAN:R156H[Li-Fraumeni syndrome (LFS) [MIM:151623]](sprot), TP53:R156P[osteosarcoma](cosmic), TP53.226297:R156P[Non-Small Cell Lung Cancer](mvp)	0.002	0	PF00870.12	P53	1.32483	Neutral	0	53	NP_000537	medium	2.475	1.95	3	0.758
NP_000537	156	R/S	TP53	3	7157	ENSG00000141510	466C>A	TOLERATED	0.07	2.72	probably damaging	0.976	P53.59	0.00517101	TP53:R156H[Li-Fraumeni syndrome](hgmd), P53_HUMAN:R156H[Li-Fraumeni syndrome (LFS) [MIM:151623]](sprot), TP53:R156P[osteosarcoma](cosmic), TP53.226297:R156P[Non-Small Cell Lung Cancer](mvp)	0.008	0	PF00870.12	P53	1.06782	Neutral	0	53	NP_000537	medium	2.82	2.64	3	0.737
NP_000537	158	R/C	TP53	10	7157	ENSG00000141510	472C>T	DELETERIOUS	0	2.72	probably damaging	1	P53.61	2.37756	TP53.226297:R158C[Glioma](mvp), TP53.NM_000546:R158F[Lung adenocarcinoma](tsp_lung), TP53:R158G[carcinoma](cosmic), TP53:R158G[Li-Fraumeni syndrome](hgmd), P53_HUMAN:R158G[Li-Fraumeni syndrome (LFS) [MIM:151623]](sprot), TP53.NM_000546:R158H[Glioblastoma multiforme](cga_gbm), TP53:R158H[carcinoma,lymphoid_neoplasm](cosmic), TP53:R158H[Adrenocortical carcinoma](hgmd), TP53.CCDS11118:R158H[Glioblas…	0.026	0	PF00870.12	P53	0.262685	Non-neutral	4	82	NP_000537	high	3.55	4.01	3.09	0.945
NP_000537	158	R/G	TP53	10	7157	ENSG00000141510	472C>G	DELETERIOUS	0	2.72	probably damaging	0.998	P53.61	2.37756	TP53.226297:R158C[Glioma](mvp), TP53.NM_000546:R158F[Lung adenocarcinoma](tsp_lung), TP53:R158G[carcinoma](cosmic), TP53:R158G[Li-Fraumeni syndrome](hgmd), P53_HUMAN:R158G[Li-Fraumeni syndrome (LFS) [MIM:151623]](sprot), TP53.NM_000546:R158H[Glioblastoma multiforme](cga_gbm), TP53:R158H[carcinoma,lymphoid_neoplasm](cosmic), TP53:R158H[Adrenocortical carcinoma](hgmd), TP53.CCDS11118:R158H[Glioblas…	0.006	0	PF00870.12	P53	0.352862	Non-neutral	5	87	NP_000537	high	3.895	4.7	3.09	0.919
NP_000537	158	R/H	TP53	58	7157	ENSG00000141510	473G>A	DELETERIOUS	0	2.72	possibly damaging	0.461	P53.61	2.37756	TP53.226297:R158C[Glioma](mvp), TP53.NM_000546:R158F[Lung adenocarcinoma](tsp_lung), TP53:R158G[carcinoma](cosmic), TP53:R158G[Li-Fraumeni syndrome](hgmd), P53_HUMAN:R158G[Li-Fraumeni syndrome (LFS) [MIM:151623]](sprot), TP53.NM_000546:R158H[Glioblastoma multiforme](cga_gbm), TP53:R158H[carcinoma,lymphoid_neoplasm](cosmic), TP53:R158H[Adrenocortical carcinoma](hgmd), TP53.CCDS11118:R158H[Glioblas…	0.016	0	PF00870.12	P53	0.0625555	Non-neutral	1	63	NP_000537	medium	3.205	4.01	2.4	0.596
NP_000537	158	R/L	TP53	52	7157	ENSG00000141510	473G>T	DELETERIOUS	0	2.72	probably damaging	0.995	P53.61	2.37756	TP53.226297:R158C[Glioma](mvp), TP53.NM_000546:R158F[Lung adenocarcinoma](tsp_lung), TP53:R158G[carcinoma](cosmic), TP53:R158G[Li-Fraumeni syndrome](hgmd), P53_HUMAN:R158G[Li-Fraumeni syndrome (LFS) [MIM:151623]](sprot), TP53.NM_000546:R158H[Glioblastoma multiforme](cga_gbm), TP53:R158H[carcinoma,lymphoid_neoplasm](cosmic), TP53:R158H[Adrenocortical carcinoma](hgmd), TP53.CCDS11118:R158H[Glioblas…	0.008	0	PF00870.12	P53	0.0981317	Non-neutral	4	82	NP_000537	high	3.895	4.7	3.09	0.902
NP_000537	158	R/P	TP53	9	7157	ENSG00000141510	473G>C	DELETERIOUS	0	2.72	probably damaging	0.999	P53.61	2.37756	TP53.226297:R158C[Glioma](mvp), TP53.NM_000546:R158F[Lung adenocarcinoma](tsp_lung), TP53:R158G[carcinoma](cosmic), TP53:R158G[Li-Fraumeni syndrome](hgmd), P53_HUMAN:R158G[Li-Fraumeni syndrome (LFS) [MIM:151623]](sprot), TP53.NM_000546:R158H[Glioblastoma multiforme](cga_gbm), TP53:R158H[carcinoma,lymphoid_neoplasm](cosmic), TP53:R158H[Adrenocortical carcinoma](hgmd), TP53.CCDS11118:R158H[Glioblas…	0.004	0	PF00870.12	P53	0.404014	Non-neutral	4	82	NP_000537	high	3.895	4.7	3.09	0.935
NP_000537	174	R/K	TP53	4	7157	ENSG00000141510	521G>A	TOLERATED	0.85	2.72	benign	0	P53.77	0.00505181	TP53:R174G[Glioma](hgmd), P53_HUMAN:R174G[Li-Fraumeni syndrome (LFS) [MIM:151623]](sprot)	0.098	0	PF00870.12	P53	1.19013	Neutral	6	92	NP_000537	low	1.165	0.34	1.99	0.001
NP_000537	174	R/M	TP53	2	7157	ENSG00000141510	521G>T	DELETERIOUS	0	2.72	possibly damaging	0.949	P53.77	0.00505181	TP53:R174G[Glioma](hgmd), P53_HUMAN:R174G[Li-Fraumeni syndrome (LFS) [MIM:151623]](sprot)	0.028	0	PF00870.12	P53	0.680221	Non-neutral	1	63	NP_000537	high	3.52	3.95	3.09	0.838
NP_000537	174	R/S	TP53	2	7157	ENSG00000141510	522G>C	DELETERIOUS	0	2.72	possibly damaging	0.85	P53.77	0.00505181	TP53:R174G[Glioma](hgmd), P53_HUMAN:R174G[Li-Fraumeni syndrome (LFS) [MIM:151623]](sprot)	0.026	0	PF00870.12	P53	1.0238	Neutral	1	60	NP_000537	medium	2.625	2.16	3.09	0.772
NP_000537	174	R/W	TP53	9	7157	ENSG00000141510	520A>T	DELETERIOUS	0	2.72	probably damaging	0.998	P53.77	0.00505181	TP53:R174G[Glioma](hgmd), P53_HUMAN:R174G[Li-Fraumeni syndrome (LFS) [MIM:151623]](sprot)	0.028	0	PF00870.12	P53	1.03523	Non-neutral	1	63	NP_000537	high	3.52	3.95	3.09	0.919
NP_000537	175	R/C	TP53	12	7157	ENSG00000141510	523C>T	DELETERIOUS	0	2.72	probably damaging	1	P53.78	100	TP53.NM_000546:R175G[Glioblastoma multiforme](cga_gbm), TP53:R175G[Li-Fraumeni syndrome](hgmd), P53_HUMAN:R175G[Li-Fraumeni syndrome (LFS) [MIM:151623]](sprot), TP53.NM_000546:R175H[Glioblastoma multiforme](cga_gbm), TP53:R175H[Ewings_sarcoma-peripheral_primitive_neuroectodermal_tumour,carcinoma,glioma,haematopoietic_neoplasm,leiomyosarcoma,neuroblastoma,sarcoma](cosmic), TP53:R175H[Osteosarcoma]…	0.026	0	PF00870.12	P53	0.954922	Non-neutral	4	82	NP_000537	medium	3.425	3.67	3.18	0.945
NP_000537	175	R/G	TP53	11	7157	ENSG00000141510	523C>G	DELETERIOUS	0	2.72	probably damaging	0.996	P53.78	100	TP53.NM_000546:R175G[Glioblastoma multiforme](cga_gbm), TP53:R175G[Li-Fraumeni syndrome](hgmd), P53_HUMAN:R175G[Li-Fraumeni syndrome (LFS) [MIM:151623]](sprot), TP53.NM_000546:R175H[Glioblastoma multiforme](cga_gbm), TP53:R175H[Ewings_sarcoma-peripheral_primitive_neuroectodermal_tumour,carcinoma,glioma,haematopoietic_neoplasm,leiomyosarcoma,neuroblastoma,sarcoma](cosmic), TP53:R175H[Osteosarcoma]…	0.004	0	PF00870.12	P53	1.19013	Non-neutral	4	82	NP_000537	high	3.975	4.77	3.18	0.906
NP_000537	175	R/H	TP53	727	7157	ENSG00000141510	524G>A	DELETERIOUS	0	2.72	benign	0.298	P53.78	100	TP53.NM_000546:R175G[Glioblastoma multiforme](cga_gbm), TP53:R175G[Li-Fraumeni syndrome](hgmd), P53_HUMAN:R175G[Li-Fraumeni syndrome (LFS) [MIM:151623]](sprot), TP53.NM_000546:R175H[Glioblastoma multiforme](cga_gbm), TP53:R175H[Ewings_sarcoma-peripheral_primitive_neuroectodermal_tumour,carcinoma,glioma,haematopoietic_neoplasm,leiomyosarcoma,neuroblastoma,sarcoma](cosmic), TP53:R175H[Osteosarcoma]…	0.012	0	PF00870.12	P53	1.14874	Non-neutral	1	63	NP_000537	high	3.63	4.08	3.18	0.536
NP_000537	175	R/L	TP53	19	7157	ENSG00000141510	524G>T	DELETERIOUS	0	2.72	probably damaging	0.981	P53.78	100	TP53.NM_000546:R175G[Glioblastoma multiforme](cga_gbm), TP53:R175G[Li-Fraumeni syndrome](hgmd), P53_HUMAN:R175G[Li-Fraumeni syndrome (LFS) [MIM:151623]](sprot), TP53.NM_000546:R175H[Glioblastoma multiforme](cga_gbm), TP53:R175H[Ewings_sarcoma-peripheral_primitive_neuroectodermal_tumour,carcinoma,glioma,haematopoietic_neoplasm,leiomyosarcoma,neuroblastoma,sarcoma](cosmic), TP53:R175H[Osteosarcoma]…	0.006	0	PF00870.12	P53	0.667256	Non-neutral	4	82	NP_000537	high	3.975	4.77	3.18	0.87
NP_000537	175	R/P	TP53	5	7157	ENSG00000141510	524G>C	DELETERIOUS	0	2.72	probably damaging	0.998	P53.78	100	TP53.NM_000546:R175G[Glioblastoma multiforme](cga_gbm), TP53:R175G[Li-Fraumeni syndrome](hgmd), P53_HUMAN:R175G[Li-Fraumeni syndrome (LFS) [MIM:151623]](sprot), TP53.NM_000546:R175H[Glioblastoma multiforme](cga_gbm), TP53:R175H[Ewings_sarcoma-peripheral_primitive_neuroectodermal_tumour,carcinoma,glioma,haematopoietic_neoplasm,leiomyosarcoma,neuroblastoma,sarcoma](cosmic), TP53:R175H[Osteosarcoma]…	0.012	0	PF00870.12	P53	1.32483	Non-neutral	4	82	NP_000537	high	3.975	4.77	3.18	0.919
NP_000537	175	R/S	TP53	5	7157	ENSG00000141510	523C>A	DELETERIOUS	0	2.72	probably damaging	0.992	P53.78	100	TP53.NM_000546:R175G[Glioblastoma multiforme](cga_gbm), TP53:R175G[Li-Fraumeni syndrome](hgmd), P53_HUMAN:R175G[Li-Fraumeni syndrome (LFS) [MIM:151623]](sprot), TP53.NM_000546:R175H[Glioblastoma multiforme](cga_gbm), TP53:R175H[Ewings_sarcoma-peripheral_primitive_neuroectodermal_tumour,carcinoma,glioma,haematopoietic_neoplasm,leiomyosarcoma,neuroblastoma,sarcoma](cosmic), TP53:R175H[Osteosarcoma]…	0.012	0	PF00870.12	P53	1.0238	Non-neutral	4	82	NP_000537	high	3.975	4.77	3.18	0.892
NP_000537	181	R/C	TP53	13	7157	ENSG00000141510	541C>T	DELETERIOUS	0	2.79	benign	0.367	P53.84	0.142502	TP53:R181C[lymphoid_neoplasm](cosmic), TP53:R181C[Breast cancer](hgmd), P53_HUMAN:R181C[Li-Fraumeni syndrome (LFS) [MIM:151623]](sprot), TP53:R181H[Ewings_sarcoma-peripheral_primitive_neuroectodermal_tumour](cosmic), TP53:R181H[Breast cancer](hgmd), P53_HUMAN:R181H[Li-Fraumeni syndrome (LFS) [MIM:151623]](sprot), TP53:R181L[Glioma](hgmd), TP53:R181P[Choroid plexus carcinoma, childhood](hgmd)	0.13	0	PF00870.12	P53	1.61114	Neutral	1	60	NP_000537	high	3.555	3.97	3.14	0.561
NP_000537	181	R/H	TP53	20	7157	ENSG00000141510	542G>A	DELETERIOUS	0	2.79	probably damaging	0.999	P53.84	0.142502	TP53:R181C[lymphoid_neoplasm](cosmic), TP53:R181C[Breast cancer](hgmd), P53_HUMAN:R181C[Li-Fraumeni syndrome (LFS) [MIM:151623]](sprot), TP53:R181H[Ewings_sarcoma-peripheral_primitive_neuroectodermal_tumour](cosmic), TP53:R181H[Breast cancer](hgmd), P53_HUMAN:R181H[Li-Fraumeni syndrome (LFS) [MIM:151623]](sprot), TP53:R181L[Glioma](hgmd), TP53:R181P[Choroid plexus carcinoma, childhood](hgmd)	0.1	0	PF00870.12	P53	0	Neutral	3	78	NP_000537	high	3.555	3.97	3.14	0.935
NP_000537	181	R/L	TP53	3	7157	ENSG00000141510	542G>T	DELETERIOUS	0.01	2.79	possibly damaging	0.932	P53.84	0.142502	TP53:R181C[lymphoid_neoplasm](cosmic), TP53:R181C[Breast cancer](hgmd), P53_HUMAN:R181C[Li-Fraumeni syndrome (LFS) [MIM:151623]](sprot), TP53:R181H[Ewings_sarcoma-peripheral_primitive_neuroectodermal_tumour](cosmic), TP53:R181H[Breast cancer](hgmd), P53_HUMAN:R181H[Li-Fraumeni syndrome (LFS) [MIM:151623]](sprot), TP53:R181L[Glioma](hgmd), TP53:R181P[Choroid plexus carcinoma, childhood](hgmd)	0.08	0	PF00870.12	P53	1.54668	Neutral	2	69	NP_000537	medium	2.66	2.18	3.14	0.784
NP_000537	181	R/P	TP53	12	7157	ENSG00000141510	542G>C	DELETERIOUS	0.01	2.79	probably damaging	0.997	P53.84	0.142502	TP53:R181C[lymphoid_neoplasm](cosmic), TP53:R181C[Breast cancer](hgmd), P53_HUMAN:R181C[Li-Fraumeni syndrome (LFS) [MIM:151623]](sprot), TP53:R181H[Ewings_sarcoma-peripheral_primitive_neuroectodermal_tumour](cosmic), TP53:R181H[Breast cancer](hgmd), P53_HUMAN:R181H[Li-Fraumeni syndrome (LFS) [MIM:151623]](sprot), TP53:R181L[Glioma](hgmd), TP53:R181P[Choroid plexus carcinoma, childhood](hgmd)	0.018	0	PF00870.12	P53	1.62586	Non-neutral	0	58	NP_000537	medium	3.005	2.87	3.14	0.872
NP_000537	196	R/P	TP53	12	7157	ENSG00000141510	587G>C	DELETERIOUS	0	2.72	probably damaging	1	P53.99	0.030047	TP53:R196P[Li-Fraumeni syndrome](hgmd), P53_HUMAN:R196P[Li-Fraumeni syndrome (LFS) [MIM:151623]](sprot), TP53.NM_000546:R196P[Lung adenocarcinoma](tsp_lung)	0.006	0	PF00870.12	P53	1.62586	Non-neutral	2	70	NP_000537	high	3.955	4.77	3.14	0.945
NP_000537	196	R/Q	TP53	3	7157	ENSG00000141510	587G>A	DELETERIOUS	0	2.72	probably damaging	1	P53.99	0.030047	TP53:R196P[Li-Fraumeni syndrome](hgmd), P53_HUMAN:R196P[Li-Fraumeni syndrome (LFS) [MIM:151623]](sprot), TP53.NM_000546:R196P[Lung adenocarcinoma](tsp_lung)	0.01	0	PF00870.12	P53	1.26269	Non-neutral	0	58	NP_000537	high	3.955	4.77	3.14	0.945
NP_000537	202	R/C	TP53	2	7157	ENSG00000141510	604C>T	DELETERIOUS	0.04	2.84	benign	0.001	P53.105	0.00505181	NA	0.096	0	PF00870.12	P53	0.926893	Neutral	1	60	NP_000537	medium	2.665	2.69	2.64	0.349
NP_000537	202	R/H	TP53	4	7157	ENSG00000141510	605G>A	TOLERATED	0.38	2.84	benign	0	P53.105	0.00505181	NA	0.088	0	PF00870.12	P53	0.131013	Neutral	5	89	NP_000537	low	1	1.15	0.85	0.018
NP_000537	202	R/L	TP53	3	7157	ENSG00000141510	605G>T	TOLERATED	0.41	2.84	benign	0.007	P53.105	0.00505181	NA	0.038	0	PF00870.12	P53	0.934071	Neutral	1	60	NP_000537	medium	2.405	2.17	2.64	0.015
NP_000537	202	R/P	TP53	2	7157	ENSG00000141510	605G>C	TOLERATED	0.1	2.84	benign	0.348	P53.105	0.00505181	NA	0.034	0	PF00870.12	P53	0.91217	Non-neutral	0	58	NP_000537	medium	2.865	3.09	2.64	0.396
NP_000537	202	R/S	TP53	6	7157	ENSG00000141510	604C>A	TOLERATED	0.19	2.84	benign	0.016	P53.105	0.00505181	NA	0.056	0	PF00870.12	P53	0.5959	Neutral	0	53	NP_000537	medium	2.115	1.59	2.64	0.05
NP_000537	209	R/K	TP53	3	7157	ENSG00000141510	626G>A	TOLERATED	0.67	2.73	benign	0	P53.112	0.0957234	NA	0.128	0	PF00870.12	P53	0.190134	Neutral	4	85	NP_000537	low	1.285	1.01	1.56	0.003
NP_000537	209	R/T	TP53	3	7157	ENSG00000141510	626G>C	TOLERATED	0.31	2.73	benign	0.013	P53.112	0.0957234	NA	0.048	0	PF00870.12	P53	0.102984	Neutral	5	89	NP_000537	medium	2.67	2.4	2.94	0.028
NP_000537	213	R/G	TP53	2	7157	ENSG00000141510	637C>G	DELETERIOUS	0	2.73	probably damaging	1	P53.116	0.0614112	TP53:R213P[Glioblastoma](hgmd), TP53:R213P[Colorectal](jhu), P53_HUMAN:R213P[Li-Fraumeni syndrome (LFS) [MIM:151623]](sprot), TP53:R213Q[carcinoma,glioma,lymphoid_neoplasm](cosmic), TP53:R213Q[Bone cancer](hgmd), P53_HUMAN:R213Q[Li-Fraumeni syndrome (LFS) [MIM:151623]](sprot)	0.006	0	PF00870.12	P53	0.625863	Non-neutral	5	87	NP_000537	high	3.635	4.09	3.18	0.945
NP_000537	213	R/L	TP53	25	7157	ENSG00000141510	638G>T	DELETERIOUS	0	2.73	probably damaging	1	P53.116	0.0614112	TP53:R213P[Glioblastoma](hgmd), TP53:R213P[Colorectal](jhu), P53_HUMAN:R213P[Li-Fraumeni syndrome (LFS) [MIM:151623]](sprot), TP53:R213Q[carcinoma,glioma,lymphoid_neoplasm](cosmic), TP53:R213Q[Bone cancer](hgmd), P53_HUMAN:R213Q[Li-Fraumeni syndrome (LFS) [MIM:151623]](sprot)	0.012	0	PF00870.12	P53	0.352862	Non-neutral	4	82	NP_000537	high	3.985	4.79	3.18	0.945
NP_000537	213	R/P	TP53	5	7157	ENSG00000141510	638G>C	DELETERIOUS	0	2.73	probably damaging	1	P53.116	0.0614112	TP53:R213P[Glioblastoma](hgmd), TP53:R213P[Colorectal](jhu), P53_HUMAN:R213P[Li-Fraumeni syndrome (LFS) [MIM:151623]](sprot), TP53:R213Q[carcinoma,glioma,lymphoid_neoplasm](cosmic), TP53:R213Q[Bone cancer](hgmd), P53_HUMAN:R213Q[Li-Fraumeni syndrome (LFS) [MIM:151623]](sprot)	0.004	0	PF00870.12	P53	0.680221	Non-neutral	5	87	NP_000537	high	3.985	4.79	3.18	0.945
NP_000537	213	R/Q	TP53	23	7157	ENSG00000141510	638G>A	DELETERIOUS	0	2.73	probably damaging	1	P53.116	0.0614112	TP53:R213P[Glioblastoma](hgmd), TP53:R213P[Colorectal](jhu), P53_HUMAN:R213P[Li-Fraumeni syndrome (LFS) [MIM:151623]](sprot), TP53:R213Q[carcinoma,glioma,lymphoid_neoplasm](cosmic), TP53:R213Q[Bone cancer](hgmd), P53_HUMAN:R213Q[Li-Fraumeni syndrome (LFS) [MIM:151623]](sprot)	0.012	0	PF00870.12	P53	0.262685	Non-neutral	5	87	NP_000537	high	3.985	4.79	3.18	0.945
NP_000537	248	R/G	TP53	11	7157	ENSG00000141510	742C>G	DELETERIOUS	0	2.72	probably damaging	1	P53.151	100	TP53:R248G[carcinoma](cosmic), TP53:R248G[Thyroid tumour](hgmd), TP53:R248L[carcinoma](cosmic), TP53.NM_000546:R248L[Lung adenocarcinoma](tsp_lung), TP53:R248P[lymphoid_neoplasm](cosmic), TP53.NM_000546:R248Q[Glioblastoma multiforme](cga_gbm), TP53:R248Q[Ewings_sarcoma-peripheral_primitive_neuroectodermal_tumour,carcinoma,glioma,haematopoietic_neoplasm,leiomyosarcoma,lymphoid_neoplasm,sarcoma](co…	0.006	0	PF00870.12	P53	0	Non-neutral	3	78	NP_000537	high	4.015	4.85	3.18	0.945
NP_000537	248	R/L	TP53	61	7157	ENSG00000141510	743G>T	DELETERIOUS	0	2.72	probably damaging	1	P53.151	100	TP53:R248G[carcinoma](cosmic), TP53:R248G[Thyroid tumour](hgmd), TP53:R248L[carcinoma](cosmic), TP53.NM_000546:R248L[Lung adenocarcinoma](tsp_lung), TP53:R248P[lymphoid_neoplasm](cosmic), TP53.NM_000546:R248Q[Glioblastoma multiforme](cga_gbm), TP53:R248Q[Ewings_sarcoma-peripheral_primitive_neuroectodermal_tumour,carcinoma,glioma,haematopoietic_neoplasm,leiomyosarcoma,lymphoid_neoplasm,sarcoma](co…	0.01	0	PF00870.12	P53	1.51047	Non-neutral	3	78	NP_000537	high	4.015	4.85	3.18	0.945
[truncated: 1,383 more rows]

## Sheet: dbSNP
Accession	Position	Amino Acid Change	Gene	Chromosome Position	Entrez	Transcript	Nucleotide Change	dbSNP ID	GMAF	SIFT (Effect)	SIFT (Score)	SIFT (Info)	PolyPhen-2 (Effect)	PolyPhen-2 (Score)	mCluster (Cluster)	mCluster (Score)	mCluster (mutations)	CHASM (Score)	CHASM (p)	logRE (PfamID)	logRE (Domain)	logRE (Score)	SNAP (Effect)	SNAP (Reliability)	SNAP (Accuracy)	MutationAssessor (Impact)	MutationAssessor (FI Score)	MutationAssessor (VC score)	MutationAssessor (VS Score)	Condel Score
[truncated: 7,170 more rows]

[truncated: 2 more sheets: TCGA, COBR]
